# Supplementary material for: Global, regional, and national incidence and mortality of neonatal sepsis and other neonatal infections, 1990–2019
Source: Front Public Health. 2023 Mar 14;11:1139832. doi: 10.3389/fpubh.2023.1139832 (PMC10043440; doi:10.3389/fpubh.2023.1139832)
Supplement: Supplementary file 1 [file Table_1.XLSX]

## Sheet: 30 years ASIR EAPC
	location	EAPC	UCI	LCI
1	Southern Latin America	-1.71416	-1.57426	-1.85386
2	Tropical Latin America	0.761537	0.875899	0.647304
3	Andean Latin America	-0.520376	-0.361093	-0.679404
4	High-income Asia Pacific	-0.0798298	0.0361707	-0.195696
5	Western Sub-Saharan Africa	-0.225284	-0.17941	-0.271137
6	Eastern Sub-Saharan Africa	0.184477	0.276439	0.0926003
7	South Asia	0.774137	0.836986	0.711327
8	Central Latin America	0.693074	0.933385	0.453335
9	Australasia	-0.248166	-0.175832	-0.320446
10	Central Asia	-0.59673	-0.468501	-0.724795
11	Central Sub-Saharan Africa	0.295804	0.334562	0.257061
12	North Africa and Middle East	0.451098	0.512041	0.390193
13	Low SDI	0.312611	0.359399	0.265845
14	Western Europe	-0.0527701	0.0092006	-0.114702
15	Central Europe	-0.853302	-0.444472	-1.26045
16	Global	0.45675	0.480199	0.433306
17	Eastern Europe	-0.637867	-0.575684	-0.70001
18	High-middle SDI	0.788426	0.843988	0.732895
19	Caribbean	0.265308	0.478285	0.0527819
20	High-income North America	-0.10566	-0.00658387	-0.204637
21	Middle SDI	0.430375	0.49619	0.364604
22	Southeast Asia	-0.598738	-0.524582	-0.672838
23	Oceania	-0.5853	-0.454316	-0.716112
24	High SDI	0.135333	0.197054	0.07365
25	East Asia	2.15533	2.2739	2.0369
26	Southern Sub-Saharan Africa	0.647973	0.84456	0.451771
27	Low-middle SDI	0.602758	0.636178	0.569349

## Sheet: 10 years ASIR EAPC
	location	EAPC	UCI	LCI
1	Eastern Europe	-0.172741	0.0044473	-0.349615
2	Caribbean	-1.26656	-1.07381	-1.45893
3	Central Asia	-0.791469	-0.340012	-1.24088
4	Southeast Asia	-0.927394	-0.635281	-1.21865
5	Oceania	-0.0159012	0.189622	-0.221003
6	Australasia	-0.265375	-0.182715	-0.347967
7	Andean Latin America	-1.25896	-1.17886	-1.339
8	Southern Latin America	-1.3163	-0.991555	-1.63998
9	Western Europe	-0.434041	-0.293585	-0.574299
10	Global	0.271788	0.406679	0.137078
11	Central Latin America	-1.4864	-1.40098	-1.57174
12	Central Sub-Saharan Africa	0.307819	0.473902	0.14201
13	High-income North America	-0.233842	-0.161377	-0.306255
14	Tropical Latin America	-0.42512	-0.13762	-0.711792
15	High-income Asia Pacific	0.174189	0.448979	-0.0998488
16	North Africa and Middle East	1.13347	1.32853	0.938782
17	East Asia	1.47873	1.70989	1.24809
18	Central Europe	-2.31736	-1.96017	-2.67324
19	South Asia	1.24389	1.64456	0.844809
20	Eastern Sub-Saharan Africa	-0.695471	-0.360522	-1.02929
21	Southern Sub-Saharan Africa	0.181575	0.719833	-0.353806
22	Low SDI	0.125819	0.362926	-0.110728
23	Middle SDI	0.096733	0.223512	-0.0298861
24	High-middle SDI	0.715809	0.990066	0.442296
25	High SDI	-0.204641	0.0334583	-0.442173
26	Low-middle SDI	0.511439	0.777236	0.246344
27	Western Sub-Saharan Africa	-0.201628	0.169421	-0.571302

## Sheet: 30 years ASDR EAPC
	location	EAPC	UCI	LCI
1	Southern Latin America	-3.21272	-2.98595	-3.43897
2	Tropical Latin America	-2.29801	-1.966	-2.62889
3	Andean Latin America	-1.24026	-1.09893	-1.38138
4	High-income Asia Pacific	-3.69301	-3.38675	-3.9983
5	Western Sub-Saharan Africa	-0.720974	-0.684083	-0.757851
6	Eastern Sub-Saharan Africa	-0.639318	-0.486688	-0.791715
7	South Asia	-1.67231	-1.5192	-1.82518
8	Central Latin America	-0.824011	-0.616549	-1.03104
9	Australasia	-3.90751	-3.65911	-4.15528
10	Central Asia	0.915322	1.17519	0.656126
11	Central Sub-Saharan Africa	-0.43585	-0.294644	-0.576856
12	North Africa and Middle East	-1.6624	-1.59846	-1.7263
13	Low SDI	-0.638586	-0.561507	-0.715605
14	Western Europe	-2.01146	-1.89279	-2.12998
15	Central Europe	-4.58298	-4.13345	-5.0304
16	Global	-0.532449	-0.345932	-0.718616
17	Eastern Europe	-1.36998	-1.04339	-1.6955
18	High-middle SDI	-1.58857	-1.32538	-1.85106
19	Caribbean	0.550247	0.735955	0.36488
20	High-income North America	-0.806757	-0.566544	-1.04639
21	Middle SDI	-0.834894	-0.560797	-1.10824
22	Southeast Asia	-1.21498	-1.07057	-1.35918
23	Oceania	0.168276	0.35528	-0.0183793
24	High SDI	-2.76755	-2.55442	-2.98021
25	East Asia	-1.7936	-1.62518	-1.96173
26	Southern Sub-Saharan Africa	0.551643	0.854319	0.249876
27	Low-middle SDI	-1.1625	-1.01256	-1.31221

## Sheet: 10 years ASDR EAPC
	location	EAPC	UCI	LCI
1	Eastern Europe	-1.4673	-0.549582	-2.37656
2	Caribbean	-1.00042	-0.749115	-1.25108
3	Central Asia	-1.91924	-1.47371	-2.36277
4	Southeast Asia	-2.30951	-2.21054	-2.40838
5	Oceania	-0.671523	-0.641015	-0.702022
6	Australasia	-2.80949	-2.17381	-3.44104
7	Andean Latin America	-2.28389	-2.21535	-2.35238
8	Southern Latin America	-2.64559	-1.90745	-3.37818
9	Western Europe	-1.55104	-1.30205	-1.79941
10	Global	-1.41898	-1.21913	-1.61842
11	Central Latin America	-2.109	-1.9808	-2.23704
12	Central Sub-Saharan Africa	-1.75053	-1.53263	-1.96794
13	High-income North America	-0.649775	-0.384002	-0.914839
14	Tropical Latin America	-3.74937	-3.27336	-4.22305
15	High-income Asia Pacific	-0.950805	-0.703267	-1.19773
16	North Africa and Middle East	-1.31307	-1.1887	-1.43728
17	East Asia	-0.526102	-0.04347	-1.0064
18	Central Europe	-3.80311	-2.95057	-4.64815
19	South Asia	-1.65476	-1.53948	-1.76991
20	Eastern Sub-Saharan Africa	-2.04762	-1.86956	-2.22536
21	Southern Sub-Saharan Africa	-2.01863	-1.90463	-2.13251
22	Low SDI	-1.159	-1.05386	-1.26403
23	Middle SDI	-2.57851	-2.21637	-2.93931
24	High-middle SDI	-2.59661	-2.21947	-2.97229
25	High SDI	-1.66984	-1.48984	-1.8495
26	Low-middle SDI	-1.76728	-1.67578	-1.85869
27	Western Sub-Saharan Africa	-0.917698	-0.821429	-1.01387
