# Supplementary material for: Global, regional, and national incidence and mortality of neonatal sepsis and other neonatal infections, 1990–2019
Source: Front Public Health. 2023 Mar 14;11:1139832. doi: 10.3389/fpubh.2023.1139832 (PMC10043440; doi:10.3389/fpubh.2023.1139832)
Supplement: Supplementary file 2 [file Table_2.XLSX]

## Sheet: Table S2
measure_id	measure_name	location_id	location_name	sex_id	sex_name	age_id	age_name	cause_id	cause_name	metric_id	metric_name	year	val	upper	lower
1	Deaths	114	Haiti	1	Male	22	All ages	383	Neonatal sepsis and other neonatal infections	1	Number	1990	230.99	451.587	96.6139
1	Deaths	114	Haiti	2	Female	22	All ages	383	Neonatal sepsis and other neonatal infections	1	Number	1990	162.874	298.359	76.2002
1	Deaths	114	Haiti	3	Both	22	All ages	383	Neonatal sepsis and other neonatal infections	1	Number	1990	393.864	670.831	207.101
1	Deaths	114	Haiti	1	Male	22	All ages	383	Neonatal sepsis and other neonatal infections	3	Rate	1990	7.48084	14.6251	3.12894
1	Deaths	114	Haiti	2	Female	22	All ages	383	Neonatal sepsis and other neonatal infections	3	Rate	1990	4.98393	9.12979	2.33172
1	Deaths	114	Haiti	3	Both	22	All ages	383	Neonatal sepsis and other neonatal infections	3	Rate	1990	6.19698	10.5547	3.25849
1	Deaths	114	Haiti	1	Male	27	Age-standardized	383	Neonatal sepsis and other neonatal infections	3	Rate	1990	3.88435	7.5687	1.62933
1	Deaths	114	Haiti	2	Female	27	Age-standardized	383	Neonatal sepsis and other neonatal infections	3	Rate	1990	2.80917	5.12453	1.31564
1	Deaths	114	Haiti	3	Both	27	Age-standardized	383	Neonatal sepsis and other neonatal infections	3	Rate	1990	3.35357	5.70117	1.7702
1	Deaths	98	Chile	1	Male	22	All ages	383	Neonatal sepsis and other neonatal infections	1	Number	1990	88.6682	106.95	72.1812
1	Deaths	98	Chile	2	Female	22	All ages	383	Neonatal sepsis and other neonatal infections	1	Number	1990	68.0084	79.9256	56.6192
1	Deaths	98	Chile	3	Both	22	All ages	383	Neonatal sepsis and other neonatal infections	1	Number	1990	156.677	182.635	131.62
1	Deaths	98	Chile	1	Male	22	All ages	383	Neonatal sepsis and other neonatal infections	3	Rate	1990	1.35897	1.63917	1.10628
1	Deaths	98	Chile	2	Female	22	All ages	383	Neonatal sepsis and other neonatal infections	3	Rate	1990	1.00671	1.18311	0.838117
1	Deaths	98	Chile	3	Both	22	All ages	383	Neonatal sepsis and other neonatal infections	3	Rate	1990	1.17978	1.37524	0.991102
1	Deaths	98	Chile	1	Male	27	Age-standardized	383	Neonatal sepsis and other neonatal infections	3	Rate	1990	1.21242	1.46275	0.986794
1	Deaths	98	Chile	2	Female	27	Age-standardized	383	Neonatal sepsis and other neonatal infections	3	Rate	1990	0.969933	1.1403	0.807532
1	Deaths	98	Chile	3	Both	27	Age-standardized	383	Neonatal sepsis and other neonatal infections	3	Rate	1990	1.0938	1.27544	0.918694
1	Deaths	210	Liberia	1	Male	22	All ages	383	Neonatal sepsis and other neonatal infections	1	Number	1990	259.282	447.367	135.533
1	Deaths	210	Liberia	2	Female	22	All ages	383	Neonatal sepsis and other neonatal infections	1	Number	1990	209.564	369.056	113.692
1	Deaths	210	Liberia	3	Both	22	All ages	383	Neonatal sepsis and other neonatal infections	1	Number	1990	468.846	682.29	304.002
1	Deaths	210	Liberia	1	Male	22	All ages	383	Neonatal sepsis and other neonatal infections	3	Rate	1990	26.8149	46.2667	14.0168
1	Deaths	210	Liberia	2	Female	22	All ages	383	Neonatal sepsis and other neonatal infections	3	Rate	1990	21.0131	37.0053	11.3999
1	Deaths	210	Liberia	3	Both	22	All ages	383	Neonatal sepsis and other neonatal infections	3	Rate	1990	23.8691	34.7357	15.4769
1	Deaths	210	Liberia	1	Male	27	Age-standardized	383	Neonatal sepsis and other neonatal infections	3	Rate	1990	13.2933	22.8699	6.94704
1	Deaths	210	Liberia	2	Female	27	Age-standardized	383	Neonatal sepsis and other neonatal infections	3	Rate	1990	11.2523	19.7883	6.11389
1	Deaths	210	Liberia	3	Both	27	Age-standardized	383	Neonatal sepsis and other neonatal infections	3	Rate	1990	12.2965	17.8696	7.97658
1	Deaths	35	Georgia	1	Male	22	All ages	383	Neonatal sepsis and other neonatal infections	1	Number	1990	31.4567	46.7226	16.9453
1	Deaths	35	Georgia	2	Female	22	All ages	383	Neonatal sepsis and other neonatal infections	1	Number	1990	19.9424	29.4866	12.7775
1	Deaths	35	Georgia	3	Both	22	All ages	383	Neonatal sepsis and other neonatal infections	1	Number	1990	51.3991	74.3465	32.3999
1	Deaths	35	Georgia	1	Male	22	All ages	383	Neonatal sepsis and other neonatal infections	3	Rate	1990	1.20281	1.78653	0.647936
1	Deaths	35	Georgia	2	Female	22	All ages	383	Neonatal sepsis and other neonatal infections	3	Rate	1990	0.689266	1.01914	0.441627
1	Deaths	35	Georgia	3	Both	22	All ages	383	Neonatal sepsis and other neonatal infections	3	Rate	1990	0.933077	1.34966	0.588174
1	Deaths	35	Georgia	1	Male	27	Age-standardized	383	Neonatal sepsis and other neonatal infections	3	Rate	1990	1.51282	2.25088	0.815482
1	Deaths	35	Georgia	2	Female	27	Age-standardized	383	Neonatal sepsis and other neonatal infections	3	Rate	1990	1.01693	1.50111	0.650581
1	Deaths	35	Georgia	3	Both	27	Age-standardized	383	Neonatal sepsis and other neonatal infections	3	Rate	1990	1.27238	1.84055	0.801247
1	Deaths	147	Libya	1	Male	22	All ages	383	Neonatal sepsis and other neonatal infections	1	Number	1990	37.9222	70.3039	18.1898
1	Deaths	147	Libya	2	Female	22	All ages	383	Neonatal sepsis and other neonatal infections	1	Number	1990	29.9581	55.1542	13.9078
1	Deaths	147	Libya	3	Both	22	All ages	383	Neonatal sepsis and other neonatal infections	1	Number	1990	67.8803	107.12	40.1229
1	Deaths	147	Libya	1	Male	22	All ages	383	Neonatal sepsis and other neonatal infections	3	Rate	1990	1.7119	3.17369	0.821135
1	Deaths	147	Libya	2	Female	22	All ages	383	Neonatal sepsis and other neonatal infections	3	Rate	1990	1.48184	2.72813	0.687931
1	Deaths	147	Libya	3	Both	22	All ages	383	Neonatal sepsis and other neonatal infections	3	Rate	1990	1.60212	2.52826	0.946988
1	Deaths	147	Libya	1	Male	27	Age-standardized	383	Neonatal sepsis and other neonatal infections	3	Rate	1990	1.03905	1.92778	0.49857
1	Deaths	147	Libya	2	Female	27	Age-standardized	383	Neonatal sepsis and other neonatal infections	3	Rate	1990	0.845223	1.55853	0.392512
1	Deaths	147	Libya	3	Both	27	Age-standardized	383	Neonatal sepsis and other neonatal infections	3	Rate	1990	0.943601	1.49009	0.557569
1	Deaths	67	Japan	1	Male	22	All ages	383	Neonatal sepsis and other neonatal infections	1	Number	1990	76.9184	86.7759	68.5944
1	Deaths	67	Japan	2	Female	22	All ages	383	Neonatal sepsis and other neonatal infections	1	Number	1990	60.8609	68.9784	54.8344
1	Deaths	67	Japan	3	Both	22	All ages	383	Neonatal sepsis and other neonatal infections	1	Number	1990	137.779	151.789	127.173
1	Deaths	67	Japan	1	Male	22	All ages	383	Neonatal sepsis and other neonatal infections	3	Rate	1990	0.124312	0.140244	0.110859
1	Deaths	67	Japan	2	Female	22	All ages	383	Neonatal sepsis and other neonatal infections	3	Rate	1990	0.0951078	0.107793	0.0856901
1	Deaths	67	Japan	3	Both	22	All ages	383	Neonatal sepsis and other neonatal infections	3	Rate	1990	0.109465	0.120595	0.101038
1	Deaths	67	Japan	1	Male	27	Age-standardized	383	Neonatal sepsis and other neonatal infections	3	Rate	1990	0.250972	0.283214	0.22382
1	Deaths	67	Japan	2	Female	27	Age-standardized	383	Neonatal sepsis and other neonatal infections	3	Rate	1990	0.209116	0.236899	0.188356
1	Deaths	67	Japan	3	Both	27	Age-standardized	383	Neonatal sepsis and other neonatal infections	3	Rate	1990	0.230581	0.254056	0.21281
1	Deaths	194	Lesotho	1	Male	22	All ages	383	Neonatal sepsis and other neonatal infections	1	Number	1990	101.827	186.615	49.5077
1	Deaths	194	Lesotho	2	Female	22	All ages	383	Neonatal sepsis and other neonatal infections	1	Number	1990	74.4008	131.787	36.8246
1	Deaths	194	Lesotho	3	Both	22	All ages	383	Neonatal sepsis and other neonatal infections	1	Number	1990	176.228	282.481	99.9372
1	Deaths	194	Lesotho	1	Male	22	All ages	383	Neonatal sepsis and other neonatal infections	3	Rate	1990	11.5327	21.1356	5.60713
1	Deaths	194	Lesotho	2	Female	22	All ages	383	Neonatal sepsis and other neonatal infections	3	Rate	1990	8.04958	14.2583	3.98413
1	Deaths	194	Lesotho	3	Both	22	All ages	383	Neonatal sepsis and other neonatal infections	3	Rate	1990	9.75128	15.6307	5.52987
1	Deaths	194	Lesotho	1	Male	27	Age-standardized	383	Neonatal sepsis and other neonatal infections	3	Rate	1990	6.97515	12.749	3.39799
1	Deaths	194	Lesotho	2	Female	27	Age-standardized	383	Neonatal sepsis and other neonatal infections	3	Rate	1990	5.23125	9.24858	2.58965
1	Deaths	194	Lesotho	3	Both	27	Age-standardized	383	Neonatal sepsis and other neonatal infections	3	Rate	1990	6.11511	9.7996	3.46962
1	Deaths	19	Timor-Leste	1	Male	22	All ages	383	Neonatal sepsis and other neonatal infections	1	Number	1990	52.8344	92.9859	21.9982
1	Deaths	19	Timor-Leste	2	Female	22	All ages	383	Neonatal sepsis and other neonatal infections	1	Number	1990	36.5608	64.529	18.4525
1	Deaths	19	Timor-Leste	3	Both	22	All ages	383	Neonatal sepsis and other neonatal infections	1	Number	1990	89.3952	137.404	44.1278
1	Deaths	19	Timor-Leste	1	Male	22	All ages	383	Neonatal sepsis and other neonatal infections	3	Rate	1990	13.0833	23.026	5.44739
1	Deaths	19	Timor-Leste	2	Female	22	All ages	383	Neonatal sepsis and other neonatal infections	3	Rate	1990	9.6433	17.0202	4.86703
1	Deaths	19	Timor-Leste	3	Both	22	All ages	383	Neonatal sepsis and other neonatal infections	3	Rate	1990	11.4176	17.5492	5.63601
1	Deaths	19	Timor-Leste	1	Male	27	Age-standardized	383	Neonatal sepsis and other neonatal infections	3	Rate	1990	6.12055	10.7456	2.54131
1	Deaths	19	Timor-Leste	2	Female	27	Age-standardized	383	Neonatal sepsis and other neonatal infections	3	Rate	1990	4.37459	7.69531	2.20791
1	Deaths	19	Timor-Leste	3	Both	27	Age-standardized	383	Neonatal sepsis and other neonatal infections	3	Rate	1990	5.26134	8.0873	2.59546
1	Deaths	146	Lebanon	1	Male	22	All ages	383	Neonatal sepsis and other neonatal infections	1	Number	1990	33.048	59.7251	16.5347
1	Deaths	146	Lebanon	2	Female	22	All ages	383	Neonatal sepsis and other neonatal infections	1	Number	1990	26.5192	45.4461	13.9466
1	Deaths	146	Lebanon	3	Both	22	All ages	383	Neonatal sepsis and other neonatal infections	1	Number	1990	59.5671	92.5785	35.8698
1	Deaths	146	Lebanon	1	Male	22	All ages	383	Neonatal sepsis and other neonatal infections	3	Rate	1990	1.99751	3.60995	0.999404
1	Deaths	146	Lebanon	2	Female	22	All ages	383	Neonatal sepsis and other neonatal infections	3	Rate	1990	1.63634	2.80421	0.86056
1	Deaths	146	Lebanon	3	Both	22	All ages	383	Neonatal sepsis and other neonatal infections	3	Rate	1990	1.81879	2.82674	1.09523
1	Deaths	146	Lebanon	1	Male	27	Age-standardized	383	Neonatal sepsis and other neonatal infections	3	Rate	1990	1.22314	2.20951	0.611795
1	Deaths	146	Lebanon	2	Female	27	Age-standardized	383	Neonatal sepsis and other neonatal infections	3	Rate	1990	1.03705	1.77649	0.545357
1	Deaths	146	Lebanon	3	Both	27	Age-standardized	383	Neonatal sepsis and other neonatal infections	3	Rate	1990	1.13264	1.75982	0.682206
1	Deaths	130	Mexico	1	Male	22	All ages	383	Neonatal sepsis and other neonatal infections	1	Number	1990	2461.74	3040.33	1957.43
1	Deaths	130	Mexico	2	Female	22	All ages	383	Neonatal sepsis and other neonatal infections	1	Number	1990	1689.59	2071.18	1319.17
1	Deaths	130	Mexico	3	Both	22	All ages	383	Neonatal sepsis and other neonatal infections	1	Number	1990	4151.33	5068.91	3319.31
1	Deaths	130	Mexico	1	Male	22	All ages	383	Neonatal sepsis and other neonatal infections	3	Rate	1990	5.84891	7.22361	4.65072
1	Deaths	130	Mexico	2	Female	22	All ages	383	Neonatal sepsis and other neonatal infections	3	Rate	1990	3.89317	4.77242	3.03963
1	Deaths	130	Mexico	3	Both	22	All ages	383	Neonatal sepsis and other neonatal infections	3	Rate	1990	4.85605	5.9294	3.88279
1	Deaths	130	Mexico	1	Male	27	Age-standardized	383	Neonatal sepsis and other neonatal infections	3	Rate	1990	4.08538	5.04561	3.24844
1	Deaths	130	Mexico	2	Female	27	Age-standardized	383	Neonatal sepsis and other neonatal infections	3	Rate	1990	2.87454	3.52373	2.24439
1	Deaths	130	Mexico	3	Both	27	Age-standardized	383	Neonatal sepsis and other neonatal infections	3	Rate	1990	3.48758	4.25851	2.78853
1	Deaths	178	Eritrea	1	Male	22	All ages	383	Neonatal sepsis and other neonatal infections	1	Number	1990	239.921	417.714	125.926
1	Deaths	178	Eritrea	2	Female	22	All ages	383	Neonatal sepsis and other neonatal infections	1	Number	1990	178.163	295.52	95.9208
1	Deaths	178	Eritrea	3	Both	22	All ages	383	Neonatal sepsis and other neonatal infections	1	Number	1990	418.084	631.171	266.131
1	Deaths	178	Eritrea	1	Male	22	All ages	383	Neonatal sepsis and other neonatal infections	3	Rate	1990	15.9882	27.8363	8.39162
1	Deaths	178	Eritrea	2	Female	22	All ages	383	Neonatal sepsis and other neonatal infections	3	Rate	1990	11.8711	19.6907	6.39126
1	Deaths	178	Eritrea	3	Both	22	All ages	383	Neonatal sepsis and other neonatal infections	3	Rate	1990	13.9295	21.029	8.86683
1	Deaths	178	Eritrea	1	Male	27	Age-standardized	383	Neonatal sepsis and other neonatal infections	3	Rate	1990	7.93238	13.8097	4.15883
1	Deaths	178	Eritrea	2	Female	27	Age-standardized	383	Neonatal sepsis and other neonatal infections	3	Rate	1990	6.13409	10.1701	3.30177
1	Deaths	178	Eritrea	3	Both	27	Age-standardized	383	Neonatal sepsis and other neonatal infections	3	Rate	1990	7.05239	10.6418	4.49032
1	Deaths	162	Bhutan	1	Male	22	All ages	383	Neonatal sepsis and other neonatal infections	1	Number	1990	20.4144	36.5285	9.70094
1	Deaths	162	Bhutan	2	Female	22	All ages	383	Neonatal sepsis and other neonatal infections	1	Number	1990	22.0479	42.2175	10.0693
1	Deaths	162	Bhutan	3	Both	22	All ages	383	Neonatal sepsis and other neonatal infections	1	Number	1990	42.4623	67.4358	24.2118
1	Deaths	162	Bhutan	1	Male	22	All ages	383	Neonatal sepsis and other neonatal infections	3	Rate	1990	6.32111	11.3107	3.0038
1	Deaths	162	Bhutan	2	Female	22	All ages	383	Neonatal sepsis and other neonatal infections	3	Rate	1990	7.6235	14.5975	3.48165
1	Deaths	162	Bhutan	3	Both	22	All ages	383	Neonatal sepsis and other neonatal infections	3	Rate	1990	6.9364	11.0159	3.9551
1	Deaths	162	Bhutan	1	Male	27	Age-standardized	383	Neonatal sepsis and other neonatal infections	3	Rate	1990	3.79642	6.79057	1.80677
1	Deaths	162	Bhutan	2	Female	27	Age-standardized	383	Neonatal sepsis and other neonatal infections	3	Rate	1990	4.30881	8.22483	1.96848
1	Deaths	162	Bhutan	3	Both	27	Age-standardized	383	Neonatal sepsis and other neonatal infections	3	Rate	1990	4.04729	6.43019	2.31199
1	Deaths	51	Poland	1	Male	22	All ages	383	Neonatal sepsis and other neonatal infections	1	Number	1990	212.202	256.815	179.7
1	Deaths	51	Poland	2	Female	22	All ages	383	Neonatal sepsis and other neonatal infections	1	Number	1990	145.253	178.199	129.662
1	Deaths	51	Poland	3	Both	22	All ages	383	Neonatal sepsis and other neonatal infections	1	Number	1990	357.455	420.088	315.719
1	Deaths	51	Poland	1	Male	22	All ages	383	Neonatal sepsis and other neonatal infections	3	Rate	1990	1.14249	1.38268	0.967499
1	Deaths	51	Poland	2	Female	22	All ages	383	Neonatal sepsis and other neonatal infections	3	Rate	1990	0.741685	0.909916	0.662076
1	Deaths	51	Poland	3	Both	22	All ages	383	Neonatal sepsis and other neonatal infections	3	Rate	1990	0.93678	1.10092	0.827405
1	Deaths	51	Poland	1	Male	27	Age-standardized	383	Neonatal sepsis and other neonatal infections	3	Rate	1990	1.59648	1.93143	1.35213
1	Deaths	51	Poland	2	Female	27	Age-standardized	383	Neonatal sepsis and other neonatal infections	3	Rate	1990	1.14897	1.4101	1.02556
1	Deaths	51	Poland	3	Both	27	Age-standardized	383	Neonatal sepsis and other neonatal infections	3	Rate	1990	1.37836	1.61897	1.21756
1	Deaths	422	United States Virgin Islands	1	Male	22	All ages	383	Neonatal sepsis and other neonatal infections	1	Number	1990	0.492512	0.820304	0.261301
1	Deaths	422	United States Virgin Islands	2	Female	22	All ages	383	Neonatal sepsis and other neonatal infections	1	Number	1990	0.413483	0.677025	0.232311
1	Deaths	422	United States Virgin Islands	3	Both	22	All ages	383	Neonatal sepsis and other neonatal infections	1	Number	1990	0.905995	1.33543	0.609581
1	Deaths	422	United States Virgin Islands	1	Male	22	All ages	383	Neonatal sepsis and other neonatal infections	3	Rate	1990	0.959681	1.5984	0.509157
1	Deaths	422	United States Virgin Islands	2	Female	22	All ages	383	Neonatal sepsis and other neonatal infections	3	Rate	1990	0.756012	1.23787	0.424757
1	Deaths	422	United States Virgin Islands	3	Both	22	All ages	383	Neonatal sepsis and other neonatal infections	3	Rate	1990	0.854607	1.25968	0.575005
1	Deaths	422	United States Virgin Islands	1	Male	27	Age-standardized	383	Neonatal sepsis and other neonatal infections	3	Rate	1990	0.893792	1.48891	0.474356
1	Deaths	422	United States Virgin Islands	2	Female	27	Age-standardized	383	Neonatal sepsis and other neonatal infections	3	Rate	1990	0.775344	1.26973	0.435506
1	Deaths	422	United States Virgin Islands	3	Both	27	Age-standardized	383	Neonatal sepsis and other neonatal infections	3	Rate	1990	0.835517	1.23187	0.56188
1	Deaths	305	Bermuda	1	Male	22	All ages	383	Neonatal sepsis and other neonatal infections	1	Number	1990	0.0156776	0.0224529	0.0103587
1	Deaths	305	Bermuda	2	Female	22	All ages	383	Neonatal sepsis and other neonatal infections	1	Number	1990	0.123542	0.163323	0.0907335
1	Deaths	305	Bermuda	3	Both	22	All ages	383	Neonatal sepsis and other neonatal infections	1	Number	1990	0.13922	0.184477	0.103002
1	Deaths	305	Bermuda	1	Male	22	All ages	383	Neonatal sepsis and other neonatal infections	3	Rate	1990	0.0542709	0.0777247	0.0358586
1	Deaths	305	Bermuda	2	Female	22	All ages	383	Neonatal sepsis and other neonatal infections	3	Rate	1990	0.404193	0.534344	0.296852
1	Deaths	305	Bermuda	3	Both	22	All ages	383	Neonatal sepsis and other neonatal infections	3	Rate	1990	0.234168	0.310291	0.173249
1	Deaths	305	Bermuda	1	Male	27	Age-standardized	383	Neonatal sepsis and other neonatal infections	3	Rate	1990	0.0720934	0.103335	0.0475882
1	Deaths	305	Bermuda	2	Female	27	Age-standardized	383	Neonatal sepsis and other neonatal infections	3	Rate	1990	0.588145	0.777698	0.431837
1	Deaths	305	Bermuda	3	Both	27	Age-standardized	383	Neonatal sepsis and other neonatal infections	3	Rate	1990	0.325748	0.431607	0.240944
1	Deaths	48	Hungary	1	Male	22	All ages	383	Neonatal sepsis and other neonatal infections	1	Number	1991	9.65709	12.0766	7.51406
1	Deaths	48	Hungary	2	Female	22	All ages	383	Neonatal sepsis and other neonatal infections	1	Number	1991	8.53724	10.4232	6.7608
1	Deaths	48	Hungary	3	Both	22	All ages	383	Neonatal sepsis and other neonatal infections	1	Number	1991	18.1943	22.182	14.4922
1	Deaths	48	Hungary	1	Male	22	All ages	383	Neonatal sepsis and other neonatal infections	3	Rate	1991	0.193858	0.242426	0.150838
1	Deaths	48	Hungary	2	Female	22	All ages	383	Neonatal sepsis and other neonatal infections	3	Rate	1991	0.158169	0.193109	0.125257
1	Deaths	48	Hungary	3	Both	22	All ages	383	Neonatal sepsis and other neonatal infections	3	Rate	1991	0.175298	0.213718	0.139629
1	Deaths	48	Hungary	1	Male	27	Age-standardized	383	Neonatal sepsis and other neonatal infections	3	Rate	1991	0.318253	0.397987	0.247374
1	Deaths	48	Hungary	2	Female	27	Age-standardized	383	Neonatal sepsis and other neonatal infections	3	Rate	1991	0.295417	0.360691	0.233985
1	Deaths	48	Hungary	3	Both	27	Age-standardized	383	Neonatal sepsis and other neonatal infections	3	Rate	1991	0.307109	0.374646	0.24476
1	Deaths	320	Cook Islands	1	Male	22	All ages	383	Neonatal sepsis and other neonatal infections	1	Number	1990	0.144691	0.24182	0.0784217
1	Deaths	320	Cook Islands	2	Female	22	All ages	383	Neonatal sepsis and other neonatal infections	1	Number	1990	0.0803722	0.133046	0.0445052
1	Deaths	320	Cook Islands	3	Both	22	All ages	383	Neonatal sepsis and other neonatal infections	1	Number	1990	0.225063	0.33983	0.143877
1	Deaths	320	Cook Islands	1	Male	22	All ages	383	Neonatal sepsis and other neonatal infections	3	Rate	1990	1.46387	2.44655	0.793413
1	Deaths	320	Cook Islands	2	Female	22	All ages	383	Neonatal sepsis and other neonatal infections	3	Rate	1990	0.879613	1.45609	0.487075
1	Deaths	320	Cook Islands	3	Both	22	All ages	383	Neonatal sepsis and other neonatal infections	3	Rate	1990	1.18321	1.78657	0.756396
1	Deaths	320	Cook Islands	1	Male	27	Age-standardized	383	Neonatal sepsis and other neonatal infections	3	Rate	1990	1.2068	2.01546	0.654008
1	Deaths	320	Cook Islands	2	Female	27	Age-standardized	383	Neonatal sepsis and other neonatal infections	3	Rate	1990	0.720489	1.19398	0.398997
1	Deaths	320	Cook Islands	3	Both	27	Age-standardized	383	Neonatal sepsis and other neonatal infections	3	Rate	1990	0.972566	1.46942	0.620737
1	Deaths	211	Mali	1	Male	22	All ages	383	Neonatal sepsis and other neonatal infections	1	Number	1990	2055	3617.83	1068.8
1	Deaths	211	Mali	2	Female	22	All ages	383	Neonatal sepsis and other neonatal infections	1	Number	1990	1759.1	3085.39	937.259
1	Deaths	211	Mali	3	Both	22	All ages	383	Neonatal sepsis and other neonatal infections	1	Number	1990	3814.1	5757.73	2334.24
1	Deaths	211	Mali	1	Male	22	All ages	383	Neonatal sepsis and other neonatal infections	3	Rate	1990	48.1995	84.855	25.0683
1	Deaths	211	Mali	2	Female	22	All ages	383	Neonatal sepsis and other neonatal infections	3	Rate	1990	39.8956	69.9755	21.2567
1	Deaths	211	Mali	3	Both	22	All ages	383	Neonatal sepsis and other neonatal infections	3	Rate	1990	43.9778	66.3885	26.9145
1	Deaths	211	Mali	1	Male	27	Age-standardized	383	Neonatal sepsis and other neonatal infections	3	Rate	1990	19.0982	33.4471	9.95883
1	Deaths	211	Mali	2	Female	27	Age-standardized	383	Neonatal sepsis and other neonatal infections	3	Rate	1990	17.1887	30.0656	9.19925
1	Deaths	211	Mali	3	Both	27	Age-standardized	383	Neonatal sepsis and other neonatal infections	3	Rate	1990	18.1676	27.3082	11.1046
1	Deaths	112	Grenada	1	Male	22	All ages	383	Neonatal sepsis and other neonatal infections	1	Number	1991	1.47666	2.09296	0.998419
1	Deaths	112	Grenada	2	Female	22	All ages	383	Neonatal sepsis and other neonatal infections	1	Number	1991	0.995348	1.39662	0.692908
1	Deaths	112	Grenada	3	Both	22	All ages	383	Neonatal sepsis and other neonatal infections	1	Number	1991	2.47201	3.42802	1.71915
1	Deaths	112	Grenada	1	Male	22	All ages	383	Neonatal sepsis and other neonatal infections	3	Rate	1991	3.49595	4.95504	2.36373
1	Deaths	112	Grenada	2	Female	22	All ages	383	Neonatal sepsis and other neonatal infections	3	Rate	1991	2.28051	3.1999	1.58757
1	Deaths	112	Grenada	3	Both	22	All ages	383	Neonatal sepsis and other neonatal infections	3	Rate	1991	2.87828	3.99141	2.00169
1	Deaths	112	Grenada	1	Male	27	Age-standardized	383	Neonatal sepsis and other neonatal infections	3	Rate	1991	3.11754	4.41927	2.10689
1	Deaths	112	Grenada	2	Female	27	Age-standardized	383	Neonatal sepsis and other neonatal infections	3	Rate	1991	2.1532	3.0214	1.49912
1	Deaths	112	Grenada	3	Both	27	Age-standardized	383	Neonatal sepsis and other neonatal infections	3	Rate	1991	2.64096	3.66454	1.8355
1	Deaths	115	Jamaica	1	Male	22	All ages	383	Neonatal sepsis and other neonatal infections	1	Number	1990	43.5293	60.423	30.482
1	Deaths	115	Jamaica	2	Female	22	All ages	383	Neonatal sepsis and other neonatal infections	1	Number	1990	28.0948	37.7558	20.3434
1	Deaths	115	Jamaica	3	Both	22	All ages	383	Neonatal sepsis and other neonatal infections	1	Number	1990	71.624	97.3534	50.9297
1	Deaths	115	Jamaica	1	Male	22	All ages	383	Neonatal sepsis and other neonatal infections	3	Rate	1990	3.75129	5.20717	2.6269
1	Deaths	115	Jamaica	2	Female	22	All ages	383	Neonatal sepsis and other neonatal infections	3	Rate	1990	2.33478	3.13765	1.69061
1	Deaths	115	Jamaica	3	Both	22	All ages	383	Neonatal sepsis and other neonatal infections	3	Rate	1990	3.03017	4.11869	2.15466
1	Deaths	115	Jamaica	1	Male	27	Age-standardized	383	Neonatal sepsis and other neonatal infections	3	Rate	1990	3.18071	4.41734	2.2273
1	Deaths	115	Jamaica	2	Female	27	Age-standardized	383	Neonatal sepsis and other neonatal infections	3	Rate	1990	2.1195	2.84857	1.53435
1	Deaths	115	Jamaica	3	Both	27	Age-standardized	383	Neonatal sepsis and other neonatal infections	3	Rate	1990	2.65847	3.61471	1.88988
1	Deaths	68	Republic of Korea	1	Male	22	All ages	383	Neonatal sepsis and other neonatal infections	1	Number	1990	157.494	247.174	99.0687
1	Deaths	68	Republic of Korea	2	Female	22	All ages	383	Neonatal sepsis and other neonatal infections	1	Number	1990	125.016	181.281	78.384
1	Deaths	68	Republic of Korea	3	Both	22	All ages	383	Neonatal sepsis and other neonatal infections	1	Number	1990	282.51	400.301	197.805
1	Deaths	68	Republic of Korea	1	Male	22	All ages	383	Neonatal sepsis and other neonatal infections	3	Rate	1990	0.707218	1.10992	0.444863
1	Deaths	68	Republic of Korea	2	Female	22	All ages	383	Neonatal sepsis and other neonatal infections	3	Rate	1990	0.566498	0.821456	0.355189
1	Deaths	68	Republic of Korea	3	Both	22	All ages	383	Neonatal sepsis and other neonatal infections	3	Rate	1990	0.637177	0.902845	0.446132
1	Deaths	68	Republic of Korea	1	Male	27	Age-standardized	383	Neonatal sepsis and other neonatal infections	3	Rate	1990	0.908508	1.4242	0.572193
1	Deaths	68	Republic of Korea	2	Female	27	Age-standardized	383	Neonatal sepsis and other neonatal infections	3	Rate	1990	0.815925	1.18121	0.511679
1	Deaths	68	Republic of Korea	3	Both	27	Age-standardized	383	Neonatal sepsis and other neonatal infections	3	Rate	1990	0.865058	1.22563	0.606393
1	Deaths	208	Guinea	1	Male	22	All ages	383	Neonatal sepsis and other neonatal infections	1	Number	1991	958.627	1699.92	467.131
1	Deaths	208	Guinea	2	Female	22	All ages	383	Neonatal sepsis and other neonatal infections	1	Number	1991	746.146	1321.41	400.752
1	Deaths	208	Guinea	3	Both	22	All ages	383	Neonatal sepsis and other neonatal infections	1	Number	1991	1704.77	2596.02	1041.17
1	Deaths	208	Guinea	1	Male	22	All ages	383	Neonatal sepsis and other neonatal infections	3	Rate	1991	30.4118	53.9289	14.8194
1	Deaths	208	Guinea	2	Female	22	All ages	383	Neonatal sepsis and other neonatal infections	3	Rate	1991	22.6911	40.1855	12.1873
1	Deaths	208	Guinea	3	Both	22	All ages	383	Neonatal sepsis and other neonatal infections	3	Rate	1991	26.4699	40.3083	16.1662
1	Deaths	208	Guinea	1	Male	27	Age-standardized	383	Neonatal sepsis and other neonatal infections	3	Rate	1991	12.3416	21.8111	6.07894
1	Deaths	208	Guinea	2	Female	27	Age-standardized	383	Neonatal sepsis and other neonatal infections	3	Rate	1991	10.0185	17.7997	5.39201
1	Deaths	208	Guinea	3	Both	27	Age-standardized	383	Neonatal sepsis and other neonatal infections	3	Rate	1991	11.2041	17.0229	6.87091
1	Deaths	349	Greenland	1	Male	22	All ages	383	Neonatal sepsis and other neonatal infections	1	Number	1990	0.138173	0.206757	0.0897631
1	Deaths	349	Greenland	2	Female	22	All ages	383	Neonatal sepsis and other neonatal infections	1	Number	1990	0.0267304	0.0394869	0.0174002
1	Deaths	349	Greenland	3	Both	22	All ages	383	Neonatal sepsis and other neonatal infections	1	Number	1990	0.164903	0.234171	0.113843
1	Deaths	349	Greenland	1	Male	22	All ages	383	Neonatal sepsis and other neonatal infections	3	Rate	1990	0.459319	0.68731	0.298394
1	Deaths	349	Greenland	2	Female	22	All ages	383	Neonatal sepsis and other neonatal infections	3	Rate	1990	0.104844	0.154879	0.0682488
1	Deaths	349	Greenland	3	Both	22	All ages	383	Neonatal sepsis and other neonatal infections	3	Rate	1990	0.296709	0.421344	0.204837
1	Deaths	349	Greenland	1	Male	27	Age-standardized	383	Neonatal sepsis and other neonatal infections	3	Rate	1990	0.474753	0.710416	0.308503
1	Deaths	349	Greenland	2	Female	27	Age-standardized	383	Neonatal sepsis and other neonatal infections	3	Rate	1990	0.0934413	0.138064	0.0608108
1	Deaths	349	Greenland	3	Both	27	Age-standardized	383	Neonatal sepsis and other neonatal infections	3	Rate	1990	0.285718	0.405785	0.197305
1	Deaths	80	France	1	Male	22	All ages	383	Neonatal sepsis and other neonatal infections	1	Number	1991	108.097	131.973	87.7639
1	Deaths	80	France	2	Female	22	All ages	383	Neonatal sepsis and other neonatal infections	1	Number	1991	75.0957	90.0708	61.6811
1	Deaths	80	France	3	Both	22	All ages	383	Neonatal sepsis and other neonatal infections	1	Number	1991	183.192	217.328	151.569
1	Deaths	80	France	1	Male	22	All ages	383	Neonatal sepsis and other neonatal infections	3	Rate	1991	0.382593	0.4671	0.310628
1	Deaths	80	France	2	Female	22	All ages	383	Neonatal sepsis and other neonatal infections	3	Rate	1991	0.252558	0.302922	0.207443
1	Deaths	80	France	3	Both	22	All ages	383	Neonatal sepsis and other neonatal infections	3	Rate	1991	0.315916	0.374782	0.261381
1	Deaths	80	France	1	Male	27	Age-standardized	383	Neonatal sepsis and other neonatal infections	3	Rate	1991	0.578354	0.706691	0.469291
1	Deaths	80	France	2	Female	27	Age-standardized	383	Neonatal sepsis and other neonatal infections	3	Rate	1991	0.421681	0.505926	0.346197
1	Deaths	80	France	3	Both	27	Age-standardized	383	Neonatal sepsis and other neonatal infections	3	Rate	1991	0.501942	0.596009	0.41518
1	Deaths	132	Panama	1	Male	22	All ages	383	Neonatal sepsis and other neonatal infections	1	Number	1990	48.8671	65.2052	36.0554
1	Deaths	132	Panama	2	Female	22	All ages	383	Neonatal sepsis and other neonatal infections	1	Number	1990	34.9865	46.8807	25.9859
1	Deaths	132	Panama	3	Both	22	All ages	383	Neonatal sepsis and other neonatal infections	1	Number	1990	83.8535	110.403	63.022
1	Deaths	132	Panama	1	Male	22	All ages	383	Neonatal sepsis and other neonatal infections	3	Rate	1990	4.04029	5.39111	2.98102
1	Deaths	132	Panama	2	Female	22	All ages	383	Neonatal sepsis and other neonatal infections	3	Rate	1990	2.96755	3.97642	2.20413
1	Deaths	132	Panama	3	Both	22	All ages	383	Neonatal sepsis and other neonatal infections	3	Rate	1990	3.51077	4.62235	2.6386
1	Deaths	132	Panama	1	Male	27	Age-standardized	383	Neonatal sepsis and other neonatal infections	3	Rate	1990	3.36177	4.48622	2.48007
1	Deaths	132	Panama	2	Female	27	Age-standardized	383	Neonatal sepsis and other neonatal infections	3	Rate	1990	2.52004	3.37661	1.87179
1	Deaths	132	Panama	3	Both	27	Age-standardized	383	Neonatal sepsis and other neonatal infections	3	Rate	1990	2.95047	3.88455	2.21677
1	Deaths	160	Afghanistan	1	Male	22	All ages	383	Neonatal sepsis and other neonatal infections	1	Number	1991	311.361	655.064	122.681
1	Deaths	160	Afghanistan	2	Female	22	All ages	383	Neonatal sepsis and other neonatal infections	1	Number	1991	208.815	423.026	82.7844
1	Deaths	160	Afghanistan	3	Both	22	All ages	383	Neonatal sepsis and other neonatal infections	1	Number	1991	520.176	915.38	249.978
1	Deaths	160	Afghanistan	1	Male	22	All ages	383	Neonatal sepsis and other neonatal infections	3	Rate	1991	4.96033	10.4359	1.95444
1	Deaths	160	Afghanistan	2	Female	22	All ages	383	Neonatal sepsis and other neonatal infections	3	Rate	1991	3.30921	6.70393	1.31193
1	Deaths	160	Afghanistan	3	Both	22	All ages	383	Neonatal sepsis and other neonatal infections	3	Rate	1991	4.1326	7.27235	1.98598
1	Deaths	160	Afghanistan	1	Male	27	Age-standardized	383	Neonatal sepsis and other neonatal infections	3	Rate	1991	1.94841	4.07216	0.770721
1	Deaths	160	Afghanistan	2	Female	27	Age-standardized	383	Neonatal sepsis and other neonatal infections	3	Rate	1991	1.39115	2.83663	0.556445
1	Deaths	160	Afghanistan	3	Both	27	Age-standardized	383	Neonatal sepsis and other neonatal infections	3	Rate	1991	1.67855	2.94318	0.811078
1	Deaths	175	Burundi	1	Male	22	All ages	383	Neonatal sepsis and other neonatal infections	1	Number	1991	587.752	955.847	335.687
1	Deaths	175	Burundi	2	Female	22	All ages	383	Neonatal sepsis and other neonatal infections	1	Number	1991	419.29	701.688	232.455
1	Deaths	175	Burundi	3	Both	22	All ages	383	Neonatal sepsis and other neonatal infections	1	Number	1991	1007.04	1481.41	653.12
1	Deaths	175	Burundi	1	Male	22	All ages	383	Neonatal sepsis and other neonatal infections	3	Rate	1991	21.9396	35.6799	12.5305
1	Deaths	175	Burundi	2	Female	22	All ages	383	Neonatal sepsis and other neonatal infections	3	Rate	1991	14.7405	24.6684	8.17211
1	Deaths	175	Burundi	3	Both	22	All ages	383	Neonatal sepsis and other neonatal infections	3	Rate	1991	18.2322	26.8204	11.8245
1	Deaths	175	Burundi	1	Male	27	Age-standardized	383	Neonatal sepsis and other neonatal infections	3	Rate	1991	9.84935	15.9944	5.63149
1	Deaths	175	Burundi	2	Female	27	Age-standardized	383	Neonatal sepsis and other neonatal infections	3	Rate	1991	7.1628	11.9757	3.97189
1	Deaths	175	Burundi	3	Both	27	Age-standardized	383	Neonatal sepsis and other neonatal infections	3	Rate	1991	8.51906	12.5227	5.5327
1	Deaths	7	Democratic People's Republic of Korea	1	Male	22	All ages	383	Neonatal sepsis and other neonatal infections	1	Number	1990	106.487	206.633	45.2587
1	Deaths	7	Democratic People's Republic of Korea	2	Female	22	All ages	383	Neonatal sepsis and other neonatal infections	1	Number	1990	76.0925	140.538	32.1551
1	Deaths	7	Democratic People's Republic of Korea	3	Both	22	All ages	383	Neonatal sepsis and other neonatal infections	1	Number	1990	182.579	303.541	92.5965
1	Deaths	7	Democratic People's Republic of Korea	1	Male	22	All ages	383	Neonatal sepsis and other neonatal infections	3	Rate	1990	1.06922	2.07478	0.454438
1	Deaths	7	Democratic People's Republic of Korea	2	Female	22	All ages	383	Neonatal sepsis and other neonatal infections	3	Rate	1990	0.68579	1.26662	0.289801
1	Deaths	7	Democratic People's Republic of Korea	3	Both	22	All ages	383	Neonatal sepsis and other neonatal infections	3	Rate	1990	0.86716	1.44167	0.439787
1	Deaths	7	Democratic People's Republic of Korea	1	Male	27	Age-standardized	383	Neonatal sepsis and other neonatal infections	3	Rate	1990	0.60302	1.16838	0.256938
1	Deaths	7	Democratic People's Republic of Korea	2	Female	27	Age-standardized	383	Neonatal sepsis and other neonatal infections	3	Rate	1990	0.457922	0.846074	0.193221
1	Deaths	7	Democratic People's Republic of Korea	3	Both	27	Age-standardized	383	Neonatal sepsis and other neonatal infections	3	Rate	1990	0.532668	0.885827	0.270379
1	Deaths	131	Nicaragua	1	Male	22	All ages	383	Neonatal sepsis and other neonatal infections	1	Number	1990	245.764	337.891	169.114
1	Deaths	131	Nicaragua	2	Female	22	All ages	383	Neonatal sepsis and other neonatal infections	1	Number	1990	178.853	242.993	130.868
1	Deaths	131	Nicaragua	3	Both	22	All ages	383	Neonatal sepsis and other neonatal infections	1	Number	1990	424.617	536.426	324.082
1	Deaths	131	Nicaragua	1	Male	22	All ages	383	Neonatal sepsis and other neonatal infections	3	Rate	1990	12.8626	17.6842	8.85089
1	Deaths	131	Nicaragua	2	Female	22	All ages	383	Neonatal sepsis and other neonatal infections	3	Rate	1990	9.04932	12.2946	6.62148
1	Deaths	131	Nicaragua	3	Both	22	All ages	383	Neonatal sepsis and other neonatal infections	3	Rate	1990	10.9237	13.8001	8.33732
1	Deaths	131	Nicaragua	1	Male	27	Age-standardized	383	Neonatal sepsis and other neonatal infections	3	Rate	1990	7.01147	9.63844	4.82427
1	Deaths	131	Nicaragua	2	Female	27	Age-standardized	383	Neonatal sepsis and other neonatal infections	3	Rate	1990	5.30065	7.20265	3.87906
1	Deaths	131	Nicaragua	3	Both	27	Age-standardized	383	Neonatal sepsis and other neonatal infections	3	Rate	1990	6.17254	7.79673	4.71176
1	Deaths	212	Mauritania	1	Male	22	All ages	383	Neonatal sepsis and other neonatal infections	1	Number	1990	221.989	399.087	113.144
1	Deaths	212	Mauritania	2	Female	22	All ages	383	Neonatal sepsis and other neonatal infections	1	Number	1990	173.874	300.539	86.4508
1	Deaths	212	Mauritania	3	Both	22	All ages	383	Neonatal sepsis and other neonatal infections	1	Number	1990	395.863	597.002	232.492
1	Deaths	212	Mauritania	1	Male	22	All ages	383	Neonatal sepsis and other neonatal infections	3	Rate	1990	21.6881	38.9903	11.054
1	Deaths	212	Mauritania	2	Female	22	All ages	383	Neonatal sepsis and other neonatal infections	3	Rate	1990	16.6729	28.8189	8.28985
1	Deaths	212	Mauritania	3	Both	22	All ages	383	Neonatal sepsis and other neonatal infections	3	Rate	1990	19.1571	28.8908	11.2511
1	Deaths	212	Mauritania	1	Male	27	Age-standardized	383	Neonatal sepsis and other neonatal infections	3	Rate	1990	10.2244	18.3662	5.2017
1	Deaths	212	Mauritania	2	Female	27	Age-standardized	383	Neonatal sepsis and other neonatal infections	3	Rate	1990	8.39554	14.4833	4.17811
1	Deaths	212	Mauritania	3	Both	27	Age-standardized	383	Neonatal sepsis and other neonatal infections	3	Rate	1990	9.33145	14.0528	5.48329
1	Deaths	34	Azerbaijan	1	Male	22	All ages	383	Neonatal sepsis and other neonatal infections	1	Number	1991	56.1898	105.755	25.2866
1	Deaths	34	Azerbaijan	2	Female	22	All ages	383	Neonatal sepsis and other neonatal infections	1	Number	1991	39.8722	71.9674	19.9787
1	Deaths	34	Azerbaijan	3	Both	22	All ages	383	Neonatal sepsis and other neonatal infections	1	Number	1991	96.0621	152.952	55.7711
1	Deaths	34	Azerbaijan	1	Male	22	All ages	383	Neonatal sepsis and other neonatal infections	3	Rate	1991	1.54793	2.91336	0.696601
1	Deaths	34	Azerbaijan	2	Female	22	All ages	383	Neonatal sepsis and other neonatal infections	3	Rate	1991	1.04559	1.88723	0.523911
1	Deaths	34	Azerbaijan	3	Both	22	All ages	383	Neonatal sepsis and other neonatal infections	3	Rate	1991	1.29057	2.05487	0.74927
1	Deaths	34	Azerbaijan	1	Male	27	Age-standardized	383	Neonatal sepsis and other neonatal infections	3	Rate	1991	1.22143	2.29466	0.550367
1	Deaths	34	Azerbaijan	2	Female	27	Age-standardized	383	Neonatal sepsis and other neonatal infections	3	Rate	1991	0.930608	1.68031	0.466337
1	Deaths	34	Azerbaijan	3	Both	27	Age-standardized	383	Neonatal sepsis and other neonatal infections	3	Rate	1991	1.0813	1.72382	0.627705
1	Deaths	522	Sudan	1	Male	22	All ages	383	Neonatal sepsis and other neonatal infections	1	Number	1991	365.753	694.467	137.584
1	Deaths	522	Sudan	2	Female	22	All ages	383	Neonatal sepsis and other neonatal infections	1	Number	1991	273.247	530.498	107.553
1	Deaths	522	Sudan	3	Both	22	All ages	383	Neonatal sepsis and other neonatal infections	1	Number	1991	639.001	1062.56	277.03
1	Deaths	522	Sudan	1	Male	22	All ages	383	Neonatal sepsis and other neonatal infections	3	Rate	1991	3.43985	6.53134	1.29396
1	Deaths	522	Sudan	2	Female	22	All ages	383	Neonatal sepsis and other neonatal infections	3	Rate	1991	2.6238	5.09399	1.03275
1	Deaths	522	Sudan	3	Both	22	All ages	383	Neonatal sepsis and other neonatal infections	3	Rate	1991	3.03606	5.04849	1.31624
1	Deaths	522	Sudan	1	Male	27	Age-standardized	383	Neonatal sepsis and other neonatal infections	3	Rate	1991	1.46563	2.76793	0.552003
1	Deaths	522	Sudan	2	Female	27	Age-standardized	383	Neonatal sepsis and other neonatal infections	3	Rate	1991	1.2019	2.33233	0.475103
1	Deaths	522	Sudan	3	Both	27	Age-standardized	383	Neonatal sepsis and other neonatal infections	3	Rate	1991	1.3399	2.22738	0.579021
1	Deaths	176	Comoros	1	Male	22	All ages	383	Neonatal sepsis and other neonatal infections	1	Number	1991	41.6257	76.0685	20.0522
1	Deaths	176	Comoros	2	Female	22	All ages	383	Neonatal sepsis and other neonatal infections	1	Number	1991	30.602	51.376	16.0053
1	Deaths	176	Comoros	3	Both	22	All ages	383	Neonatal sepsis and other neonatal infections	1	Number	1991	72.2277	116.134	42.8184
1	Deaths	176	Comoros	1	Male	22	All ages	383	Neonatal sepsis and other neonatal infections	3	Rate	1991	17.6758	32.3014	8.51486
1	Deaths	176	Comoros	2	Female	22	All ages	383	Neonatal sepsis and other neonatal infections	3	Rate	1991	12.7358	21.3814	6.661
1	Deaths	176	Comoros	3	Both	22	All ages	383	Neonatal sepsis and other neonatal infections	3	Rate	1991	15.1809	24.4092	8.99962
1	Deaths	176	Comoros	1	Male	27	Age-standardized	383	Neonatal sepsis and other neonatal infections	3	Rate	1991	8.67408	15.8193	4.21859
1	Deaths	176	Comoros	2	Female	27	Age-standardized	383	Neonatal sepsis and other neonatal infections	3	Rate	1991	6.62289	11.1243	3.4551
1	Deaths	176	Comoros	3	Both	27	Age-standardized	383	Neonatal sepsis and other neonatal infections	3	Rate	1991	7.66793	12.3099	4.5534
1	Deaths	22	Fiji	1	Male	22	All ages	383	Neonatal sepsis and other neonatal infections	1	Number	1990	15.1318	22.4185	9.48411
1	Deaths	22	Fiji	2	Female	22	All ages	383	Neonatal sepsis and other neonatal infections	1	Number	1990	11.2781	15.3883	7.3861
1	Deaths	22	Fiji	3	Both	22	All ages	383	Neonatal sepsis and other neonatal infections	1	Number	1990	26.4099	35.8611	18.4916
1	Deaths	22	Fiji	1	Male	22	All ages	383	Neonatal sepsis and other neonatal infections	3	Rate	1990	3.92589	5.8164	2.46061
1	Deaths	22	Fiji	2	Female	22	All ages	383	Neonatal sepsis and other neonatal infections	3	Rate	1990	3.01635	4.11565	1.97543
1	Deaths	22	Fiji	3	Both	22	All ages	383	Neonatal sepsis and other neonatal infections	3	Rate	1990	3.47803	4.7227	2.43524
1	Deaths	22	Fiji	1	Male	27	Age-standardized	383	Neonatal sepsis and other neonatal infections	3	Rate	1990	3.21494	4.76537	2.01629
1	Deaths	22	Fiji	2	Female	27	Age-standardized	383	Neonatal sepsis and other neonatal infections	3	Rate	1990	2.54012	3.46326	1.66224
1	Deaths	22	Fiji	3	Both	27	Age-standardized	383	Neonatal sepsis and other neonatal infections	3	Rate	1990	2.88743	3.9188	2.02282
1	Deaths	196	South Africa	1	Male	22	All ages	383	Neonatal sepsis and other neonatal infections	1	Number	1990	1017.08	1367.61	722.87
1	Deaths	196	South Africa	2	Female	22	All ages	383	Neonatal sepsis and other neonatal infections	1	Number	1990	606.289	770.172	464.525
1	Deaths	196	South Africa	3	Both	22	All ages	383	Neonatal sepsis and other neonatal infections	1	Number	1990	1623.37	2060.87	1243.39
1	Deaths	196	South Africa	1	Male	22	All ages	383	Neonatal sepsis and other neonatal infections	3	Rate	1990	5.72002	7.69137	4.0654
1	Deaths	196	South Africa	2	Female	22	All ages	383	Neonatal sepsis and other neonatal infections	3	Rate	1990	3.18289	4.04324	2.43865
1	Deaths	196	South Africa	3	Both	22	All ages	383	Neonatal sepsis and other neonatal infections	3	Rate	1990	4.4078	5.59572	3.37609
1	Deaths	196	South Africa	1	Male	27	Age-standardized	383	Neonatal sepsis and other neonatal infections	3	Rate	1990	4.32758	5.8165	3.07465
1	Deaths	196	South Africa	2	Female	27	Age-standardized	383	Neonatal sepsis and other neonatal infections	3	Rate	1990	2.63706	3.34901	2.02061
1	Deaths	196	South Africa	3	Both	27	Age-standardized	383	Neonatal sepsis and other neonatal infections	3	Rate	1990	3.49151	4.43331	2.67518
1	Deaths	113	Guyana	1	Male	22	All ages	383	Neonatal sepsis and other neonatal infections	1	Number	1991	32.8979	44.038	24.8007
1	Deaths	113	Guyana	2	Female	22	All ages	383	Neonatal sepsis and other neonatal infections	1	Number	1991	18.6816	25.2903	13.6917
1	Deaths	113	Guyana	3	Both	22	All ages	383	Neonatal sepsis and other neonatal infections	1	Number	1991	51.5795	68.2094	38.9692
1	Deaths	113	Guyana	1	Male	22	All ages	383	Neonatal sepsis and other neonatal infections	3	Rate	1991	8.67222	11.6089	6.53772
1	Deaths	113	Guyana	2	Female	22	All ages	383	Neonatal sepsis and other neonatal infections	3	Rate	1991	4.81095	6.51285	3.52593
1	Deaths	113	Guyana	3	Both	22	All ages	383	Neonatal sepsis and other neonatal infections	3	Rate	1991	6.71903	8.88535	5.07635
1	Deaths	113	Guyana	1	Male	27	Age-standardized	383	Neonatal sepsis and other neonatal infections	3	Rate	1991	6.1787	8.27335	4.6594
1	Deaths	113	Guyana	2	Female	27	Age-standardized	383	Neonatal sepsis and other neonatal infections	3	Rate	1991	3.64011	4.92822	2.66831
1	Deaths	113	Guyana	3	Both	27	Age-standardized	383	Neonatal sepsis and other neonatal infections	3	Rate	1991	4.93252	6.5231	3.72716
1	Deaths	84	Ireland	1	Male	22	All ages	383	Neonatal sepsis and other neonatal infections	1	Number	1990	1.83427	2.38876	1.38596
1	Deaths	84	Ireland	2	Female	22	All ages	383	Neonatal sepsis and other neonatal infections	1	Number	1990	0.907368	1.16565	0.69696
1	Deaths	84	Ireland	3	Both	22	All ages	383	Neonatal sepsis and other neonatal infections	1	Number	1990	2.74164	3.43241	2.1522
1	Deaths	84	Ireland	1	Male	22	All ages	383	Neonatal sepsis and other neonatal infections	3	Rate	1990	0.102214	0.133112	0.0772323
1	Deaths	84	Ireland	2	Female	22	All ages	383	Neonatal sepsis and other neonatal infections	3	Rate	1990	0.0502218	0.0645172	0.038576
1	Deaths	84	Ireland	3	Both	22	All ages	383	Neonatal sepsis and other neonatal infections	3	Rate	1990	0.07613	0.0953115	0.0597625
1	Deaths	84	Ireland	1	Male	27	Age-standardized	383	Neonatal sepsis and other neonatal infections	3	Rate	1990	0.137285	0.178678	0.103778
1	Deaths	84	Ireland	2	Female	27	Age-standardized	383	Neonatal sepsis and other neonatal infections	3	Rate	1990	0.0720617	0.0926003	0.0552983
1	Deaths	84	Ireland	3	Both	27	Age-standardized	383	Neonatal sepsis and other neonatal infections	3	Rate	1990	0.105646	0.132365	0.0829095
1	Deaths	129	Honduras	1	Male	22	All ages	383	Neonatal sepsis and other neonatal infections	1	Number	1991	264.455	440.005	149.67
1	Deaths	129	Honduras	2	Female	22	All ages	383	Neonatal sepsis and other neonatal infections	1	Number	1991	174.901	287.476	97.4222
1	Deaths	129	Honduras	3	Both	22	All ages	383	Neonatal sepsis and other neonatal infections	1	Number	1991	439.357	654.27	285.68
1	Deaths	129	Honduras	1	Male	22	All ages	383	Neonatal sepsis and other neonatal infections	3	Rate	1991	10.9673	18.2475	6.20698
1	Deaths	129	Honduras	2	Female	22	All ages	383	Neonatal sepsis and other neonatal infections	3	Rate	1991	7.17808	11.7982	3.99828
1	Deaths	129	Honduras	3	Both	22	All ages	383	Neonatal sepsis and other neonatal infections	3	Rate	1991	9.06279	13.4959	5.89285
1	Deaths	129	Honduras	1	Male	27	Age-standardized	383	Neonatal sepsis and other neonatal infections	3	Rate	1991	5.923	9.84015	3.35518
1	Deaths	129	Honduras	2	Female	27	Age-standardized	383	Neonatal sepsis and other neonatal infections	3	Rate	1991	4.09827	6.73291	2.28309
1	Deaths	129	Honduras	3	Both	27	Age-standardized	383	Neonatal sepsis and other neonatal infections	3	Rate	1991	5.03131	7.48757	3.27369
1	Deaths	53	Serbia	1	Male	22	All ages	383	Neonatal sepsis and other neonatal infections	1	Number	1990	57.3313	83.864	37.5255
1	Deaths	53	Serbia	2	Female	22	All ages	383	Neonatal sepsis and other neonatal infections	1	Number	1990	31.186	44.3474	20.7681
1	Deaths	53	Serbia	3	Both	22	All ages	383	Neonatal sepsis and other neonatal infections	1	Number	1990	88.5173	119.478	64.993
1	Deaths	53	Serbia	1	Male	22	All ages	383	Neonatal sepsis and other neonatal infections	3	Rate	1990	1.24412	1.81989	0.814321
1	Deaths	53	Serbia	2	Female	22	All ages	383	Neonatal sepsis and other neonatal infections	3	Rate	1990	0.651162	0.925972	0.433638
1	Deaths	53	Serbia	3	Both	22	All ages	383	Neonatal sepsis and other neonatal infections	3	Rate	1990	0.941927	1.27139	0.691601
1	Deaths	53	Serbia	1	Male	27	Age-standardized	383	Neonatal sepsis and other neonatal infections	3	Rate	1990	1.84894	2.70541	1.21037
1	Deaths	53	Serbia	2	Female	27	Age-standardized	383	Neonatal sepsis and other neonatal infections	3	Rate	1990	0.943242	1.34246	0.628378
1	Deaths	53	Serbia	3	Both	27	Age-standardized	383	Neonatal sepsis and other neonatal infections	3	Rate	1990	1.38127	1.86302	1.01426
1	Deaths	128	Guatemala	1	Male	22	All ages	383	Neonatal sepsis and other neonatal infections	1	Number	1991	510.93	680.953	370.127
1	Deaths	128	Guatemala	2	Female	22	All ages	383	Neonatal sepsis and other neonatal infections	1	Number	1991	374.283	473.608	288.819
1	Deaths	128	Guatemala	3	Both	22	All ages	383	Neonatal sepsis and other neonatal infections	1	Number	1991	885.213	1138.56	665.384
1	Deaths	128	Guatemala	1	Male	22	All ages	383	Neonatal sepsis and other neonatal infections	3	Rate	1991	12.6079	16.8035	9.1334
1	Deaths	128	Guatemala	2	Female	22	All ages	383	Neonatal sepsis and other neonatal infections	3	Rate	1991	9.05788	11.4616	6.98961
1	Deaths	128	Guatemala	3	Both	22	All ages	383	Neonatal sepsis and other neonatal infections	3	Rate	1991	10.8156	13.9111	8.12972
1	Deaths	128	Guatemala	1	Male	27	Age-standardized	383	Neonatal sepsis and other neonatal infections	3	Rate	1991	6.11948	8.1509	4.43438
1	Deaths	128	Guatemala	2	Female	27	Age-standardized	383	Neonatal sepsis and other neonatal infections	3	Rate	1991	4.65426	5.88802	3.59245
1	Deaths	128	Guatemala	3	Both	27	Age-standardized	383	Neonatal sepsis and other neonatal infections	3	Rate	1991	5.40065	6.9478	4.05959
1	Deaths	117	Saint Vincent and the Grenadines	1	Male	22	All ages	383	Neonatal sepsis and other neonatal infections	1	Number	1990	1.94683	2.74086	1.32199
1	Deaths	117	Saint Vincent and the Grenadines	2	Female	22	All ages	383	Neonatal sepsis and other neonatal infections	1	Number	1990	1.82277	2.47363	1.31229
1	Deaths	117	Saint Vincent and the Grenadines	3	Both	22	All ages	383	Neonatal sepsis and other neonatal infections	1	Number	1990	3.7696	5.13566	2.67974
1	Deaths	117	Saint Vincent and the Grenadines	1	Male	22	All ages	383	Neonatal sepsis and other neonatal infections	3	Rate	1990	3.54798	4.99506	2.40925
1	Deaths	117	Saint Vincent and the Grenadines	2	Female	22	All ages	383	Neonatal sepsis and other neonatal infections	3	Rate	1990	3.30283	4.48216	2.37785
1	Deaths	117	Saint Vincent and the Grenadines	3	Both	22	All ages	383	Neonatal sepsis and other neonatal infections	3	Rate	1990	3.42505	4.66625	2.43481
1	Deaths	117	Saint Vincent and the Grenadines	1	Male	27	Age-standardized	383	Neonatal sepsis and other neonatal infections	3	Rate	1990	3.00599	4.23227	2.04066
1	Deaths	117	Saint Vincent and the Grenadines	2	Female	27	Age-standardized	383	Neonatal sepsis and other neonatal infections	3	Rate	1990	2.90942	3.9485	2.095
1	Deaths	117	Saint Vincent and the Grenadines	3	Both	27	Age-standardized	383	Neonatal sepsis and other neonatal infections	3	Rate	1990	2.95857	4.03167	2.10272
1	Deaths	37	Kyrgyzstan	1	Male	22	All ages	383	Neonatal sepsis and other neonatal infections	1	Number	1990	27.1153	40.4318	15.7688
1	Deaths	37	Kyrgyzstan	2	Female	22	All ages	383	Neonatal sepsis and other neonatal infections	1	Number	1990	21.7515	30.1664	13.9819
1	Deaths	37	Kyrgyzstan	3	Both	22	All ages	383	Neonatal sepsis and other neonatal infections	1	Number	1990	48.8668	68.063	31.8
1	Deaths	37	Kyrgyzstan	1	Male	22	All ages	383	Neonatal sepsis and other neonatal infections	3	Rate	1990	1.24364	1.8544	0.723232
1	Deaths	37	Kyrgyzstan	2	Female	22	All ages	383	Neonatal sepsis and other neonatal infections	3	Rate	1990	0.95323	1.322	0.612737
1	Deaths	37	Kyrgyzstan	3	Both	22	All ages	383	Neonatal sepsis and other neonatal infections	3	Rate	1990	1.09513	1.52533	0.712654
1	Deaths	37	Kyrgyzstan	1	Male	27	Age-standardized	383	Neonatal sepsis and other neonatal infections	3	Rate	1990	0.877609	1.30954	0.510376
1	Deaths	37	Kyrgyzstan	2	Female	27	Age-standardized	383	Neonatal sepsis and other neonatal infections	3	Rate	1990	0.736174	1.02195	0.473013
1	Deaths	37	Kyrgyzstan	3	Both	27	Age-standardized	383	Neonatal sepsis and other neonatal infections	3	Rate	1990	0.808451	1.12694	0.525663
1	Deaths	209	Guinea-Bissau	1	Male	22	All ages	383	Neonatal sepsis and other neonatal infections	1	Number	1991	140.679	248.629	69.8668
1	Deaths	209	Guinea-Bissau	2	Female	22	All ages	383	Neonatal sepsis and other neonatal infections	1	Number	1991	114.368	196.499	56.9088
1	Deaths	209	Guinea-Bissau	3	Both	22	All ages	383	Neonatal sepsis and other neonatal infections	1	Number	1991	255.047	384.804	154.679
1	Deaths	209	Guinea-Bissau	1	Male	22	All ages	383	Neonatal sepsis and other neonatal infections	3	Rate	1991	28.1634	49.7747	13.9871
1	Deaths	209	Guinea-Bissau	2	Female	22	All ages	383	Neonatal sepsis and other neonatal infections	3	Rate	1991	21.5524	37.0299	10.7243
1	Deaths	209	Guinea-Bissau	3	Both	22	All ages	383	Neonatal sepsis and other neonatal infections	3	Rate	1991	24.758	37.3538	15.0151
1	Deaths	209	Guinea-Bissau	1	Male	27	Age-standardized	383	Neonatal sepsis and other neonatal infections	3	Rate	1991	12.2955	21.6207	6.09169
1	Deaths	209	Guinea-Bissau	2	Female	27	Age-standardized	383	Neonatal sepsis and other neonatal infections	3	Rate	1991	10.454	17.9363	5.20769
1	Deaths	209	Guinea-Bissau	3	Both	27	Age-standardized	383	Neonatal sepsis and other neonatal infections	3	Rate	1991	11.395	17.2112	6.91941
1	Deaths	298	American Samoa	1	Male	22	All ages	383	Neonatal sepsis and other neonatal infections	1	Number	1991	0.426411	0.710848	0.238921
1	Deaths	298	American Samoa	2	Female	22	All ages	383	Neonatal sepsis and other neonatal infections	1	Number	1991	0.0831046	0.131418	0.0476952
1	Deaths	298	American Samoa	3	Both	22	All ages	383	Neonatal sepsis and other neonatal infections	1	Number	1991	0.509516	0.810887	0.321579
1	Deaths	298	American Samoa	1	Male	22	All ages	383	Neonatal sepsis and other neonatal infections	3	Rate	1991	1.65817	2.76425	0.929082
1	Deaths	298	American Samoa	2	Female	22	All ages	383	Neonatal sepsis and other neonatal infections	3	Rate	1991	0.34167	0.5403	0.19609
1	Deaths	298	American Samoa	3	Both	22	All ages	383	Neonatal sepsis and other neonatal infections	3	Rate	1991	1.01824	1.62052	0.642659
1	Deaths	298	American Samoa	1	Male	27	Age-standardized	383	Neonatal sepsis and other neonatal infections	3	Rate	1991	0.991945	1.65414	0.554851
1	Deaths	298	American Samoa	2	Female	27	Age-standardized	383	Neonatal sepsis and other neonatal infections	3	Rate	1991	0.203947	0.322401	0.117146
1	Deaths	298	American Samoa	3	Both	27	Age-standardized	383	Neonatal sepsis and other neonatal infections	3	Rate	1991	0.608651	0.968727	0.384005
1	Deaths	180	Kenya	1	Male	22	All ages	383	Neonatal sepsis and other neonatal infections	1	Number	1990	1648.58	2287.08	1140.15
1	Deaths	180	Kenya	2	Female	22	All ages	383	Neonatal sepsis and other neonatal infections	1	Number	1990	1401.7	1883.98	952.566
1	Deaths	180	Kenya	3	Both	22	All ages	383	Neonatal sepsis and other neonatal infections	1	Number	1990	3050.28	3964.53	2214.39
1	Deaths	180	Kenya	1	Male	22	All ages	383	Neonatal sepsis and other neonatal infections	3	Rate	1990	14.3241	19.8719	9.90645
1	Deaths	180	Kenya	2	Female	22	All ages	383	Neonatal sepsis and other neonatal infections	3	Rate	1990	11.9964	16.124	8.15252
1	Deaths	180	Kenya	3	Both	22	All ages	383	Neonatal sepsis and other neonatal infections	3	Rate	1990	13.1515	17.0933	9.54749
1	Deaths	180	Kenya	1	Male	27	Age-standardized	383	Neonatal sepsis and other neonatal infections	3	Rate	1990	6.81245	9.44853	4.71441
1	Deaths	180	Kenya	2	Female	27	Age-standardized	383	Neonatal sepsis and other neonatal infections	3	Rate	1990	5.94999	7.99374	4.04529
1	Deaths	180	Kenya	3	Both	27	Age-standardized	383	Neonatal sepsis and other neonatal infections	3	Rate	1990	6.38701	8.29931	4.63737
1	Deaths	148	Morocco	1	Male	22	All ages	383	Neonatal sepsis and other neonatal infections	1	Number	1990	174.768	360.412	74.5803
1	Deaths	148	Morocco	2	Female	22	All ages	383	Neonatal sepsis and other neonatal infections	1	Number	1990	133.812	273.764	63.8905
1	Deaths	148	Morocco	3	Both	22	All ages	383	Neonatal sepsis and other neonatal infections	1	Number	1990	308.581	525.478	168.629
1	Deaths	148	Morocco	1	Male	22	All ages	383	Neonatal sepsis and other neonatal infections	3	Rate	1990	1.38634	2.85895	0.591604
1	Deaths	148	Morocco	2	Female	22	All ages	383	Neonatal sepsis and other neonatal infections	3	Rate	1990	1.05447	2.15731	0.503469
1	Deaths	148	Morocco	3	Both	22	All ages	383	Neonatal sepsis and other neonatal infections	3	Rate	1990	1.21985	2.07728	0.66661
1	Deaths	148	Morocco	1	Male	27	Age-standardized	383	Neonatal sepsis and other neonatal infections	3	Rate	1990	0.907991	1.86464	0.387495
1	Deaths	148	Morocco	2	Female	27	Age-standardized	383	Neonatal sepsis and other neonatal infections	3	Rate	1990	0.723427	1.47787	0.345311
1	Deaths	148	Morocco	3	Both	27	Age-standardized	383	Neonatal sepsis and other neonatal infections	3	Rate	1990	0.817565	1.39218	0.447125
1	Deaths	6	China	1	Male	22	All ages	383	Neonatal sepsis and other neonatal infections	1	Number	1990	3036.88	3649.6	2368.57
1	Deaths	6	China	2	Female	22	All ages	383	Neonatal sepsis and other neonatal infections	1	Number	1990	1764.82	2099.09	1398.04
1	Deaths	6	China	3	Both	22	All ages	383	Neonatal sepsis and other neonatal infections	1	Number	1990	4801.7	5635.45	3794.28
1	Deaths	6	China	1	Male	22	All ages	383	Neonatal sepsis and other neonatal infections	3	Rate	1990	0.497697	0.598112	0.38817
1	Deaths	6	China	2	Female	22	All ages	383	Neonatal sepsis and other neonatal infections	3	Rate	1990	0.307731	0.366017	0.243776
1	Deaths	6	China	3	Both	22	All ages	383	Neonatal sepsis and other neonatal infections	3	Rate	1990	0.405658	0.476095	0.320549
1	Deaths	6	China	1	Male	27	Age-standardized	383	Neonatal sepsis and other neonatal infections	3	Rate	1990	0.496011	0.596094	0.386883
1	Deaths	6	China	2	Female	27	Age-standardized	383	Neonatal sepsis and other neonatal infections	3	Rate	1990	0.325294	0.386929	0.25769
1	Deaths	6	China	3	Both	27	Age-standardized	383	Neonatal sepsis and other neonatal infections	3	Rate	1990	0.415831	0.488057	0.328596
1	Deaths	97	Argentina	1	Male	22	All ages	383	Neonatal sepsis and other neonatal infections	1	Number	1991	652.301	805.615	516.103
1	Deaths	97	Argentina	2	Female	22	All ages	383	Neonatal sepsis and other neonatal infections	1	Number	1991	467.054	568.794	383.983
1	Deaths	97	Argentina	3	Both	22	All ages	383	Neonatal sepsis and other neonatal infections	1	Number	1991	1119.35	1373.02	913.447
1	Deaths	97	Argentina	1	Male	22	All ages	383	Neonatal sepsis and other neonatal infections	3	Rate	1991	3.97793	4.91289	3.14735
1	Deaths	97	Argentina	2	Female	22	All ages	383	Neonatal sepsis and other neonatal infections	3	Rate	1991	2.72702	3.32105	2.24198
1	Deaths	97	Argentina	3	Both	22	All ages	383	Neonatal sepsis and other neonatal infections	3	Rate	1991	3.33887	4.09552	2.72468
1	Deaths	97	Argentina	1	Male	27	Age-standardized	383	Neonatal sepsis and other neonatal infections	3	Rate	1991	3.84266	4.7467	3.03942
1	Deaths	97	Argentina	2	Female	27	Age-standardized	383	Neonatal sepsis and other neonatal infections	3	Rate	1991	2.84621	3.46507	2.33929
1	Deaths	97	Argentina	3	Both	27	Age-standardized	383	Neonatal sepsis and other neonatal infections	3	Rate	1991	3.35297	4.11343	2.73712
1	Deaths	179	Ethiopia	1	Male	22	All ages	383	Neonatal sepsis and other neonatal infections	1	Number	1990	7830.24	13407.5	4520.56
1	Deaths	179	Ethiopia	2	Female	22	All ages	383	Neonatal sepsis and other neonatal infections	1	Number	1990	4758.71	6990.29	2958.87
1	Deaths	179	Ethiopia	3	Both	22	All ages	383	Neonatal sepsis and other neonatal infections	1	Number	1990	12588.9	18456.1	8123.67
1	Deaths	179	Ethiopia	1	Male	22	All ages	383	Neonatal sepsis and other neonatal infections	3	Rate	1990	30.3444	51.958	17.5185
1	Deaths	179	Ethiopia	2	Female	22	All ages	383	Neonatal sepsis and other neonatal infections	3	Rate	1990	18.5982	27.3198	11.564
1	Deaths	179	Ethiopia	3	Both	22	All ages	383	Neonatal sepsis and other neonatal infections	3	Rate	1990	24.4962	35.9129	15.8074
1	Deaths	179	Ethiopia	1	Male	27	Age-standardized	383	Neonatal sepsis and other neonatal infections	3	Rate	1990	13.0292	22.2572	7.52446
1	Deaths	179	Ethiopia	2	Female	27	Age-standardized	383	Neonatal sepsis and other neonatal infections	3	Rate	1990	8.39439	12.3131	5.21426
1	Deaths	179	Ethiopia	3	Both	27	Age-standardized	383	Neonatal sepsis and other neonatal infections	3	Rate	1990	10.7784	15.7583	6.965
1	Deaths	194	Lesotho	1	Male	22	All ages	383	Neonatal sepsis and other neonatal infections	1	Number	1991	102.304	185.94	49.6659
1	Deaths	194	Lesotho	2	Female	22	All ages	383	Neonatal sepsis and other neonatal infections	1	Number	1991	74.5376	131.841	37.3246
1	Deaths	194	Lesotho	3	Both	22	All ages	383	Neonatal sepsis and other neonatal infections	1	Number	1991	176.841	282.664	101.36
1	Deaths	194	Lesotho	1	Male	22	All ages	383	Neonatal sepsis and other neonatal infections	3	Rate	1991	11.3848	20.6922	5.52704
1	Deaths	194	Lesotho	2	Female	22	All ages	383	Neonatal sepsis and other neonatal infections	3	Rate	1991	7.92645	14.0201	3.96915
1	Deaths	194	Lesotho	3	Both	22	All ages	383	Neonatal sepsis and other neonatal infections	3	Rate	1991	9.61637	15.3708	5.51179
1	Deaths	194	Lesotho	1	Male	27	Age-standardized	383	Neonatal sepsis and other neonatal infections	3	Rate	1991	6.99782	12.7019	3.40592
1	Deaths	194	Lesotho	2	Female	27	Age-standardized	383	Neonatal sepsis and other neonatal infections	3	Rate	1991	5.23073	9.23907	2.62313
1	Deaths	194	Lesotho	3	Both	27	Age-standardized	383	Neonatal sepsis and other neonatal infections	3	Rate	1991	6.12615	9.79003	3.51169
1	Deaths	101	Canada	1	Male	22	All ages	383	Neonatal sepsis and other neonatal infections	1	Number	1990	31.0132	38.0235	25.2537
1	Deaths	101	Canada	2	Female	22	All ages	383	Neonatal sepsis and other neonatal infections	1	Number	1990	20.533	25.3035	16.859
1	Deaths	101	Canada	3	Both	22	All ages	383	Neonatal sepsis and other neonatal infections	1	Number	1990	51.5462	61.7686	42.9515
1	Deaths	101	Canada	1	Male	22	All ages	383	Neonatal sepsis and other neonatal infections	3	Rate	1990	0.230609	0.282736	0.187782
1	Deaths	101	Canada	2	Female	22	All ages	383	Neonatal sepsis and other neonatal infections	3	Rate	1990	0.148699	0.183247	0.122092
1	Deaths	101	Canada	3	Both	22	All ages	383	Neonatal sepsis and other neonatal infections	3	Rate	1990	0.189113	0.226617	0.15758
1	Deaths	101	Canada	1	Male	27	Age-standardized	383	Neonatal sepsis and other neonatal infections	3	Rate	1990	0.309055	0.378961	0.251606
1	Deaths	101	Canada	2	Female	27	Age-standardized	383	Neonatal sepsis and other neonatal infections	3	Rate	1990	0.215142	0.265105	0.176564
1	Deaths	101	Canada	3	Both	27	Age-standardized	383	Neonatal sepsis and other neonatal infections	3	Rate	1990	0.263283	0.315497	0.219449
1	Deaths	416	Tuvalu	1	Male	22	All ages	383	Neonatal sepsis and other neonatal infections	1	Number	1991	0.14171	0.258104	0.0688665
1	Deaths	416	Tuvalu	2	Female	22	All ages	383	Neonatal sepsis and other neonatal infections	1	Number	1991	0.074016	0.131401	0.0383251
1	Deaths	416	Tuvalu	3	Both	22	All ages	383	Neonatal sepsis and other neonatal infections	1	Number	1991	0.215726	0.339064	0.125672
1	Deaths	416	Tuvalu	1	Male	22	All ages	383	Neonatal sepsis and other neonatal infections	3	Rate	1991	3.14553	5.72909	1.52862
1	Deaths	416	Tuvalu	2	Female	22	All ages	383	Neonatal sepsis and other neonatal infections	3	Rate	1991	1.52496	2.70727	0.789615
1	Deaths	416	Tuvalu	3	Both	22	All ages	383	Neonatal sepsis and other neonatal infections	3	Rate	1991	2.30507	3.62295	1.34282
1	Deaths	416	Tuvalu	1	Male	27	Age-standardized	383	Neonatal sepsis and other neonatal infections	3	Rate	1991	2.04469	3.72357	0.992968
1	Deaths	416	Tuvalu	2	Female	27	Age-standardized	383	Neonatal sepsis and other neonatal infections	3	Rate	1991	1.14411	2.0323	0.59245
1	Deaths	416	Tuvalu	3	Both	27	Age-standardized	383	Neonatal sepsis and other neonatal infections	3	Rate	1991	1.61007	2.53094	0.937395
1	Deaths	49	North Macedonia	1	Male	22	All ages	383	Neonatal sepsis and other neonatal infections	1	Number	1991	0.93821	1.32742	0.646149
1	Deaths	49	North Macedonia	2	Female	22	All ages	383	Neonatal sepsis and other neonatal infections	1	Number	1991	0.904226	1.28958	0.620633
1	Deaths	49	North Macedonia	3	Both	22	All ages	383	Neonatal sepsis and other neonatal infections	1	Number	1991	1.84244	2.42707	1.39286
1	Deaths	49	North Macedonia	1	Male	22	All ages	383	Neonatal sepsis and other neonatal infections	3	Rate	1991	0.0923264	0.130628	0.0635856
1	Deaths	49	North Macedonia	2	Female	22	All ages	383	Neonatal sepsis and other neonatal infections	3	Rate	1991	0.0902656	0.128735	0.0619555
1	Deaths	49	North Macedonia	3	Both	22	All ages	383	Neonatal sepsis and other neonatal infections	3	Rate	1991	0.0913034	0.120275	0.0690245
1	Deaths	49	North Macedonia	1	Male	27	Age-standardized	383	Neonatal sepsis and other neonatal infections	3	Rate	1991	0.109103	0.154238	0.0751506
1	Deaths	49	North Macedonia	2	Female	27	Age-standardized	383	Neonatal sepsis and other neonatal infections	3	Rate	1991	0.112626	0.160393	0.0773633
1	Deaths	49	North Macedonia	3	Both	27	Age-standardized	383	Neonatal sepsis and other neonatal infections	3	Rate	1991	0.110802	0.145617	0.0837787
1	Deaths	161	Bangladesh	1	Male	22	All ages	383	Neonatal sepsis and other neonatal infections	1	Number	1991	7766.68	16276.2	3385.88
1	Deaths	161	Bangladesh	2	Female	22	All ages	383	Neonatal sepsis and other neonatal infections	1	Number	1991	5254	9891.62	2459.14
1	Deaths	161	Bangladesh	3	Both	22	All ages	383	Neonatal sepsis and other neonatal infections	1	Number	1991	13020.7	22478.2	7107.02
1	Deaths	161	Bangladesh	1	Male	22	All ages	383	Neonatal sepsis and other neonatal infections	3	Rate	1991	13.5514	28.3991	5.90774
1	Deaths	161	Bangladesh	2	Female	22	All ages	383	Neonatal sepsis and other neonatal infections	3	Rate	1991	9.70457	18.2706	4.54224
1	Deaths	161	Bangladesh	3	Both	22	All ages	383	Neonatal sepsis and other neonatal infections	3	Rate	1991	11.6828	20.1685	6.37675
1	Deaths	161	Bangladesh	1	Male	27	Age-standardized	383	Neonatal sepsis and other neonatal infections	3	Rate	1991	8.17462	17.0921	3.59045
1	Deaths	161	Bangladesh	2	Female	27	Age-standardized	383	Neonatal sepsis and other neonatal infections	3	Rate	1991	5.83511	10.9833	2.73914
1	Deaths	161	Bangladesh	3	Both	27	Age-standardized	383	Neonatal sepsis and other neonatal infections	3	Rate	1991	7.03646	12.1235	3.84917
1	Deaths	195	Namibia	1	Male	22	All ages	383	Neonatal sepsis and other neonatal infections	1	Number	1990	68.3092	118.463	35.2831
1	Deaths	195	Namibia	2	Female	22	All ages	383	Neonatal sepsis and other neonatal infections	1	Number	1990	50.8716	84.8269	25.4395
1	Deaths	195	Namibia	3	Both	22	All ages	383	Neonatal sepsis and other neonatal infections	1	Number	1990	119.181	180.457	70.026
1	Deaths	195	Namibia	1	Male	22	All ages	383	Neonatal sepsis and other neonatal infections	3	Rate	1990	9.91982	17.2032	5.1238
1	Deaths	195	Namibia	2	Female	22	All ages	383	Neonatal sepsis and other neonatal infections	3	Rate	1990	7.05505	11.7641	3.52804
1	Deaths	195	Namibia	3	Both	22	All ages	383	Neonatal sepsis and other neonatal infections	3	Rate	1990	8.45446	12.8013	4.96751
1	Deaths	195	Namibia	1	Male	27	Age-standardized	383	Neonatal sepsis and other neonatal infections	3	Rate	1990	5.86592	10.163	3.03174
1	Deaths	195	Namibia	2	Female	27	Age-standardized	383	Neonatal sepsis and other neonatal infections	3	Rate	1990	4.42799	7.38228	2.21443
1	Deaths	195	Namibia	3	Both	27	Age-standardized	383	Neonatal sepsis and other neonatal infections	3	Rate	1990	5.15199	7.80104	3.03127
1	Deaths	116	Saint Lucia	1	Male	22	All ages	383	Neonatal sepsis and other neonatal infections	1	Number	1990	1.80646	2.53452	1.23325
1	Deaths	116	Saint Lucia	2	Female	22	All ages	383	Neonatal sepsis and other neonatal infections	1	Number	1990	2.19996	2.96136	1.55181
1	Deaths	116	Saint Lucia	3	Both	22	All ages	383	Neonatal sepsis and other neonatal infections	1	Number	1990	4.00642	5.42975	2.85805
1	Deaths	116	Saint Lucia	1	Male	22	All ages	383	Neonatal sepsis and other neonatal infections	3	Rate	1990	2.69754	3.78473	1.84158
1	Deaths	116	Saint Lucia	2	Female	22	All ages	383	Neonatal sepsis and other neonatal infections	3	Rate	1990	3.12334	4.20431	2.20314
1	Deaths	116	Saint Lucia	3	Both	22	All ages	383	Neonatal sepsis and other neonatal infections	3	Rate	1990	2.91581	3.95169	2.08005
1	Deaths	116	Saint Lucia	1	Male	27	Age-standardized	383	Neonatal sepsis and other neonatal infections	3	Rate	1990	1.96092	2.75311	1.33844
1	Deaths	116	Saint Lucia	2	Female	27	Age-standardized	383	Neonatal sepsis and other neonatal infections	3	Rate	1990	2.45393	3.30288	1.7305
1	Deaths	116	Saint Lucia	3	Both	27	Age-standardized	383	Neonatal sepsis and other neonatal infections	3	Rate	1990	2.2041	2.98848	1.57188
1	Deaths	144	Jordan	1	Male	22	All ages	383	Neonatal sepsis and other neonatal infections	1	Number	1991	102.287	154.154	64.1349
1	Deaths	144	Jordan	2	Female	22	All ages	383	Neonatal sepsis and other neonatal infections	1	Number	1991	94.4665	139.821	60.6975
1	Deaths	144	Jordan	3	Both	22	All ages	383	Neonatal sepsis and other neonatal infections	1	Number	1991	196.754	268.393	137.996
1	Deaths	144	Jordan	1	Male	22	All ages	383	Neonatal sepsis and other neonatal infections	3	Rate	1991	4.99221	7.52358	3.13015
1	Deaths	144	Jordan	2	Female	22	All ages	383	Neonatal sepsis and other neonatal infections	3	Rate	1991	5.06597	7.49819	3.25503
1	Deaths	144	Jordan	3	Both	22	All ages	383	Neonatal sepsis and other neonatal infections	3	Rate	1991	5.02735	6.85784	3.52601
1	Deaths	144	Jordan	1	Male	27	Age-standardized	383	Neonatal sepsis and other neonatal infections	3	Rate	1991	3.01982	4.55029	1.89422
1	Deaths	144	Jordan	2	Female	27	Age-standardized	383	Neonatal sepsis and other neonatal infections	3	Rate	1991	2.9371	4.3473	1.88772
1	Deaths	144	Jordan	3	Both	27	Age-standardized	383	Neonatal sepsis and other neonatal infections	3	Rate	1991	2.97956	4.06391	2.08993
1	Deaths	81	Germany	1	Male	22	All ages	383	Neonatal sepsis and other neonatal infections	1	Number	1991	71.9996	93.3789	54.9867
1	Deaths	81	Germany	2	Female	22	All ages	383	Neonatal sepsis and other neonatal infections	1	Number	1991	44.7674	56.3763	34.4422
1	Deaths	81	Germany	3	Both	22	All ages	383	Neonatal sepsis and other neonatal infections	1	Number	1991	116.767	148.295	91.216
1	Deaths	81	Germany	1	Male	22	All ages	383	Neonatal sepsis and other neonatal infections	3	Rate	1991	0.185101	0.240064	0.141363
1	Deaths	81	Germany	2	Female	22	All ages	383	Neonatal sepsis and other neonatal infections	3	Rate	1991	0.107944	0.135935	0.0830475
1	Deaths	81	Germany	3	Both	22	All ages	383	Neonatal sepsis and other neonatal infections	3	Rate	1991	0.145286	0.184514	0.113494
1	Deaths	81	Germany	1	Male	27	Age-standardized	383	Neonatal sepsis and other neonatal infections	3	Rate	1991	0.347746	0.451869	0.266496
1	Deaths	81	Germany	2	Female	27	Age-standardized	383	Neonatal sepsis and other neonatal infections	3	Rate	1991	0.227427	0.285923	0.174794
1	Deaths	81	Germany	3	Both	27	Age-standardized	383	Neonatal sepsis and other neonatal infections	3	Rate	1991	0.289175	0.36715	0.225633
1	Deaths	69	Singapore	1	Male	22	All ages	383	Neonatal sepsis and other neonatal infections	1	Number	1990	1.57677	2.11228	1.16674
1	Deaths	69	Singapore	2	Female	22	All ages	383	Neonatal sepsis and other neonatal infections	1	Number	1990	0.814105	1.06737	0.619156
1	Deaths	69	Singapore	3	Both	22	All ages	383	Neonatal sepsis and other neonatal infections	1	Number	1990	2.39088	3.13046	1.83759
1	Deaths	69	Singapore	1	Male	22	All ages	383	Neonatal sepsis and other neonatal infections	3	Rate	1990	0.10278	0.137686	0.0760526
1	Deaths	69	Singapore	2	Female	22	All ages	383	Neonatal sepsis and other neonatal infections	3	Rate	1990	0.0538045	0.0705429	0.0409202
1	Deaths	69	Singapore	3	Both	22	All ages	383	Neonatal sepsis and other neonatal infections	3	Rate	1990	0.0784614	0.102732	0.0603039
1	Deaths	69	Singapore	1	Male	27	Age-standardized	383	Neonatal sepsis and other neonatal infections	3	Rate	1990	0.122158	0.163566	0.0904227
1	Deaths	69	Singapore	2	Female	27	Age-standardized	383	Neonatal sepsis and other neonatal infections	3	Rate	1990	0.0697928	0.0915062	0.0530967
1	Deaths	69	Singapore	3	Both	27	Age-standardized	383	Neonatal sepsis and other neonatal infections	3	Rate	1990	0.097297	0.127367	0.0748038
1	Deaths	33	Armenia	1	Male	22	All ages	383	Neonatal sepsis and other neonatal infections	1	Number	1991	120.392	161.207	87.1889
1	Deaths	33	Armenia	2	Female	22	All ages	383	Neonatal sepsis and other neonatal infections	1	Number	1991	74.4729	102.158	53.1751
1	Deaths	33	Armenia	3	Both	22	All ages	383	Neonatal sepsis and other neonatal infections	1	Number	1991	194.865	259.183	142.941
1	Deaths	33	Armenia	1	Male	22	All ages	383	Neonatal sepsis and other neonatal infections	3	Rate	1991	7.19021	9.62779	5.20719
1	Deaths	33	Armenia	2	Female	22	All ages	383	Neonatal sepsis and other neonatal infections	3	Rate	1991	4.26535	5.85099	3.04554
1	Deaths	33	Armenia	3	Both	22	All ages	383	Neonatal sepsis and other neonatal infections	3	Rate	1991	5.69717	7.57759	4.17909
1	Deaths	33	Armenia	1	Male	27	Age-standardized	383	Neonatal sepsis and other neonatal infections	3	Rate	1991	6.75662	9.04353	4.89276
1	Deaths	33	Armenia	2	Female	27	Age-standardized	383	Neonatal sepsis and other neonatal infections	3	Rate	1991	4.49538	6.17111	3.20399
1	Deaths	33	Armenia	3	Both	27	Age-standardized	383	Neonatal sepsis and other neonatal infections	3	Rate	1991	5.66706	7.54838	4.15767
1	Deaths	20	Viet Nam	1	Male	22	All ages	383	Neonatal sepsis and other neonatal infections	1	Number	1990	2504.07	4397.47	1201.1
1	Deaths	20	Viet Nam	2	Female	22	All ages	383	Neonatal sepsis and other neonatal infections	1	Number	1990	2076.42	3466.56	1123.75
1	Deaths	20	Viet Nam	3	Both	22	All ages	383	Neonatal sepsis and other neonatal infections	1	Number	1990	4580.49	7054.75	2784.83
1	Deaths	20	Viet Nam	1	Male	22	All ages	383	Neonatal sepsis and other neonatal infections	3	Rate	1990	7.60036	13.3472	3.64559
1	Deaths	20	Viet Nam	2	Female	22	All ages	383	Neonatal sepsis and other neonatal infections	3	Rate	1990	5.93342	9.9058	3.21115
1	Deaths	20	Viet Nam	3	Both	22	All ages	383	Neonatal sepsis and other neonatal infections	3	Rate	1990	6.74176	10.3835	4.09884
1	Deaths	20	Viet Nam	1	Male	27	Age-standardized	383	Neonatal sepsis and other neonatal infections	3	Rate	1990	5.58761	9.81074	2.68046
1	Deaths	20	Viet Nam	2	Female	27	Age-standardized	383	Neonatal sepsis and other neonatal infections	3	Rate	1990	4.856	8.10998	2.62781
1	Deaths	20	Viet Nam	3	Both	27	Age-standardized	383	Neonatal sepsis and other neonatal infections	3	Rate	1990	5.23102	8.05671	3.18097
1	Deaths	163	India	1	Male	22	All ages	383	Neonatal sepsis and other neonatal infections	1	Number	1990	33540.9	46400.1	22502.1
1	Deaths	163	India	2	Female	22	All ages	383	Neonatal sepsis and other neonatal infections	1	Number	1990	32390.2	42314.2	23695.3
1	Deaths	163	India	3	Both	22	All ages	383	Neonatal sepsis and other neonatal infections	1	Number	1990	65931.1	81786.2	49463.5
1	Deaths	163	India	1	Male	22	All ages	383	Neonatal sepsis and other neonatal infections	3	Rate	1990	7.5316	10.4191	5.05284
1	Deaths	163	India	2	Female	22	All ages	383	Neonatal sepsis and other neonatal infections	3	Rate	1990	7.89524	10.3142	5.77583
1	Deaths	163	India	3	Both	22	All ages	383	Neonatal sepsis and other neonatal infections	3	Rate	1990	7.70596	9.55909	5.78125
1	Deaths	163	India	1	Male	27	Age-standardized	383	Neonatal sepsis and other neonatal infections	3	Rate	1990	5.16742	7.13993	3.47205
1	Deaths	163	India	2	Female	27	Age-standardized	383	Neonatal sepsis and other neonatal infections	3	Rate	1990	5.37116	7.0082	3.93105
1	Deaths	163	India	3	Both	27	Age-standardized	383	Neonatal sepsis and other neonatal infections	3	Rate	1990	5.26584	6.52693	3.95007
1	Deaths	150	Oman	1	Male	22	All ages	383	Neonatal sepsis and other neonatal infections	1	Number	1990	16.4956	30.9516	7.27957
1	Deaths	150	Oman	2	Female	22	All ages	383	Neonatal sepsis and other neonatal infections	1	Number	1990	13.6442	23.8904	6.40452
1	Deaths	150	Oman	3	Both	22	All ages	383	Neonatal sepsis and other neonatal infections	1	Number	1990	30.1398	48.5125	16.6053
1	Deaths	150	Oman	1	Male	22	All ages	383	Neonatal sepsis and other neonatal infections	3	Rate	1990	1.45507	2.73023	0.642129
1	Deaths	150	Oman	2	Female	22	All ages	383	Neonatal sepsis and other neonatal infections	3	Rate	1990	1.68544	2.95113	0.791135
1	Deaths	150	Oman	3	Both	22	All ages	383	Neonatal sepsis and other neonatal infections	3	Rate	1990	1.55104	2.49653	0.854536
1	Deaths	150	Oman	1	Male	27	Age-standardized	383	Neonatal sepsis and other neonatal infections	3	Rate	1990	1.01566	1.9066	0.447973
1	Deaths	150	Oman	2	Female	27	Age-standardized	383	Neonatal sepsis and other neonatal infections	3	Rate	1990	0.879624	1.54049	0.413071
1	Deaths	150	Oman	3	Both	27	Age-standardized	383	Neonatal sepsis and other neonatal infections	3	Rate	1990	0.949213	1.52776	0.523035
1	Deaths	164	Nepal	1	Male	22	All ages	383	Neonatal sepsis and other neonatal infections	1	Number	1990	991.492	2087.15	372.994
1	Deaths	164	Nepal	2	Female	22	All ages	383	Neonatal sepsis and other neonatal infections	1	Number	1990	921.088	1749.68	397.684
1	Deaths	164	Nepal	3	Both	22	All ages	383	Neonatal sepsis and other neonatal infections	1	Number	1990	1912.58	3197.32	910.409
1	Deaths	164	Nepal	1	Male	22	All ages	383	Neonatal sepsis and other neonatal infections	3	Rate	1990	10.1243	21.3123	3.80872
1	Deaths	164	Nepal	2	Female	22	All ages	383	Neonatal sepsis and other neonatal infections	3	Rate	1990	9.45346	17.9576	4.08157
1	Deaths	164	Nepal	3	Both	22	All ages	383	Neonatal sepsis and other neonatal infections	3	Rate	1990	9.78974	16.3658	4.66002
1	Deaths	164	Nepal	1	Male	27	Age-standardized	383	Neonatal sepsis and other neonatal infections	3	Rate	1990	4.98306	10.4612	1.88515
1	Deaths	164	Nepal	2	Female	27	Age-standardized	383	Neonatal sepsis and other neonatal infections	3	Rate	1990	4.87197	9.24557	2.11153
1	Deaths	164	Nepal	3	Both	27	Age-standardized	383	Neonatal sepsis and other neonatal infections	3	Rate	1990	4.92946	8.22691	2.35278
1	Deaths	435	South Sudan	1	Male	22	All ages	383	Neonatal sepsis and other neonatal infections	1	Number	1990	617.597	1204.71	247.363
1	Deaths	435	South Sudan	2	Female	22	All ages	383	Neonatal sepsis and other neonatal infections	1	Number	1990	416.454	745.376	200.265
1	Deaths	435	South Sudan	3	Both	22	All ages	383	Neonatal sepsis and other neonatal infections	1	Number	1990	1034.05	1670.62	580.392
1	Deaths	435	South Sudan	1	Male	22	All ages	383	Neonatal sepsis and other neonatal infections	3	Rate	1990	19.9251	38.8669	7.98052
1	Deaths	435	South Sudan	2	Female	22	All ages	383	Neonatal sepsis and other neonatal infections	3	Rate	1990	15.0895	27.0074	7.25624
1	Deaths	435	South Sudan	3	Both	22	All ages	383	Neonatal sepsis and other neonatal infections	3	Rate	1990	17.6475	28.5114	9.90517
1	Deaths	435	South Sudan	1	Male	27	Age-standardized	383	Neonatal sepsis and other neonatal infections	3	Rate	1990	10.1654	19.7996	4.07836
1	Deaths	435	South Sudan	2	Female	27	Age-standardized	383	Neonatal sepsis and other neonatal infections	3	Rate	1990	7.18753	12.8425	3.4597
1	Deaths	435	South Sudan	3	Both	27	Age-standardized	383	Neonatal sepsis and other neonatal infections	3	Rate	1990	8.71154	14.079	4.89768
1	Deaths	23	Kiribati	1	Male	22	All ages	383	Neonatal sepsis and other neonatal infections	1	Number	1990	1.32611	2.26565	0.712613
1	Deaths	23	Kiribati	2	Female	22	All ages	383	Neonatal sepsis and other neonatal infections	1	Number	1990	0.696142	1.11441	0.398502
1	Deaths	23	Kiribati	3	Both	22	All ages	383	Neonatal sepsis and other neonatal infections	1	Number	1990	2.02225	3.05647	1.25111
1	Deaths	23	Kiribati	1	Male	22	All ages	383	Neonatal sepsis and other neonatal infections	3	Rate	1990	3.61122	6.16975	1.94057
1	Deaths	23	Kiribati	2	Female	22	All ages	383	Neonatal sepsis and other neonatal infections	3	Rate	1990	1.86421	2.98429	1.06715
1	Deaths	23	Kiribati	3	Both	22	All ages	383	Neonatal sepsis and other neonatal infections	3	Rate	1990	2.73039	4.12677	1.68921
1	Deaths	23	Kiribati	1	Male	27	Age-standardized	383	Neonatal sepsis and other neonatal infections	3	Rate	1990	2.10368	3.587	1.13161
1	Deaths	23	Kiribati	2	Female	27	Age-standardized	383	Neonatal sepsis and other neonatal infections	3	Rate	1990	1.16905	1.86855	0.668896
1	Deaths	23	Kiribati	3	Both	27	Age-standardized	383	Neonatal sepsis and other neonatal infections	3	Rate	1990	1.64957	2.49476	1.02191
1	Deaths	413	Tokelau	1	Male	22	All ages	383	Neonatal sepsis and other neonatal infections	1	Number	1991	0.0251725	0.0451507	0.0128019
1	Deaths	413	Tokelau	2	Female	22	All ages	383	Neonatal sepsis and other neonatal infections	1	Number	1991	0.013073	0.0228141	0.0060622
1	Deaths	413	Tokelau	3	Both	22	All ages	383	Neonatal sepsis and other neonatal infections	1	Number	1991	0.0382455	0.0615507	0.0222819
1	Deaths	413	Tokelau	1	Male	22	All ages	383	Neonatal sepsis and other neonatal infections	3	Rate	1991	3.09881	5.55818	1.57596
1	Deaths	413	Tokelau	2	Female	22	All ages	383	Neonatal sepsis and other neonatal infections	3	Rate	1991	1.55088	2.70649	0.719173
1	Deaths	413	Tokelau	3	Both	22	All ages	383	Neonatal sepsis and other neonatal infections	3	Rate	1991	2.31053	3.71847	1.34612
1	Deaths	413	Tokelau	1	Male	27	Age-standardized	383	Neonatal sepsis and other neonatal infections	3	Rate	1991	1.75154	3.14336	0.891397
1	Deaths	413	Tokelau	2	Female	27	Age-standardized	383	Neonatal sepsis and other neonatal infections	3	Rate	1991	0.979654	1.7123	0.45241
1	Deaths	413	Tokelau	3	Both	27	Age-standardized	383	Neonatal sepsis and other neonatal infections	3	Rate	1991	1.38027	2.22708	0.804766
1	Deaths	83	Iceland	1	Male	22	All ages	383	Neonatal sepsis and other neonatal infections	1	Number	1990	0.276674	0.374843	0.195707
1	Deaths	83	Iceland	2	Female	22	All ages	383	Neonatal sepsis and other neonatal infections	1	Number	1990	0.204383	0.265556	0.153774
1	Deaths	83	Iceland	3	Both	22	All ages	383	Neonatal sepsis and other neonatal infections	1	Number	1990	0.481057	0.613291	0.369284
1	Deaths	83	Iceland	1	Male	22	All ages	383	Neonatal sepsis and other neonatal infections	3	Rate	1990	0.21705	0.294064	0.153532
1	Deaths	83	Iceland	2	Female	22	All ages	383	Neonatal sepsis and other neonatal infections	3	Rate	1990	0.161566	0.209924	0.12156
1	Deaths	83	Iceland	3	Both	22	All ages	383	Neonatal sepsis and other neonatal infections	3	Rate	1990	0.189414	0.24148	0.145404
1	Deaths	83	Iceland	1	Male	27	Age-standardized	383	Neonatal sepsis and other neonatal infections	3	Rate	1990	0.242008	0.327794	0.171095
1	Deaths	83	Iceland	2	Female	27	Age-standardized	383	Neonatal sepsis and other neonatal infections	3	Rate	1990	0.186773	0.242622	0.140487
1	Deaths	83	Iceland	3	Both	27	Age-standardized	383	Neonatal sepsis and other neonatal infections	3	Rate	1990	0.215002	0.274307	0.165016
1	Deaths	193	Botswana	1	Male	22	All ages	383	Neonatal sepsis and other neonatal infections	1	Number	1991	57.4306	100.689	29.8021
1	Deaths	193	Botswana	2	Female	22	All ages	383	Neonatal sepsis and other neonatal infections	1	Number	1991	39.4703	72.1738	20.1978
1	Deaths	193	Botswana	3	Both	22	All ages	383	Neonatal sepsis and other neonatal infections	1	Number	1991	96.9008	152.532	58.8515
1	Deaths	193	Botswana	1	Male	22	All ages	383	Neonatal sepsis and other neonatal infections	3	Rate	1991	8.9231	15.6442	4.63041
1	Deaths	193	Botswana	2	Female	22	All ages	383	Neonatal sepsis and other neonatal infections	3	Rate	1991	5.62364	10.2832	2.87774
1	Deaths	193	Botswana	3	Both	22	All ages	383	Neonatal sepsis and other neonatal infections	3	Rate	1991	7.20195	11.3366	4.37402
1	Deaths	193	Botswana	1	Male	27	Age-standardized	383	Neonatal sepsis and other neonatal infections	3	Rate	1991	5.73697	10.0453	2.98001
1	Deaths	193	Botswana	2	Female	27	Age-standardized	383	Neonatal sepsis and other neonatal infections	3	Rate	1991	4.03506	7.3762	2.06654
1	Deaths	193	Botswana	3	Both	27	Age-standardized	383	Neonatal sepsis and other neonatal infections	3	Rate	1991	4.89581	7.70038	2.973
1	Deaths	99	Uruguay	1	Male	22	All ages	383	Neonatal sepsis and other neonatal infections	1	Number	1990	36.7151	46.1128	28.4446
1	Deaths	99	Uruguay	2	Female	22	All ages	383	Neonatal sepsis and other neonatal infections	1	Number	1990	22.6586	28.1736	18.0537
1	Deaths	99	Uruguay	3	Both	22	All ages	383	Neonatal sepsis and other neonatal infections	1	Number	1990	59.3737	71.0055	48.846
1	Deaths	99	Uruguay	1	Male	22	All ages	383	Neonatal sepsis and other neonatal infections	3	Rate	1990	2.40503	3.02063	1.86327
1	Deaths	99	Uruguay	2	Female	22	All ages	383	Neonatal sepsis and other neonatal infections	3	Rate	1990	1.4049	1.74685	1.11938
1	Deaths	99	Uruguay	3	Both	22	All ages	383	Neonatal sepsis and other neonatal infections	3	Rate	1990	1.89123	2.26174	1.55589
1	Deaths	99	Uruguay	1	Male	27	Age-standardized	383	Neonatal sepsis and other neonatal infections	3	Rate	1990	2.71634	3.41276	2.10425
1	Deaths	99	Uruguay	2	Female	27	Age-standardized	383	Neonatal sepsis and other neonatal infections	3	Rate	1990	1.74067	2.16455	1.38635
1	Deaths	99	Uruguay	3	Both	27	Age-standardized	383	Neonatal sepsis and other neonatal infections	3	Rate	1990	2.2375	2.67615	1.83989
1	Deaths	36	Kazakhstan	1	Male	22	All ages	383	Neonatal sepsis and other neonatal infections	1	Number	1990	128.301	181.205	90.4166
1	Deaths	36	Kazakhstan	2	Female	22	All ages	383	Neonatal sepsis and other neonatal infections	1	Number	1990	82.2465	117.043	56.1436
1	Deaths	36	Kazakhstan	3	Both	22	All ages	383	Neonatal sepsis and other neonatal infections	1	Number	1990	210.547	289.817	151.652
1	Deaths	36	Kazakhstan	1	Male	22	All ages	383	Neonatal sepsis and other neonatal infections	3	Rate	1990	1.61792	2.28507	1.14019
1	Deaths	36	Kazakhstan	2	Female	22	All ages	383	Neonatal sepsis and other neonatal infections	3	Rate	1990	0.974753	1.38715	0.665392
1	Deaths	36	Kazakhstan	3	Both	22	All ages	383	Neonatal sepsis and other neonatal infections	3	Rate	1990	1.28636	1.77067	0.926537
1	Deaths	36	Kazakhstan	1	Male	27	Age-standardized	383	Neonatal sepsis and other neonatal infections	3	Rate	1990	1.46288	2.06928	1.03192
1	Deaths	36	Kazakhstan	2	Female	27	Age-standardized	383	Neonatal sepsis and other neonatal infections	3	Rate	1990	0.983371	1.40134	0.670875
1	Deaths	36	Kazakhstan	3	Both	27	Age-standardized	383	Neonatal sepsis and other neonatal infections	3	Rate	1990	1.22902	1.69141	0.884656
1	Deaths	52	Romania	1	Male	22	All ages	383	Neonatal sepsis and other neonatal infections	1	Number	1990	15.2615	20.2367	11.2659
1	Deaths	52	Romania	2	Female	22	All ages	383	Neonatal sepsis and other neonatal infections	1	Number	1990	11.7417	15.8331	8.55912
1	Deaths	52	Romania	3	Both	22	All ages	383	Neonatal sepsis and other neonatal infections	1	Number	1990	27.0032	34.6541	20.5916
1	Deaths	52	Romania	1	Male	22	All ages	383	Neonatal sepsis and other neonatal infections	3	Rate	1990	0.132427	0.175596	0.0977558
1	Deaths	52	Romania	2	Female	22	All ages	383	Neonatal sepsis and other neonatal infections	3	Rate	1990	0.0989022	0.133365	0.0720949
1	Deaths	52	Romania	3	Both	22	All ages	383	Neonatal sepsis and other neonatal infections	3	Rate	1990	0.115415	0.148116	0.0880114
1	Deaths	52	Romania	1	Male	27	Age-standardized	383	Neonatal sepsis and other neonatal infections	3	Rate	1990	0.207633	0.275371	0.153061
1	Deaths	52	Romania	2	Female	27	Age-standardized	383	Neonatal sepsis and other neonatal infections	3	Rate	1990	0.167025	0.225311	0.1216
1	Deaths	52	Romania	3	Both	27	Age-standardized	383	Neonatal sepsis and other neonatal infections	3	Rate	1990	0.187827	0.241277	0.143064
1	Deaths	85	Israel	1	Male	22	All ages	383	Neonatal sepsis and other neonatal infections	1	Number	1990	10.8989	14.1373	8.23767
1	Deaths	85	Israel	2	Female	22	All ages	383	Neonatal sepsis and other neonatal infections	1	Number	1990	8.99369	11.9542	6.74792
1	Deaths	85	Israel	3	Both	22	All ages	383	Neonatal sepsis and other neonatal infections	1	Number	1990	19.8926	24.8393	15.7289
1	Deaths	85	Israel	1	Male	22	All ages	383	Neonatal sepsis and other neonatal infections	3	Rate	1990	0.444004	0.575928	0.335588
1	Deaths	85	Israel	2	Female	22	All ages	383	Neonatal sepsis and other neonatal infections	3	Rate	1990	0.35872	0.476804	0.269146
1	Deaths	85	Israel	3	Both	22	All ages	383	Neonatal sepsis and other neonatal infections	3	Rate	1990	0.400911	0.500605	0.316997
1	Deaths	85	Israel	1	Male	27	Age-standardized	383	Neonatal sepsis and other neonatal infections	3	Rate	1990	0.422526	0.547978	0.319303
1	Deaths	85	Israel	2	Female	27	Age-standardized	383	Neonatal sepsis and other neonatal infections	3	Rate	1990	0.368666	0.489856	0.276681
1	Deaths	85	Israel	3	Both	27	Age-standardized	383	Neonatal sepsis and other neonatal infections	3	Rate	1990	0.396347	0.495156	0.313344
1	Deaths	305	Bermuda	1	Male	22	All ages	383	Neonatal sepsis and other neonatal infections	1	Number	1991	0.0152841	0.0222102	0.0103112
1	Deaths	305	Bermuda	2	Female	22	All ages	383	Neonatal sepsis and other neonatal infections	1	Number	1991	0.120932	0.160966	0.0896024
1	Deaths	305	Bermuda	3	Both	22	All ages	383	Neonatal sepsis and other neonatal infections	1	Number	1991	0.136216	0.180799	0.102227
1	Deaths	305	Bermuda	1	Male	22	All ages	383	Neonatal sepsis and other neonatal infections	3	Rate	1991	0.0525558	0.076372	0.0354561
1	Deaths	305	Bermuda	2	Female	22	All ages	383	Neonatal sepsis and other neonatal infections	3	Rate	1991	0.392396	0.5223	0.29074
1	Deaths	305	Bermuda	3	Both	22	All ages	383	Neonatal sepsis and other neonatal infections	3	Rate	1991	0.227404	0.301833	0.170662
1	Deaths	305	Bermuda	1	Male	27	Age-standardized	383	Neonatal sepsis and other neonatal infections	3	Rate	1991	0.0708877	0.103147	0.0477916
1	Deaths	305	Bermuda	2	Female	27	Age-standardized	383	Neonatal sepsis and other neonatal infections	3	Rate	1991	0.579054	0.770422	0.428934
1	Deaths	305	Bermuda	3	Both	27	Age-standardized	383	Neonatal sepsis and other neonatal infections	3	Rate	1991	0.321013	0.42592	0.240939
1	Deaths	181	Madagascar	1	Male	22	All ages	383	Neonatal sepsis and other neonatal infections	1	Number	1990	878.45	1532.9	448.479
1	Deaths	181	Madagascar	2	Female	22	All ages	383	Neonatal sepsis and other neonatal infections	1	Number	1990	618.106	1009.86	326.659
1	Deaths	181	Madagascar	3	Both	22	All ages	383	Neonatal sepsis and other neonatal infections	1	Number	1990	1496.56	2307.82	955.982
1	Deaths	181	Madagascar	1	Male	22	All ages	383	Neonatal sepsis and other neonatal infections	3	Rate	1990	14.7327	25.7086	7.52156
1	Deaths	181	Madagascar	2	Female	22	All ages	383	Neonatal sepsis and other neonatal infections	3	Rate	1990	10.3209	16.8622	5.45441
1	Deaths	181	Madagascar	3	Both	22	All ages	383	Neonatal sepsis and other neonatal infections	3	Rate	1990	12.5219	19.3099	7.99886
1	Deaths	181	Madagascar	1	Male	27	Age-standardized	383	Neonatal sepsis and other neonatal infections	3	Rate	1990	6.81343	11.868	3.47895
1	Deaths	181	Madagascar	2	Female	27	Age-standardized	383	Neonatal sepsis and other neonatal infections	3	Rate	1990	4.99703	8.17179	2.65005
1	Deaths	181	Madagascar	3	Both	27	Age-standardized	383	Neonatal sepsis and other neonatal infections	3	Rate	1990	5.92387	9.13376	3.78884
1	Deaths	54	Slovakia	1	Male	22	All ages	383	Neonatal sepsis and other neonatal infections	1	Number	1990	2.47469	3.48286	1.67525
1	Deaths	54	Slovakia	2	Female	22	All ages	383	Neonatal sepsis and other neonatal infections	1	Number	1990	1.87949	2.54904	1.32612
1	Deaths	54	Slovakia	3	Both	22	All ages	383	Neonatal sepsis and other neonatal infections	1	Number	1990	4.35418	5.57957	3.33042
1	Deaths	54	Slovakia	1	Male	22	All ages	383	Neonatal sepsis and other neonatal infections	3	Rate	1990	0.0959221	0.135	0.0649347
1	Deaths	54	Slovakia	2	Female	22	All ages	383	Neonatal sepsis and other neonatal infections	3	Rate	1990	0.0695335	0.0943044	0.0490611
1	Deaths	54	Slovakia	3	Both	22	All ages	383	Neonatal sepsis and other neonatal infections	3	Rate	1990	0.0824204	0.105616	0.0630417
1	Deaths	54	Slovakia	1	Male	27	Age-standardized	383	Neonatal sepsis and other neonatal infections	3	Rate	1990	0.127135	0.178904	0.0859744
1	Deaths	54	Slovakia	2	Female	27	Age-standardized	383	Neonatal sepsis and other neonatal infections	3	Rate	1990	0.101037	0.13681	0.071171
1	Deaths	54	Slovakia	3	Both	27	Age-standardized	383	Neonatal sepsis and other neonatal infections	3	Rate	1990	0.114392	0.146751	0.087465
1	Deaths	50	Montenegro	1	Male	22	All ages	383	Neonatal sepsis and other neonatal infections	1	Number	1991	2.01003	2.97313	1.31103
1	Deaths	50	Montenegro	2	Female	22	All ages	383	Neonatal sepsis and other neonatal infections	1	Number	1991	1.44025	2.07016	0.95195
1	Deaths	50	Montenegro	3	Both	22	All ages	383	Neonatal sepsis and other neonatal infections	1	Number	1991	3.45028	4.6596	2.53684
1	Deaths	50	Montenegro	1	Male	22	All ages	383	Neonatal sepsis and other neonatal infections	3	Rate	1991	0.642964	0.951039	0.419369
1	Deaths	50	Montenegro	2	Female	22	All ages	383	Neonatal sepsis and other neonatal infections	3	Rate	1991	0.456774	0.656548	0.30191
1	Deaths	50	Montenegro	3	Both	22	All ages	383	Neonatal sepsis and other neonatal infections	3	Rate	1991	0.54947	0.74206	0.404002
1	Deaths	50	Montenegro	1	Male	27	Age-standardized	383	Neonatal sepsis and other neonatal infections	3	Rate	1991	0.819265	1.21299	0.53479
1	Deaths	50	Montenegro	2	Female	27	Age-standardized	383	Neonatal sepsis and other neonatal infections	3	Rate	1991	0.626007	0.899402	0.413682
1	Deaths	50	Montenegro	3	Both	27	Age-standardized	383	Neonatal sepsis and other neonatal infections	3	Rate	1991	0.725841	0.979496	0.533872
1	Deaths	82	Greece	1	Male	22	All ages	383	Neonatal sepsis and other neonatal infections	1	Number	1991	14.296	20.0701	10.7823
1	Deaths	82	Greece	2	Female	22	All ages	383	Neonatal sepsis and other neonatal infections	1	Number	1991	8.13074	11.5615	6.12342
1	Deaths	82	Greece	3	Both	22	All ages	383	Neonatal sepsis and other neonatal infections	1	Number	1991	22.4267	30.6121	17.2674
1	Deaths	82	Greece	1	Male	22	All ages	383	Neonatal sepsis and other neonatal infections	3	Rate	1991	0.276919	0.388767	0.208858
1	Deaths	82	Greece	2	Female	22	All ages	383	Neonatal sepsis and other neonatal infections	3	Rate	1991	0.153444	0.218189	0.115562
1	Deaths	82	Greece	3	Both	22	All ages	383	Neonatal sepsis and other neonatal infections	3	Rate	1991	0.214377	0.292621	0.165059
1	Deaths	82	Greece	1	Male	27	Age-standardized	383	Neonatal sepsis and other neonatal infections	3	Rate	1991	0.54542	0.765457	0.41163
1	Deaths	82	Greece	2	Female	27	Age-standardized	383	Neonatal sepsis and other neonatal infections	3	Rate	1991	0.329036	0.467705	0.24779
1	Deaths	82	Greece	3	Both	27	Age-standardized	383	Neonatal sepsis and other neonatal infections	3	Rate	1991	0.440397	0.600754	0.339102
1	Deaths	38	Mongolia	1	Male	22	All ages	383	Neonatal sepsis and other neonatal infections	1	Number	1990	30.894	52.7729	16.9579
1	Deaths	38	Mongolia	2	Female	22	All ages	383	Neonatal sepsis and other neonatal infections	1	Number	1990	13.9593	25.3908	7.34341
1	Deaths	38	Mongolia	3	Both	22	All ages	383	Neonatal sepsis and other neonatal infections	1	Number	1990	44.8533	68.9845	27.4742
1	Deaths	38	Mongolia	1	Male	22	All ages	383	Neonatal sepsis and other neonatal infections	3	Rate	1990	2.87192	4.90581	1.57642
1	Deaths	38	Mongolia	2	Female	22	All ages	383	Neonatal sepsis and other neonatal infections	3	Rate	1990	1.29498	2.35546	0.681236
1	Deaths	38	Mongolia	3	Both	22	All ages	383	Neonatal sepsis and other neonatal infections	3	Rate	1990	2.08264	3.2031	1.27569
1	Deaths	38	Mongolia	1	Male	27	Age-standardized	383	Neonatal sepsis and other neonatal infections	3	Rate	1990	1.73866	2.96644	0.953395
1	Deaths	38	Mongolia	2	Female	27	Age-standardized	383	Neonatal sepsis and other neonatal infections	3	Rate	1990	0.81433	1.48094	0.428548
1	Deaths	38	Mongolia	3	Both	27	Age-standardized	383	Neonatal sepsis and other neonatal infections	3	Rate	1990	1.28469	1.97544	0.787204
1	Deaths	114	Haiti	1	Male	22	All ages	383	Neonatal sepsis and other neonatal infections	1	Number	1991	234.429	471.355	98.4395
1	Deaths	114	Haiti	2	Female	22	All ages	383	Neonatal sepsis and other neonatal infections	1	Number	1991	164.324	299.253	79.5155
1	Deaths	114	Haiti	3	Both	22	All ages	383	Neonatal sepsis and other neonatal infections	1	Number	1991	398.753	665.212	207.35
1	Deaths	114	Haiti	1	Male	22	All ages	383	Neonatal sepsis and other neonatal infections	3	Rate	1991	7.39925	14.8773	3.10704
1	Deaths	114	Haiti	2	Female	22	All ages	383	Neonatal sepsis and other neonatal infections	3	Rate	1991	4.90002	8.9235	2.37109
1	Deaths	114	Haiti	3	Both	22	All ages	383	Neonatal sepsis and other neonatal infections	3	Rate	1991	6.11414	10.1998	3.17933
1	Deaths	114	Haiti	1	Male	27	Age-standardized	383	Neonatal sepsis and other neonatal infections	3	Rate	1991	3.90159	7.83374	1.6464
1	Deaths	114	Haiti	2	Female	27	Age-standardized	383	Neonatal sepsis and other neonatal infections	3	Rate	1991	2.80755	5.11298	1.36021
1	Deaths	114	Haiti	3	Both	27	Age-standardized	383	Neonatal sepsis and other neonatal infections	3	Rate	1991	3.36175	5.60359	1.75105
1	Deaths	35	Georgia	1	Male	22	All ages	383	Neonatal sepsis and other neonatal infections	1	Number	1991	30.5591	45.4481	17.2007
1	Deaths	35	Georgia	2	Female	22	All ages	383	Neonatal sepsis and other neonatal infections	1	Number	1991	19.6527	28.3689	12.7921
1	Deaths	35	Georgia	3	Both	22	All ages	383	Neonatal sepsis and other neonatal infections	1	Number	1991	50.2118	71.3488	32.1278
1	Deaths	35	Georgia	1	Male	22	All ages	383	Neonatal sepsis and other neonatal infections	3	Rate	1991	1.17686	1.75026	0.662419
1	Deaths	35	Georgia	2	Female	22	All ages	383	Neonatal sepsis and other neonatal infections	3	Rate	1991	0.683613	0.9868	0.444968
1	Deaths	35	Georgia	3	Both	22	All ages	383	Neonatal sepsis and other neonatal infections	3	Rate	1991	0.917699	1.30401	0.587186
1	Deaths	35	Georgia	1	Male	27	Age-standardized	383	Neonatal sepsis and other neonatal infections	3	Rate	1991	1.55709	2.31788	0.875712
1	Deaths	35	Georgia	2	Female	27	Age-standardized	383	Neonatal sepsis and other neonatal infections	3	Rate	1991	1.06564	1.5453	0.693783
1	Deaths	35	Georgia	3	Both	27	Age-standardized	383	Neonatal sepsis and other neonatal infections	3	Rate	1991	1.31929	1.87611	0.845149
1	Deaths	351	Guam	1	Male	22	All ages	383	Neonatal sepsis and other neonatal infections	1	Number	1990	1.15401	1.83043	0.687978
1	Deaths	351	Guam	2	Female	22	All ages	383	Neonatal sepsis and other neonatal infections	1	Number	1990	0.726221	1.14655	0.42733
1	Deaths	351	Guam	3	Both	22	All ages	383	Neonatal sepsis and other neonatal infections	1	Number	1990	1.88023	2.67292	1.26352
1	Deaths	351	Guam	1	Male	22	All ages	383	Neonatal sepsis and other neonatal infections	3	Rate	1990	1.58312	2.51107	0.943799
1	Deaths	351	Guam	2	Female	22	All ages	383	Neonatal sepsis and other neonatal infections	3	Rate	1990	1.13711	1.79525	0.669107
1	Deaths	351	Guam	3	Both	22	All ages	383	Neonatal sepsis and other neonatal infections	3	Rate	1990	1.37484	1.95446	0.923898
1	Deaths	351	Guam	1	Male	27	Age-standardized	383	Neonatal sepsis and other neonatal infections	3	Rate	1990	1.2477	1.97847	0.744371
1	Deaths	351	Guam	2	Female	27	Age-standardized	383	Neonatal sepsis and other neonatal infections	3	Rate	1990	0.824752	1.30144	0.484533
1	Deaths	351	Guam	3	Both	27	Age-standardized	383	Neonatal sepsis and other neonatal infections	3	Rate	1990	1.0415	1.47972	0.700778
1	Deaths	146	Lebanon	1	Male	22	All ages	383	Neonatal sepsis and other neonatal infections	1	Number	1991	32.2445	58.481	16.2688
1	Deaths	146	Lebanon	2	Female	22	All ages	383	Neonatal sepsis and other neonatal infections	1	Number	1991	25.9795	44.7696	13.671
1	Deaths	146	Lebanon	3	Both	22	All ages	383	Neonatal sepsis and other neonatal infections	1	Number	1991	58.224	89.3078	35.519
1	Deaths	146	Lebanon	1	Male	22	All ages	383	Neonatal sepsis and other neonatal infections	3	Rate	1991	1.92102	3.4841	0.969242
1	Deaths	146	Lebanon	2	Female	22	All ages	383	Neonatal sepsis and other neonatal infections	3	Rate	1991	1.57978	2.72239	0.831317
1	Deaths	146	Lebanon	3	Both	22	All ages	383	Neonatal sepsis and other neonatal infections	3	Rate	1991	1.75215	2.68756	1.06888
1	Deaths	146	Lebanon	1	Male	27	Age-standardized	383	Neonatal sepsis and other neonatal infections	3	Rate	1991	1.20334	2.18238	0.607094
1	Deaths	146	Lebanon	2	Female	27	Age-standardized	383	Neonatal sepsis and other neonatal infections	3	Rate	1991	1.02497	1.76626	0.539493
1	Deaths	146	Lebanon	3	Both	27	Age-standardized	383	Neonatal sepsis and other neonatal infections	3	Rate	1991	1.11662	1.71275	0.681147
1	Deaths	15	Myanmar	1	Male	22	All ages	383	Neonatal sepsis and other neonatal infections	1	Number	1992	2721.43	4838.23	1304.01
1	Deaths	15	Myanmar	2	Female	22	All ages	383	Neonatal sepsis and other neonatal infections	1	Number	1992	2075.41	3638.03	1000.19
1	Deaths	15	Myanmar	3	Both	22	All ages	383	Neonatal sepsis and other neonatal infections	1	Number	1992	4796.85	7566.11	2817.03
1	Deaths	15	Myanmar	1	Male	22	All ages	383	Neonatal sepsis and other neonatal infections	3	Rate	1992	12.9952	23.1032	6.2268
1	Deaths	15	Myanmar	2	Female	22	All ages	383	Neonatal sepsis and other neonatal infections	3	Rate	1992	9.71237	17.025	4.68064
1	Deaths	15	Myanmar	3	Both	22	All ages	383	Neonatal sepsis and other neonatal infections	3	Rate	1992	11.3372	17.8823	6.65797
1	Deaths	15	Myanmar	1	Male	27	Age-standardized	383	Neonatal sepsis and other neonatal infections	3	Rate	1992	8.53271	15.1153	4.09565
1	Deaths	15	Myanmar	2	Female	27	Age-standardized	383	Neonatal sepsis and other neonatal infections	3	Rate	1992	6.80382	11.8894	3.2769
1	Deaths	15	Myanmar	3	Both	27	Age-standardized	383	Neonatal sepsis and other neonatal infections	3	Rate	1992	7.68732	12.0875	4.52059
1	Deaths	149	Palestine	1	Male	22	All ages	383	Neonatal sepsis and other neonatal infections	1	Number	1990	64.017	106.644	34.1569
1	Deaths	149	Palestine	2	Female	22	All ages	383	Neonatal sepsis and other neonatal infections	1	Number	1990	72.7132	122.205	40.1432
1	Deaths	149	Palestine	3	Both	22	All ages	383	Neonatal sepsis and other neonatal infections	1	Number	1990	136.73	202.425	87.6897
1	Deaths	149	Palestine	1	Male	22	All ages	383	Neonatal sepsis and other neonatal infections	3	Rate	1990	6.13764	10.2245	3.27479
1	Deaths	149	Palestine	2	Female	22	All ages	383	Neonatal sepsis and other neonatal infections	3	Rate	1990	7.08014	11.8992	3.90877
1	Deaths	149	Palestine	3	Both	22	All ages	383	Neonatal sepsis and other neonatal infections	3	Rate	1990	6.60524	9.77884	4.23616
1	Deaths	149	Palestine	1	Male	27	Age-standardized	383	Neonatal sepsis and other neonatal infections	3	Rate	1990	2.74785	4.58719	1.46797
1	Deaths	149	Palestine	2	Female	27	Age-standardized	383	Neonatal sepsis and other neonatal infections	3	Rate	1990	3.30473	5.5551	1.82494
1	Deaths	149	Palestine	3	Both	27	Age-standardized	383	Neonatal sepsis and other neonatal infections	3	Rate	1990	3.01856	4.47576	1.93911
1	Deaths	145	Kuwait	1	Male	22	All ages	383	Neonatal sepsis and other neonatal infections	1	Number	1991	3.6709	4.98257	2.6676
1	Deaths	145	Kuwait	2	Female	22	All ages	383	Neonatal sepsis and other neonatal infections	1	Number	1991	3.77362	4.92152	2.85526
1	Deaths	145	Kuwait	3	Both	22	All ages	383	Neonatal sepsis and other neonatal infections	1	Number	1991	7.44452	9.69351	5.72181
1	Deaths	145	Kuwait	1	Male	22	All ages	383	Neonatal sepsis and other neonatal infections	3	Rate	1991	0.369482	0.501505	0.268499
1	Deaths	145	Kuwait	2	Female	22	All ages	383	Neonatal sepsis and other neonatal infections	3	Rate	1991	0.513686	0.669945	0.388674
1	Deaths	145	Kuwait	3	Both	22	All ages	383	Neonatal sepsis and other neonatal infections	3	Rate	1991	0.430782	0.560922	0.331096
1	Deaths	145	Kuwait	1	Male	27	Age-standardized	383	Neonatal sepsis and other neonatal infections	3	Rate	1991	0.390331	0.529939	0.2836
1	Deaths	145	Kuwait	2	Female	27	Age-standardized	383	Neonatal sepsis and other neonatal infections	3	Rate	1991	0.421441	0.549813	0.318993
1	Deaths	145	Kuwait	3	Both	27	Age-standardized	383	Neonatal sepsis and other neonatal infections	3	Rate	1991	0.405514	0.527644	0.311602
1	Deaths	67	Japan	1	Male	22	All ages	383	Neonatal sepsis and other neonatal infections	1	Number	1991	78.0479	89.5412	68.6085
1	Deaths	67	Japan	2	Female	22	All ages	383	Neonatal sepsis and other neonatal infections	1	Number	1991	58.8508	66.9202	52.5837
1	Deaths	67	Japan	3	Both	22	All ages	383	Neonatal sepsis and other neonatal infections	1	Number	1991	136.899	151.182	125.282
1	Deaths	67	Japan	1	Male	22	All ages	383	Neonatal sepsis and other neonatal infections	3	Rate	1991	0.125772	0.144293	0.110561
1	Deaths	67	Japan	2	Female	22	All ages	383	Neonatal sepsis and other neonatal infections	3	Rate	1991	0.0916586	0.104226	0.0818978
1	Deaths	67	Japan	3	Both	22	All ages	383	Neonatal sepsis and other neonatal infections	3	Rate	1991	0.108425	0.119738	0.0992241
1	Deaths	67	Japan	1	Male	27	Age-standardized	383	Neonatal sepsis and other neonatal infections	3	Rate	1991	0.255379	0.293016	0.224482
1	Deaths	67	Japan	2	Female	27	Age-standardized	383	Neonatal sepsis and other neonatal infections	3	Rate	1991	0.202824	0.23053	0.18126
1	Deaths	67	Japan	3	Both	27	Age-standardized	383	Neonatal sepsis and other neonatal infections	3	Rate	1991	0.22978	0.253727	0.210297
1	Deaths	133	Venezuela (Bolivarian Republic of)	1	Male	22	All ages	383	Neonatal sepsis and other neonatal infections	1	Number	1990	702.284	901.843	533.999
1	Deaths	133	Venezuela (Bolivarian Republic of)	2	Female	22	All ages	383	Neonatal sepsis and other neonatal infections	1	Number	1990	497.012	616.903	389.157
1	Deaths	133	Venezuela (Bolivarian Republic of)	3	Both	22	All ages	383	Neonatal sepsis and other neonatal infections	1	Number	1990	1199.3	1503.58	943.385
1	Deaths	133	Venezuela (Bolivarian Republic of)	1	Male	22	All ages	383	Neonatal sepsis and other neonatal infections	3	Rate	1990	7.48453	9.61131	5.69105
1	Deaths	133	Venezuela (Bolivarian Republic of)	2	Female	22	All ages	383	Neonatal sepsis and other neonatal infections	3	Rate	1990	5.26121	6.53033	4.11948
1	Deaths	133	Venezuela (Bolivarian Republic of)	3	Both	22	All ages	383	Neonatal sepsis and other neonatal infections	3	Rate	1990	6.36911	7.9851	5.01004
1	Deaths	133	Venezuela (Bolivarian Republic of)	1	Male	27	Age-standardized	383	Neonatal sepsis and other neonatal infections	3	Rate	1990	5.01025	6.4332	3.81159
1	Deaths	133	Venezuela (Bolivarian Republic of)	2	Female	27	Age-standardized	383	Neonatal sepsis and other neonatal infections	3	Rate	1990	3.72548	4.62347	2.91896
1	Deaths	133	Venezuela (Bolivarian Republic of)	3	Both	27	Age-standardized	383	Neonatal sepsis and other neonatal infections	3	Rate	1990	4.3837	5.4978	3.45336
1	Deaths	214	Nigeria	1	Male	22	All ages	383	Neonatal sepsis and other neonatal infections	1	Number	1990	9698.06	15067.1	6155.85
1	Deaths	214	Nigeria	2	Female	22	All ages	383	Neonatal sepsis and other neonatal infections	1	Number	1990	7338.63	11094.6	4938.72
1	Deaths	214	Nigeria	3	Both	22	All ages	383	Neonatal sepsis and other neonatal infections	1	Number	1990	17036.7	23627.3	11734.2
1	Deaths	214	Nigeria	1	Male	22	All ages	383	Neonatal sepsis and other neonatal infections	3	Rate	1990	21.4734	33.3615	13.6303
1	Deaths	214	Nigeria	2	Female	22	All ages	383	Neonatal sepsis and other neonatal infections	3	Rate	1990	16.2994	24.6416	10.9691
1	Deaths	214	Nigeria	3	Both	22	All ages	383	Neonatal sepsis and other neonatal infections	3	Rate	1990	18.8904	26.1981	13.011
1	Deaths	214	Nigeria	1	Male	27	Age-standardized	383	Neonatal sepsis and other neonatal infections	3	Rate	1990	9.74936	15.1341	6.19485
1	Deaths	214	Nigeria	2	Female	27	Age-standardized	383	Neonatal sepsis and other neonatal infections	3	Rate	1990	7.57103	11.4513	5.09921
1	Deaths	214	Nigeria	3	Both	27	Age-standardized	383	Neonatal sepsis and other neonatal infections	3	Rate	1990	8.67426	12.0291	5.98555
1	Deaths	17	Sri Lanka	1	Male	22	All ages	383	Neonatal sepsis and other neonatal infections	1	Number	1991	184.064	303.825	103.345
1	Deaths	17	Sri Lanka	2	Female	22	All ages	383	Neonatal sepsis and other neonatal infections	1	Number	1991	121.705	194.088	67.3628
1	Deaths	17	Sri Lanka	3	Both	22	All ages	383	Neonatal sepsis and other neonatal infections	1	Number	1991	305.769	436.253	201.295
1	Deaths	17	Sri Lanka	1	Male	22	All ages	383	Neonatal sepsis and other neonatal infections	3	Rate	1991	2.10966	3.48232	1.1845
1	Deaths	17	Sri Lanka	2	Female	22	All ages	383	Neonatal sepsis and other neonatal infections	3	Rate	1991	1.40443	2.2397	0.777339
1	Deaths	17	Sri Lanka	3	Both	22	All ages	383	Neonatal sepsis and other neonatal infections	3	Rate	1991	1.75824	2.50856	1.15749
1	Deaths	17	Sri Lanka	1	Male	27	Age-standardized	383	Neonatal sepsis and other neonatal infections	3	Rate	1991	2.10878	3.48336	1.18275
1	Deaths	17	Sri Lanka	2	Female	27	Age-standardized	383	Neonatal sepsis and other neonatal infections	3	Rate	1991	1.44789	2.3114	0.800936
1	Deaths	17	Sri Lanka	3	Both	27	Age-standardized	383	Neonatal sepsis and other neonatal infections	3	Rate	1991	1.78451	2.54891	1.17412
1	Deaths	165	Pakistan	1	Male	22	All ages	383	Neonatal sepsis and other neonatal infections	1	Number	1990	5422.41	10622.2	2698.99
1	Deaths	165	Pakistan	2	Female	22	All ages	383	Neonatal sepsis and other neonatal infections	1	Number	1990	5122.89	8545.85	2649.39
1	Deaths	165	Pakistan	3	Both	22	All ages	383	Neonatal sepsis and other neonatal infections	1	Number	1990	10545.3	15917.4	6173.15
1	Deaths	165	Pakistan	1	Male	22	All ages	383	Neonatal sepsis and other neonatal infections	3	Rate	1990	9.17171	17.967	4.5652
1	Deaths	165	Pakistan	2	Female	22	All ages	383	Neonatal sepsis and other neonatal infections	3	Rate	1990	9.53701	15.9094	4.93224
1	Deaths	165	Pakistan	3	Both	22	All ages	383	Neonatal sepsis and other neonatal infections	3	Rate	1990	9.34561	14.1066	5.47086
1	Deaths	165	Pakistan	1	Male	27	Age-standardized	383	Neonatal sepsis and other neonatal infections	3	Rate	1990	4.58709	8.97844	2.28489
1	Deaths	165	Pakistan	2	Female	27	Age-standardized	383	Neonatal sepsis and other neonatal infections	3	Rate	1990	4.63626	7.71976	2.3923
1	Deaths	165	Pakistan	3	Both	27	Age-standardized	383	Neonatal sepsis and other neonatal infections	3	Rate	1990	4.61125	6.95728	2.70562
1	Deaths	102	United States of America	1	Male	22	All ages	383	Neonatal sepsis and other neonatal infections	1	Number	1990	547.779	605.481	494.386
1	Deaths	102	United States of America	2	Female	22	All ages	383	Neonatal sepsis and other neonatal infections	1	Number	1990	419.676	458.175	383.346
1	Deaths	102	United States of America	3	Both	22	All ages	383	Neonatal sepsis and other neonatal infections	1	Number	1990	967.455	1047.5	891.758
1	Deaths	102	United States of America	1	Male	22	All ages	383	Neonatal sepsis and other neonatal infections	3	Rate	1990	0.442419	0.489022	0.399295
1	Deaths	102	United States of America	2	Female	22	All ages	383	Neonatal sepsis and other neonatal infections	3	Rate	1990	0.323348	0.35301	0.295357
1	Deaths	102	United States of America	3	Both	22	All ages	383	Neonatal sepsis and other neonatal infections	3	Rate	1990	0.38148	0.413041	0.351632
1	Deaths	102	United States of America	1	Male	27	Age-standardized	383	Neonatal sepsis and other neonatal infections	3	Rate	1990	0.532422	0.588422	0.480476
1	Deaths	102	United States of America	2	Female	27	Age-standardized	383	Neonatal sepsis and other neonatal infections	3	Rate	1990	0.427544	0.46682	0.39061
1	Deaths	102	United States of America	3	Both	27	Age-standardized	383	Neonatal sepsis and other neonatal infections	3	Rate	1990	0.481219	0.521116	0.443501
1	Deaths	197	Eswatini	1	Male	22	All ages	383	Neonatal sepsis and other neonatal infections	1	Number	1990	49.374	83.2304	25.3494
1	Deaths	197	Eswatini	2	Female	22	All ages	383	Neonatal sepsis and other neonatal infections	1	Number	1990	33.7718	60.5316	16.4237
1	Deaths	197	Eswatini	3	Both	22	All ages	383	Neonatal sepsis and other neonatal infections	1	Number	1990	83.1458	129.812	45.9084
1	Deaths	197	Eswatini	1	Male	22	All ages	383	Neonatal sepsis and other neonatal infections	3	Rate	1990	12.8936	21.735	6.61979
1	Deaths	197	Eswatini	2	Female	22	All ages	383	Neonatal sepsis and other neonatal infections	3	Rate	1990	7.9695	14.2843	3.87567
1	Deaths	197	Eswatini	3	Both	22	All ages	383	Neonatal sepsis and other neonatal infections	3	Rate	1990	10.3069	16.0918	5.69091
1	Deaths	197	Eswatini	1	Male	27	Age-standardized	383	Neonatal sepsis and other neonatal infections	3	Rate	1990	6.41624	10.8137	3.29873
1	Deaths	197	Eswatini	2	Female	27	Age-standardized	383	Neonatal sepsis and other neonatal infections	3	Rate	1990	4.48665	8.03674	2.18382
1	Deaths	197	Eswatini	3	Both	27	Age-standardized	383	Neonatal sepsis and other neonatal infections	3	Rate	1990	5.46209	8.52546	3.01726
1	Deaths	177	Djibouti	1	Male	22	All ages	383	Neonatal sepsis and other neonatal infections	1	Number	1991	41.0064	68.753	21.794
1	Deaths	177	Djibouti	2	Female	22	All ages	383	Neonatal sepsis and other neonatal infections	1	Number	1991	32.7486	55.352	17.8601
1	Deaths	177	Djibouti	3	Both	22	All ages	383	Neonatal sepsis and other neonatal infections	1	Number	1991	73.755	110.858	46.4954
1	Deaths	177	Djibouti	1	Male	22	All ages	383	Neonatal sepsis and other neonatal infections	3	Rate	1991	16.05	26.9101	8.53024
1	Deaths	177	Djibouti	2	Female	22	All ages	383	Neonatal sepsis and other neonatal infections	3	Rate	1991	14.7963	25.0089	8.06947
1	Deaths	177	Djibouti	3	Both	22	All ages	383	Neonatal sepsis and other neonatal infections	3	Rate	1991	15.4681	23.2494	9.75113
1	Deaths	177	Djibouti	1	Male	27	Age-standardized	383	Neonatal sepsis and other neonatal infections	3	Rate	1991	8.53261	14.3011	4.54043
1	Deaths	177	Djibouti	2	Female	27	Age-standardized	383	Neonatal sepsis and other neonatal infections	3	Rate	1991	7.27165	12.289	3.96671
1	Deaths	177	Djibouti	3	Both	27	Age-standardized	383	Neonatal sepsis and other neonatal infections	3	Rate	1991	7.92345	11.9079	4.99642
1	Deaths	55	Slovenia	1	Male	22	All ages	383	Neonatal sepsis and other neonatal infections	1	Number	1990	1.0195	1.3208	0.775871
1	Deaths	55	Slovenia	2	Female	22	All ages	383	Neonatal sepsis and other neonatal infections	1	Number	1990	1.04152	1.33897	0.808673
1	Deaths	55	Slovenia	3	Both	22	All ages	383	Neonatal sepsis and other neonatal infections	1	Number	1990	2.06102	2.59952	1.61152
1	Deaths	55	Slovenia	1	Male	22	All ages	383	Neonatal sepsis and other neonatal infections	3	Rate	1990	0.106498	0.137972	0.0810484
1	Deaths	55	Slovenia	2	Female	22	All ages	383	Neonatal sepsis and other neonatal infections	3	Rate	1990	0.102735	0.132076	0.0797675
1	Deaths	55	Slovenia	3	Both	22	All ages	383	Neonatal sepsis and other neonatal infections	3	Rate	1990	0.104563	0.131883	0.0817582
1	Deaths	55	Slovenia	1	Male	27	Age-standardized	383	Neonatal sepsis and other neonatal infections	3	Rate	1990	0.184525	0.238906	0.14037
1	Deaths	55	Slovenia	2	Female	27	Age-standardized	383	Neonatal sepsis and other neonatal infections	3	Rate	1990	0.200039	0.257624	0.155018
1	Deaths	55	Slovenia	3	Both	27	Age-standardized	383	Neonatal sepsis and other neonatal infections	3	Rate	1990	0.192052	0.242694	0.150116
1	Deaths	51	Poland	1	Male	22	All ages	383	Neonatal sepsis and other neonatal infections	1	Number	1991	203.01	245.627	172.578
1	Deaths	51	Poland	2	Female	22	All ages	383	Neonatal sepsis and other neonatal infections	1	Number	1991	138.98	171.935	123.607
1	Deaths	51	Poland	3	Both	22	All ages	383	Neonatal sepsis and other neonatal infections	1	Number	1991	341.99	400.34	304.045
1	Deaths	51	Poland	1	Male	22	All ages	383	Neonatal sepsis and other neonatal infections	3	Rate	1991	1.09103	1.32007	0.927485
1	Deaths	51	Poland	2	Female	22	All ages	383	Neonatal sepsis and other neonatal infections	3	Rate	1991	0.707551	0.875323	0.629283
1	Deaths	51	Poland	3	Both	22	All ages	383	Neonatal sepsis and other neonatal infections	3	Rate	1991	0.894101	1.04665	0.794897
1	Deaths	51	Poland	1	Male	27	Age-standardized	383	Neonatal sepsis and other neonatal infections	3	Rate	1991	1.58793	1.92297	1.34996
1	Deaths	51	Poland	2	Female	27	Age-standardized	383	Neonatal sepsis and other neonatal infections	3	Rate	1991	1.14326	1.41224	1.01602
1	Deaths	51	Poland	3	Both	27	Age-standardized	383	Neonatal sepsis and other neonatal infections	3	Rate	1991	1.37123	1.60419	1.21936
1	Deaths	210	Liberia	1	Male	22	All ages	383	Neonatal sepsis and other neonatal infections	1	Number	1991	292.355	487.404	150.758
1	Deaths	210	Liberia	2	Female	22	All ages	383	Neonatal sepsis and other neonatal infections	1	Number	1991	236.57	414.536	127.257
1	Deaths	210	Liberia	3	Both	22	All ages	383	Neonatal sepsis and other neonatal infections	1	Number	1991	528.924	772.562	344.359
1	Deaths	210	Liberia	1	Male	22	All ages	383	Neonatal sepsis and other neonatal infections	3	Rate	1991	28.5903	47.6648	14.7431
1	Deaths	210	Liberia	2	Female	22	All ages	383	Neonatal sepsis and other neonatal infections	3	Rate	1991	22.5535	39.5201	12.1321
1	Deaths	210	Liberia	3	Both	22	All ages	383	Neonatal sepsis and other neonatal infections	3	Rate	1991	25.5335	37.295	16.6237
1	Deaths	210	Liberia	1	Male	27	Age-standardized	383	Neonatal sepsis and other neonatal infections	3	Rate	1991	12.3955	20.5649	6.40512
1	Deaths	210	Liberia	2	Female	27	Age-standardized	383	Neonatal sepsis and other neonatal infections	3	Rate	1991	10.547	18.4346	5.7146
1	Deaths	210	Liberia	3	Both	27	Age-standardized	383	Neonatal sepsis and other neonatal infections	3	Rate	1991	11.4942	16.7217	7.494
1	Deaths	422	United States Virgin Islands	1	Male	22	All ages	383	Neonatal sepsis and other neonatal infections	1	Number	1991	0.470528	0.772929	0.252436
1	Deaths	422	United States Virgin Islands	2	Female	22	All ages	383	Neonatal sepsis and other neonatal infections	1	Number	1991	0.395865	0.634095	0.228038
1	Deaths	422	United States Virgin Islands	3	Both	22	All ages	383	Neonatal sepsis and other neonatal infections	1	Number	1991	0.866394	1.2684	0.584352
1	Deaths	422	United States Virgin Islands	1	Male	22	All ages	383	Neonatal sepsis and other neonatal infections	3	Rate	1991	0.913162	1.50004	0.489907
1	Deaths	422	United States Virgin Islands	2	Female	22	All ages	383	Neonatal sepsis and other neonatal infections	3	Rate	1991	0.720451	1.15401	0.415016
1	Deaths	422	United States Virgin Islands	3	Both	22	All ages	383	Neonatal sepsis and other neonatal infections	3	Rate	1991	0.813712	1.19127	0.54882
1	Deaths	422	United States Virgin Islands	1	Male	27	Age-standardized	383	Neonatal sepsis and other neonatal infections	3	Rate	1991	0.862218	1.41722	0.46262
1	Deaths	422	United States Virgin Islands	2	Female	27	Age-standardized	383	Neonatal sepsis and other neonatal infections	3	Rate	1991	0.750104	1.203	0.431779
1	Deaths	422	United States Virgin Islands	3	Both	27	Age-standardized	383	Neonatal sepsis and other neonatal infections	3	Rate	1991	0.807082	1.18179	0.544679
1	Deaths	98	Chile	1	Male	22	All ages	383	Neonatal sepsis and other neonatal infections	1	Number	1991	81.7856	97.103	67.8394
1	Deaths	98	Chile	2	Female	22	All ages	383	Neonatal sepsis and other neonatal infections	1	Number	1991	62.0857	72.734	52.5609
1	Deaths	98	Chile	3	Both	22	All ages	383	Neonatal sepsis and other neonatal infections	1	Number	1991	143.871	166.273	123.79
1	Deaths	98	Chile	1	Male	22	All ages	383	Neonatal sepsis and other neonatal infections	3	Rate	1991	1.23353	1.46455	1.02318
1	Deaths	98	Chile	2	Female	22	All ages	383	Neonatal sepsis and other neonatal infections	3	Rate	1991	0.90531	1.06058	0.766423
1	Deaths	98	Chile	3	Both	22	All ages	383	Neonatal sepsis and other neonatal infections	3	Rate	1991	1.06665	1.23273	0.917766
1	Deaths	98	Chile	1	Male	27	Age-standardized	383	Neonatal sepsis and other neonatal infections	3	Rate	1991	1.14223	1.35649	0.947395
1	Deaths	98	Chile	2	Female	27	Age-standardized	383	Neonatal sepsis and other neonatal infections	3	Rate	1991	0.904434	1.05954	0.765482
1	Deaths	98	Chile	3	Both	27	Age-standardized	383	Neonatal sepsis and other neonatal infections	3	Rate	1991	1.02592	1.18626	0.882456
1	Deaths	72	New Zealand	1	Male	22	All ages	383	Neonatal sepsis and other neonatal infections	1	Number	1990	2.69627	3.32767	2.18993
1	Deaths	72	New Zealand	2	Female	22	All ages	383	Neonatal sepsis and other neonatal infections	1	Number	1990	2.53426	3.13293	2.06225
1	Deaths	72	New Zealand	3	Both	22	All ages	383	Neonatal sepsis and other neonatal infections	1	Number	1990	5.23054	6.29181	4.32951
1	Deaths	72	New Zealand	1	Male	22	All ages	383	Neonatal sepsis and other neonatal infections	3	Rate	1990	0.159701	0.197098	0.12971
1	Deaths	72	New Zealand	2	Female	22	All ages	383	Neonatal sepsis and other neonatal infections	3	Rate	1990	0.146575	0.181201	0.119275
1	Deaths	72	New Zealand	3	Both	22	All ages	383	Neonatal sepsis and other neonatal infections	3	Rate	1990	0.15306	0.184116	0.126693
1	Deaths	72	New Zealand	1	Male	27	Age-standardized	383	Neonatal sepsis and other neonatal infections	3	Rate	1990	0.18238	0.22512	0.148112
1	Deaths	72	New Zealand	2	Female	27	Age-standardized	383	Neonatal sepsis and other neonatal infections	3	Rate	1990	0.179966	0.22247	0.14636
1	Deaths	72	New Zealand	3	Both	27	Age-standardized	383	Neonatal sepsis and other neonatal infections	3	Rate	1990	0.181199	0.217985	0.14992
1	Deaths	87	Luxembourg	1	Male	22	All ages	383	Neonatal sepsis and other neonatal infections	1	Number	1990	0.256172	0.340491	0.187738
1	Deaths	87	Luxembourg	2	Female	22	All ages	383	Neonatal sepsis and other neonatal infections	1	Number	1990	0.167106	0.222289	0.123537
1	Deaths	87	Luxembourg	3	Both	22	All ages	383	Neonatal sepsis and other neonatal infections	1	Number	1990	0.423278	0.545599	0.323895
1	Deaths	87	Luxembourg	1	Male	22	All ages	383	Neonatal sepsis and other neonatal infections	3	Rate	1990	0.137171	0.182321	0.100527
1	Deaths	87	Luxembourg	2	Female	22	All ages	383	Neonatal sepsis and other neonatal infections	3	Rate	1990	0.0859133	0.114284	0.0635134
1	Deaths	87	Luxembourg	3	Both	22	All ages	383	Neonatal sepsis and other neonatal infections	3	Rate	1990	0.111021	0.143104	0.084954
1	Deaths	87	Luxembourg	1	Male	27	Age-standardized	383	Neonatal sepsis and other neonatal infections	3	Rate	1990	0.209706	0.278708	0.153718
1	Deaths	87	Luxembourg	2	Female	27	Age-standardized	383	Neonatal sepsis and other neonatal infections	3	Rate	1990	0.142283	0.189249	0.10526
1	Deaths	87	Luxembourg	3	Both	27	Age-standardized	383	Neonatal sepsis and other neonatal infections	3	Rate	1990	0.176664	0.227751	0.135191
1	Deaths	20	Viet Nam	1	Male	22	All ages	383	Neonatal sepsis and other neonatal infections	1	Number	1991	2432.55	4188.87	1172.45
1	Deaths	20	Viet Nam	2	Female	22	All ages	383	Neonatal sepsis and other neonatal infections	1	Number	1991	2030.97	3329.11	1125.89
1	Deaths	20	Viet Nam	3	Both	22	All ages	383	Neonatal sepsis and other neonatal infections	1	Number	1991	4463.52	6942.67	2678.98
1	Deaths	20	Viet Nam	1	Male	22	All ages	383	Neonatal sepsis and other neonatal infections	3	Rate	1991	7.23458	12.458	3.48696
1	Deaths	20	Viet Nam	2	Female	22	All ages	383	Neonatal sepsis and other neonatal infections	3	Rate	1991	5.69774	9.33957	3.1586
1	Deaths	20	Viet Nam	3	Both	22	All ages	383	Neonatal sepsis and other neonatal infections	3	Rate	1991	6.44373	10.0228	3.86749
1	Deaths	20	Viet Nam	1	Male	27	Age-standardized	383	Neonatal sepsis and other neonatal infections	3	Rate	1991	5.50504	9.47806	2.65485
1	Deaths	20	Viet Nam	2	Female	27	Age-standardized	383	Neonatal sepsis and other neonatal infections	3	Rate	1991	4.80164	7.87644	2.66053
1	Deaths	20	Viet Nam	3	Both	27	Age-standardized	383	Neonatal sepsis and other neonatal infections	3	Rate	1991	5.16167	8.02789	3.09884
1	Deaths	68	Republic of Korea	1	Male	22	All ages	383	Neonatal sepsis and other neonatal infections	1	Number	1991	153.907	233.205	97.5864
1	Deaths	68	Republic of Korea	2	Female	22	All ages	383	Neonatal sepsis and other neonatal infections	1	Number	1991	121.771	174.237	77.6058
1	Deaths	68	Republic of Korea	3	Both	22	All ages	383	Neonatal sepsis and other neonatal infections	1	Number	1991	275.677	381.231	192.817
1	Deaths	68	Republic of Korea	1	Male	22	All ages	383	Neonatal sepsis and other neonatal infections	3	Rate	1991	0.685997	1.03945	0.434965
1	Deaths	68	Republic of Korea	2	Female	22	All ages	383	Neonatal sepsis and other neonatal infections	3	Rate	1991	0.547726	0.78372	0.349072
1	Deaths	68	Republic of Korea	3	Both	22	All ages	383	Neonatal sepsis and other neonatal infections	3	Rate	1991	0.617176	0.853485	0.431671
1	Deaths	68	Republic of Korea	1	Male	27	Age-standardized	383	Neonatal sepsis and other neonatal infections	3	Rate	1991	0.881298	1.33476	0.55882
1	Deaths	68	Republic of Korea	2	Female	27	Age-standardized	383	Neonatal sepsis and other neonatal infections	3	Rate	1991	0.789939	1.12846	0.503519
1	Deaths	68	Republic of Korea	3	Both	27	Age-standardized	383	Neonatal sepsis and other neonatal infections	3	Rate	1991	0.838455	1.16011	0.587131
1	Deaths	213	Niger	1	Male	22	All ages	383	Neonatal sepsis and other neonatal infections	1	Number	1990	1132.47	2088.98	477.253
1	Deaths	213	Niger	2	Female	22	All ages	383	Neonatal sepsis and other neonatal infections	1	Number	1990	996.698	1694.24	472.224
1	Deaths	213	Niger	3	Both	22	All ages	383	Neonatal sepsis and other neonatal infections	1	Number	1990	2129.17	3344.04	1066.16
1	Deaths	213	Niger	1	Male	22	All ages	383	Neonatal sepsis and other neonatal infections	3	Rate	1990	28.4711	52.5182	11.9984
1	Deaths	213	Niger	2	Female	22	All ages	383	Neonatal sepsis and other neonatal infections	3	Rate	1990	24.6385	41.8817	11.6734
1	Deaths	213	Niger	3	Both	22	All ages	383	Neonatal sepsis and other neonatal infections	3	Rate	1990	26.5386	41.681	13.2889
1	Deaths	213	Niger	1	Male	27	Age-standardized	383	Neonatal sepsis and other neonatal infections	3	Rate	1990	10.4757	19.3111	4.42778
1	Deaths	213	Niger	2	Female	27	Age-standardized	383	Neonatal sepsis and other neonatal infections	3	Rate	1990	9.66208	16.4069	4.57927
1	Deaths	213	Niger	3	Both	27	Age-standardized	383	Neonatal sepsis and other neonatal infections	3	Rate	1990	10.0786	15.7958	5.0371
1	Deaths	36	Kazakhstan	1	Male	22	All ages	383	Neonatal sepsis and other neonatal infections	1	Number	1991	124.951	181.452	86.1539
1	Deaths	36	Kazakhstan	2	Female	22	All ages	383	Neonatal sepsis and other neonatal infections	1	Number	1991	81.2378	114.377	56.2749
1	Deaths	36	Kazakhstan	3	Both	22	All ages	383	Neonatal sepsis and other neonatal infections	1	Number	1991	206.188	283.899	144.725
1	Deaths	36	Kazakhstan	1	Male	22	All ages	383	Neonatal sepsis and other neonatal infections	3	Rate	1991	1.58325	2.29918	1.09166
1	Deaths	36	Kazakhstan	2	Female	22	All ages	383	Neonatal sepsis and other neonatal infections	3	Rate	1991	0.967052	1.36154	0.669894
1	Deaths	36	Kazakhstan	3	Both	22	All ages	383	Neonatal sepsis and other neonatal infections	3	Rate	1991	1.26554	1.74251	0.88829
1	Deaths	36	Kazakhstan	1	Male	27	Age-standardized	383	Neonatal sepsis and other neonatal infections	3	Rate	1991	1.50948	2.18751	1.04186
1	Deaths	36	Kazakhstan	2	Female	27	Age-standardized	383	Neonatal sepsis and other neonatal infections	3	Rate	1991	1.0302	1.45192	0.712882
1	Deaths	36	Kazakhstan	3	Both	27	Age-standardized	383	Neonatal sepsis and other neonatal infections	3	Rate	1991	1.27587	1.75788	0.894912
1	Deaths	119	Trinidad and Tobago	1	Male	22	All ages	383	Neonatal sepsis and other neonatal infections	1	Number	1990	17.8868	24.2886	12.778
1	Deaths	119	Trinidad and Tobago	2	Female	22	All ages	383	Neonatal sepsis and other neonatal infections	1	Number	1990	13.4952	17.6894	9.88659
1	Deaths	119	Trinidad and Tobago	3	Both	22	All ages	383	Neonatal sepsis and other neonatal infections	1	Number	1990	31.382	41.4302	23.0448
1	Deaths	119	Trinidad and Tobago	1	Male	22	All ages	383	Neonatal sepsis and other neonatal infections	3	Rate	1990	2.9714	4.03488	2.12271
1	Deaths	119	Trinidad and Tobago	2	Female	22	All ages	383	Neonatal sepsis and other neonatal infections	3	Rate	1990	2.2453	2.94312	1.64491
1	Deaths	119	Trinidad and Tobago	3	Both	22	All ages	383	Neonatal sepsis and other neonatal infections	3	Rate	1990	2.60863	3.44388	1.9156
1	Deaths	119	Trinidad and Tobago	1	Male	27	Age-standardized	383	Neonatal sepsis and other neonatal infections	3	Rate	1990	3.12989	4.25217	2.23193
1	Deaths	119	Trinidad and Tobago	2	Female	27	Age-standardized	383	Neonatal sepsis and other neonatal infections	3	Rate	1990	2.4237	3.17787	1.77524
1	Deaths	119	Trinidad and Tobago	3	Both	27	Age-standardized	383	Neonatal sepsis and other neonatal infections	3	Rate	1990	2.78179	3.67356	2.0414
1	Deaths	83	Iceland	1	Male	22	All ages	383	Neonatal sepsis and other neonatal infections	1	Number	1991	0.272731	0.372606	0.195027
1	Deaths	83	Iceland	2	Female	22	All ages	383	Neonatal sepsis and other neonatal infections	1	Number	1991	0.203663	0.265284	0.150414
1	Deaths	83	Iceland	3	Both	22	All ages	383	Neonatal sepsis and other neonatal infections	1	Number	1991	0.476394	0.613713	0.365381
1	Deaths	83	Iceland	1	Male	22	All ages	383	Neonatal sepsis and other neonatal infections	3	Rate	1991	0.211719	0.289251	0.151398
1	Deaths	83	Iceland	2	Female	22	All ages	383	Neonatal sepsis and other neonatal infections	3	Rate	1991	0.159218	0.207391	0.117589
1	Deaths	83	Iceland	3	Both	22	All ages	383	Neonatal sepsis and other neonatal infections	3	Rate	1991	0.18556	0.239048	0.14232
1	Deaths	83	Iceland	1	Male	27	Age-standardized	383	Neonatal sepsis and other neonatal infections	3	Rate	1991	0.236585	0.323243	0.169116
1	Deaths	83	Iceland	2	Female	27	Age-standardized	383	Neonatal sepsis and other neonatal infections	3	Rate	1991	0.185045	0.241253	0.136599
1	Deaths	83	Iceland	3	Both	27	Age-standardized	383	Neonatal sepsis and other neonatal infections	3	Rate	1991	0.211421	0.272734	0.16213
1	Deaths	6	China	1	Male	22	All ages	383	Neonatal sepsis and other neonatal infections	1	Number	1991	2984.75	3532.78	2400.41
1	Deaths	6	China	2	Female	22	All ages	383	Neonatal sepsis and other neonatal infections	1	Number	1991	1729.23	2028.77	1400.33
1	Deaths	6	China	3	Both	22	All ages	383	Neonatal sepsis and other neonatal infections	1	Number	1991	4713.98	5459.16	3822.25
1	Deaths	6	China	1	Male	22	All ages	383	Neonatal sepsis and other neonatal infections	3	Rate	1991	0.482561	0.571163	0.388087
1	Deaths	6	China	2	Female	22	All ages	383	Neonatal sepsis and other neonatal infections	3	Rate	1991	0.298139	0.349783	0.241434
1	Deaths	6	China	3	Both	22	All ages	383	Neonatal sepsis and other neonatal infections	3	Rate	1991	0.393313	0.455488	0.318911
1	Deaths	6	China	1	Male	27	Age-standardized	383	Neonatal sepsis and other neonatal infections	3	Rate	1991	0.500999	0.592877	0.402828
1	Deaths	6	China	2	Female	27	Age-standardized	383	Neonatal sepsis and other neonatal infections	3	Rate	1991	0.328723	0.385411	0.266234
1	Deaths	6	China	3	Both	27	Age-standardized	383	Neonatal sepsis and other neonatal infections	3	Rate	1991	0.420271	0.486608	0.340481
1	Deaths	131	Nicaragua	1	Male	22	All ages	383	Neonatal sepsis and other neonatal infections	1	Number	1991	240.237	332.355	167
1	Deaths	131	Nicaragua	2	Female	22	All ages	383	Neonatal sepsis and other neonatal infections	1	Number	1991	174.947	232.239	130.407
1	Deaths	131	Nicaragua	3	Both	22	All ages	383	Neonatal sepsis and other neonatal infections	1	Number	1991	415.185	524.541	318.707
1	Deaths	131	Nicaragua	1	Male	22	All ages	383	Neonatal sepsis and other neonatal infections	3	Rate	1991	12.1929	16.8682	8.47584
1	Deaths	131	Nicaragua	2	Female	22	All ages	383	Neonatal sepsis and other neonatal infections	3	Rate	1991	8.58974	11.4027	6.40285
1	Deaths	131	Nicaragua	3	Both	22	All ages	383	Neonatal sepsis and other neonatal infections	3	Rate	1991	10.3615	13.0906	7.95374
1	Deaths	131	Nicaragua	1	Male	27	Age-standardized	383	Neonatal sepsis and other neonatal infections	3	Rate	1991	6.86708	9.49674	4.77386
1	Deaths	131	Nicaragua	2	Female	27	Age-standardized	383	Neonatal sepsis and other neonatal infections	3	Rate	1991	5.20055	6.90263	3.87677
1	Deaths	131	Nicaragua	3	Both	27	Age-standardized	383	Neonatal sepsis and other neonatal infections	3	Rate	1991	6.05036	7.64804	4.6447
1	Deaths	39	Tajikistan	1	Male	22	All ages	383	Neonatal sepsis and other neonatal infections	1	Number	1990	77.4278	144.321	38.1761
1	Deaths	39	Tajikistan	2	Female	22	All ages	383	Neonatal sepsis and other neonatal infections	1	Number	1990	37.0278	65.9252	19.1687
1	Deaths	39	Tajikistan	3	Both	22	All ages	383	Neonatal sepsis and other neonatal infections	1	Number	1990	114.456	186.818	67.764
1	Deaths	39	Tajikistan	1	Male	22	All ages	383	Neonatal sepsis and other neonatal infections	3	Rate	1990	2.89581	5.39763	1.42779
1	Deaths	39	Tajikistan	2	Female	22	All ages	383	Neonatal sepsis and other neonatal infections	3	Rate	1990	1.37046	2.43999	0.709462
1	Deaths	39	Tajikistan	3	Both	22	All ages	383	Neonatal sepsis and other neonatal infections	3	Rate	1990	2.12915	3.47526	1.26057
1	Deaths	39	Tajikistan	1	Male	27	Age-standardized	383	Neonatal sepsis and other neonatal infections	3	Rate	1990	1.54236	2.87289	0.76115
1	Deaths	39	Tajikistan	2	Female	27	Age-standardized	383	Neonatal sepsis and other neonatal infections	3	Rate	1990	0.775403	1.37963	0.401533
1	Deaths	39	Tajikistan	3	Both	27	Age-standardized	383	Neonatal sepsis and other neonatal infections	3	Rate	1990	1.16847	1.90529	0.691842
1	Deaths	24	Marshall Islands	1	Male	22	All ages	383	Neonatal sepsis and other neonatal infections	1	Number	1990	0.66655	1.21023	0.330292
1	Deaths	24	Marshall Islands	2	Female	22	All ages	383	Neonatal sepsis and other neonatal infections	1	Number	1990	0.356725	0.592127	0.196946
1	Deaths	24	Marshall Islands	3	Both	22	All ages	383	Neonatal sepsis and other neonatal infections	1	Number	1990	1.02328	1.67374	0.629247
1	Deaths	24	Marshall Islands	1	Male	22	All ages	383	Neonatal sepsis and other neonatal infections	3	Rate	1990	2.84748	5.17008	1.411
1	Deaths	24	Marshall Islands	2	Female	22	All ages	383	Neonatal sepsis and other neonatal infections	3	Rate	1990	1.59822	2.65288	0.882365
1	Deaths	24	Marshall Islands	3	Both	22	All ages	383	Neonatal sepsis and other neonatal infections	3	Rate	1990	2.23771	3.66016	1.37605
1	Deaths	24	Marshall Islands	1	Male	27	Age-standardized	383	Neonatal sepsis and other neonatal infections	3	Rate	1990	1.76876	3.21619	0.876277
1	Deaths	24	Marshall Islands	2	Female	27	Age-standardized	383	Neonatal sepsis and other neonatal infections	3	Rate	1990	1.01058	1.67635	0.557988
1	Deaths	24	Marshall Islands	3	Both	27	Age-standardized	383	Neonatal sepsis and other neonatal infections	3	Rate	1990	1.40221	2.29606	0.861532
1	Deaths	37	Kyrgyzstan	1	Male	22	All ages	383	Neonatal sepsis and other neonatal infections	1	Number	1991	26.7521	39.6693	16.0821
1	Deaths	37	Kyrgyzstan	2	Female	22	All ages	383	Neonatal sepsis and other neonatal infections	1	Number	1991	21.8053	30.6995	14.5502
1	Deaths	37	Kyrgyzstan	3	Both	22	All ages	383	Neonatal sepsis and other neonatal infections	1	Number	1991	48.5574	68.4676	32.0008
1	Deaths	37	Kyrgyzstan	1	Male	22	All ages	383	Neonatal sepsis and other neonatal infections	3	Rate	1991	1.2071	1.78994	0.725648
1	Deaths	37	Kyrgyzstan	2	Female	22	All ages	383	Neonatal sepsis and other neonatal infections	3	Rate	1991	0.94149	1.32551	0.628237
1	Deaths	37	Kyrgyzstan	3	Both	22	All ages	383	Neonatal sepsis and other neonatal infections	3	Rate	1991	1.07137	1.51067	0.706065
1	Deaths	37	Kyrgyzstan	1	Male	27	Age-standardized	383	Neonatal sepsis and other neonatal infections	3	Rate	1991	0.884105	1.3125	0.531286
1	Deaths	37	Kyrgyzstan	2	Female	27	Age-standardized	383	Neonatal sepsis and other neonatal infections	3	Rate	1991	0.755465	1.06383	0.503975
1	Deaths	37	Kyrgyzstan	3	Both	27	Age-standardized	383	Neonatal sepsis and other neonatal infections	3	Rate	1991	0.821285	1.15867	0.541392
1	Deaths	52	Romania	1	Male	22	All ages	383	Neonatal sepsis and other neonatal infections	1	Number	1991	13.5451	17.938	9.93276
1	Deaths	52	Romania	2	Female	22	All ages	383	Neonatal sepsis and other neonatal infections	1	Number	1991	10.3825	13.6151	7.76267
1	Deaths	52	Romania	3	Both	22	All ages	383	Neonatal sepsis and other neonatal infections	1	Number	1991	23.9276	30.7377	18.2884
1	Deaths	52	Romania	1	Male	22	All ages	383	Neonatal sepsis and other neonatal infections	3	Rate	1991	0.117733	0.155917	0.0863354
1	Deaths	52	Romania	2	Female	22	All ages	383	Neonatal sepsis and other neonatal infections	3	Rate	1991	0.0875385	0.114794	0.0654496
1	Deaths	52	Romania	3	Both	22	All ages	383	Neonatal sepsis and other neonatal infections	3	Rate	1991	0.102406	0.131552	0.0782712
1	Deaths	52	Romania	1	Male	27	Age-standardized	383	Neonatal sepsis and other neonatal infections	3	Rate	1991	0.204323	0.270495	0.149706
1	Deaths	52	Romania	2	Female	27	Age-standardized	383	Neonatal sepsis and other neonatal infections	3	Rate	1991	0.164184	0.215431	0.122708
1	Deaths	52	Romania	3	Both	27	Age-standardized	383	Neonatal sepsis and other neonatal infections	3	Rate	1991	0.184761	0.237403	0.141157
1	Deaths	151	Qatar	1	Male	22	All ages	383	Neonatal sepsis and other neonatal infections	1	Number	1990	0.350058	0.642998	0.166238
1	Deaths	151	Qatar	2	Female	22	All ages	383	Neonatal sepsis and other neonatal infections	1	Number	1990	0.29487	0.544567	0.150968
1	Deaths	151	Qatar	3	Both	22	All ages	383	Neonatal sepsis and other neonatal infections	1	Number	1990	0.644927	1.02503	0.385391
1	Deaths	151	Qatar	1	Male	22	All ages	383	Neonatal sepsis and other neonatal infections	3	Rate	1990	0.117714	0.216222	0.0559011
1	Deaths	151	Qatar	2	Female	22	All ages	383	Neonatal sepsis and other neonatal infections	3	Rate	1990	0.199573	0.368573	0.102178
1	Deaths	151	Qatar	3	Both	22	All ages	383	Neonatal sepsis and other neonatal infections	3	Rate	1990	0.144885	0.230276	0.0865795
1	Deaths	151	Qatar	1	Male	27	Age-standardized	383	Neonatal sepsis and other neonatal infections	3	Rate	1990	0.135075	0.248392	0.0641421
1	Deaths	151	Qatar	2	Female	27	Age-standardized	383	Neonatal sepsis and other neonatal infections	3	Rate	1990	0.119654	0.221169	0.0612387
1	Deaths	151	Qatar	3	Both	27	Age-standardized	383	Neonatal sepsis and other neonatal infections	3	Rate	1990	0.127555	0.20294	0.0761335
1	Deaths	71	Australia	1	Male	22	All ages	383	Neonatal sepsis and other neonatal infections	1	Number	1990	31.4771	38.914	25.758
1	Deaths	71	Australia	2	Female	22	All ages	383	Neonatal sepsis and other neonatal infections	1	Number	1990	19.4358	23.5744	15.5357
1	Deaths	71	Australia	3	Both	22	All ages	383	Neonatal sepsis and other neonatal infections	1	Number	1990	50.9129	62.2109	41.9432
1	Deaths	71	Australia	1	Male	22	All ages	383	Neonatal sepsis and other neonatal infections	3	Rate	1990	0.375485	0.464199	0.307263
1	Deaths	71	Australia	2	Female	22	All ages	383	Neonatal sepsis and other neonatal infections	3	Rate	1990	0.229272	0.278092	0.183265
1	Deaths	71	Australia	3	Both	22	All ages	383	Neonatal sepsis and other neonatal infections	3	Rate	1990	0.30197	0.36898	0.24877
1	Deaths	71	Australia	1	Male	27	Age-standardized	383	Neonatal sepsis and other neonatal infections	3	Rate	1990	0.495403	0.612415	0.405278
1	Deaths	71	Australia	2	Female	27	Age-standardized	383	Neonatal sepsis and other neonatal infections	3	Rate	1990	0.322689	0.391548	0.257912
1	Deaths	71	Australia	3	Both	27	Age-standardized	383	Neonatal sepsis and other neonatal infections	3	Rate	1990	0.411363	0.502732	0.338775
1	Deaths	198	Zimbabwe	1	Male	22	All ages	383	Neonatal sepsis and other neonatal infections	1	Number	1990	594.6	952.563	317.313
1	Deaths	198	Zimbabwe	2	Female	22	All ages	383	Neonatal sepsis and other neonatal infections	1	Number	1990	434.274	729.135	242.078
1	Deaths	198	Zimbabwe	3	Both	22	All ages	383	Neonatal sepsis and other neonatal infections	1	Number	1990	1028.87	1515.39	654.111
1	Deaths	198	Zimbabwe	1	Male	22	All ages	383	Neonatal sepsis and other neonatal infections	3	Rate	1990	11.7504	18.8244	6.27067
1	Deaths	198	Zimbabwe	2	Female	22	All ages	383	Neonatal sepsis and other neonatal infections	3	Rate	1990	8.22814	13.8149	4.58662
1	Deaths	198	Zimbabwe	3	Both	22	All ages	383	Neonatal sepsis and other neonatal infections	3	Rate	1990	9.95218	14.6582	6.32714
1	Deaths	198	Zimbabwe	1	Male	27	Age-standardized	383	Neonatal sepsis and other neonatal infections	3	Rate	1990	6.44836	10.3355	3.43989
1	Deaths	198	Zimbabwe	2	Female	27	Age-standardized	383	Neonatal sepsis and other neonatal infections	3	Rate	1990	4.78909	8.04012	2.66915
1	Deaths	198	Zimbabwe	3	Both	27	Age-standardized	383	Neonatal sepsis and other neonatal infections	3	Rate	1990	5.62572	8.28359	3.57809
1	Deaths	10	Cambodia	1	Male	22	All ages	383	Neonatal sepsis and other neonatal infections	1	Number	1990	566.481	1052.88	266.145
1	Deaths	10	Cambodia	2	Female	22	All ages	383	Neonatal sepsis and other neonatal infections	1	Number	1990	368.854	680.641	179.43
1	Deaths	10	Cambodia	3	Both	22	All ages	383	Neonatal sepsis and other neonatal infections	1	Number	1990	935.335	1475.53	524.076
1	Deaths	10	Cambodia	1	Male	22	All ages	383	Neonatal sepsis and other neonatal infections	3	Rate	1990	11.4265	21.2377	5.36843
1	Deaths	10	Cambodia	2	Female	22	All ages	383	Neonatal sepsis and other neonatal infections	3	Rate	1990	6.80821	12.5631	3.31187
1	Deaths	10	Cambodia	3	Both	22	All ages	383	Neonatal sepsis and other neonatal infections	3	Rate	1990	9.01496	14.2215	5.05115
1	Deaths	10	Cambodia	1	Male	27	Age-standardized	383	Neonatal sepsis and other neonatal infections	3	Rate	1990	5.30376	9.81522	2.50177
1	Deaths	10	Cambodia	2	Female	27	Age-standardized	383	Neonatal sepsis and other neonatal infections	3	Rate	1990	3.63092	6.6902	1.77216
1	Deaths	10	Cambodia	3	Both	27	Age-standardized	383	Neonatal sepsis and other neonatal infections	3	Rate	1990	4.48825	7.06926	2.51886
1	Deaths	163	India	1	Male	22	All ages	383	Neonatal sepsis and other neonatal infections	1	Number	1991	33418.5	46037.5	22759.8
1	Deaths	163	India	2	Female	22	All ages	383	Neonatal sepsis and other neonatal infections	1	Number	1991	32402.3	42293.9	23918.9
1	Deaths	163	India	3	Both	22	All ages	383	Neonatal sepsis and other neonatal infections	1	Number	1991	65820.8	81808.6	49849.3
1	Deaths	163	India	1	Male	22	All ages	383	Neonatal sepsis and other neonatal infections	3	Rate	1991	7.36405	10.1447	5.01532
1	Deaths	163	India	2	Female	22	All ages	383	Neonatal sepsis and other neonatal infections	3	Rate	1991	7.75644	10.1243	5.72569
1	Deaths	163	India	3	Both	22	All ages	383	Neonatal sepsis and other neonatal infections	3	Rate	1991	7.55212	9.38652	5.71959
1	Deaths	163	India	1	Male	27	Age-standardized	383	Neonatal sepsis and other neonatal infections	3	Rate	1991	5.12805	7.05801	3.49406
1	Deaths	163	India	2	Female	27	Age-standardized	383	Neonatal sepsis and other neonatal infections	3	Rate	1991	5.3636	6.99867	3.96053
1	Deaths	163	India	3	Both	27	Age-standardized	383	Neonatal sepsis and other neonatal infections	3	Rate	1991	5.24163	6.51016	3.97336
1	Deaths	179	Ethiopia	1	Male	22	All ages	383	Neonatal sepsis and other neonatal infections	1	Number	1991	7870.74	13509.3	4557.05
1	Deaths	179	Ethiopia	2	Female	22	All ages	383	Neonatal sepsis and other neonatal infections	1	Number	1991	4799.38	7017.74	2977.5
1	Deaths	179	Ethiopia	3	Both	22	All ages	383	Neonatal sepsis and other neonatal infections	1	Number	1991	12670.1	18648.7	8275.21
1	Deaths	179	Ethiopia	1	Male	22	All ages	383	Neonatal sepsis and other neonatal infections	3	Rate	1991	29.4776	50.5952	17.0672
1	Deaths	179	Ethiopia	2	Female	22	All ages	383	Neonatal sepsis and other neonatal infections	3	Rate	1991	18.1593	26.5528	11.2659
1	Deaths	179	Ethiopia	3	Both	22	All ages	383	Neonatal sepsis and other neonatal infections	3	Rate	1991	23.8474	35.1002	15.5754
1	Deaths	179	Ethiopia	1	Male	27	Age-standardized	383	Neonatal sepsis and other neonatal infections	3	Rate	1991	12.9507	22.1804	7.50599
1	Deaths	179	Ethiopia	2	Female	27	Age-standardized	383	Neonatal sepsis and other neonatal infections	3	Rate	1991	8.36574	12.21	5.18013
1	Deaths	179	Ethiopia	3	Both	27	Age-standardized	383	Neonatal sepsis and other neonatal infections	3	Rate	1991	10.7236	15.7668	7.00881
1	Deaths	168	Angola	1	Male	22	All ages	383	Neonatal sepsis and other neonatal infections	1	Number	1990	698.144	1326.61	302.446
1	Deaths	168	Angola	2	Female	22	All ages	383	Neonatal sepsis and other neonatal infections	1	Number	1990	734.32	1469.83	291.657
1	Deaths	168	Angola	3	Both	22	All ages	383	Neonatal sepsis and other neonatal infections	1	Number	1990	1432.46	2442.23	700.717
1	Deaths	168	Angola	1	Male	22	All ages	383	Neonatal sepsis and other neonatal infections	3	Rate	1990	13.4132	25.4876	5.81077
1	Deaths	168	Angola	2	Female	22	All ages	383	Neonatal sepsis and other neonatal infections	3	Rate	1990	14.3608	28.7448	5.70381
1	Deaths	168	Angola	3	Both	22	All ages	383	Neonatal sepsis and other neonatal infections	3	Rate	1990	13.8828	23.6689	6.79101
1	Deaths	168	Angola	1	Male	27	Age-standardized	383	Neonatal sepsis and other neonatal infections	3	Rate	1990	5.65804	10.7699	2.45829
1	Deaths	168	Angola	2	Female	27	Age-standardized	383	Neonatal sepsis and other neonatal infections	3	Rate	1990	6.23057	12.4331	2.48044
1	Deaths	168	Angola	3	Both	27	Age-standardized	383	Neonatal sepsis and other neonatal infections	3	Rate	1990	5.93783	10.141	2.90717
1	Deaths	86	Italy	1	Male	22	All ages	383	Neonatal sepsis and other neonatal infections	1	Number	1990	59.124	67.6584	52.7193
1	Deaths	86	Italy	2	Female	22	All ages	383	Neonatal sepsis and other neonatal infections	1	Number	1990	46.7635	54.011	41.9324
1	Deaths	86	Italy	3	Both	22	All ages	383	Neonatal sepsis and other neonatal infections	1	Number	1990	105.888	119.335	96.0238
1	Deaths	86	Italy	1	Male	22	All ages	383	Neonatal sepsis and other neonatal infections	3	Rate	1990	0.214479	0.245438	0.191245
1	Deaths	86	Italy	2	Female	22	All ages	383	Neonatal sepsis and other neonatal infections	3	Rate	1990	0.159974	0.184767	0.143448
1	Deaths	86	Italy	3	Both	22	All ages	383	Neonatal sepsis and other neonatal infections	3	Rate	1990	0.186427	0.210103	0.169061
1	Deaths	86	Italy	1	Male	27	Age-standardized	383	Neonatal sepsis and other neonatal infections	3	Rate	1990	0.42562	0.486832	0.379738
1	Deaths	86	Italy	2	Female	27	Age-standardized	383	Neonatal sepsis and other neonatal infections	3	Rate	1990	0.357111	0.412386	0.32014
1	Deaths	86	Italy	3	Both	27	Age-standardized	383	Neonatal sepsis and other neonatal infections	3	Rate	1990	0.392376	0.442108	0.355675
1	Deaths	215	Sao Tome and Principe	1	Male	22	All ages	383	Neonatal sepsis and other neonatal infections	1	Number	1990	8.3807	13.73	4.77665
1	Deaths	215	Sao Tome and Principe	2	Female	22	All ages	383	Neonatal sepsis and other neonatal infections	1	Number	1990	8.08469	12.8623	4.48147
1	Deaths	215	Sao Tome and Principe	3	Both	22	All ages	383	Neonatal sepsis and other neonatal infections	1	Number	1990	16.4654	23.4095	10.3605
1	Deaths	215	Sao Tome and Principe	1	Male	22	All ages	383	Neonatal sepsis and other neonatal infections	3	Rate	1990	13.9156	22.7977	7.93128
1	Deaths	215	Sao Tome and Principe	2	Female	22	All ages	383	Neonatal sepsis and other neonatal infections	3	Rate	1990	13.1871	20.9798	7.30979
1	Deaths	215	Sao Tome and Principe	3	Both	22	All ages	383	Neonatal sepsis and other neonatal infections	3	Rate	1990	13.5481	19.2618	8.52482
1	Deaths	215	Sao Tome and Principe	1	Male	27	Age-standardized	383	Neonatal sepsis and other neonatal infections	3	Rate	1990	7.41782	12.1368	4.24578
1	Deaths	215	Sao Tome and Principe	2	Female	27	Age-standardized	383	Neonatal sepsis and other neonatal infections	3	Rate	1990	7.41221	11.7796	4.11749
1	Deaths	215	Sao Tome and Principe	3	Both	27	Age-standardized	383	Neonatal sepsis and other neonatal infections	3	Rate	1990	7.41503	10.5412	4.67645
1	Deaths	320	Cook Islands	1	Male	22	All ages	383	Neonatal sepsis and other neonatal infections	1	Number	1991	0.140597	0.232969	0.0761054
1	Deaths	320	Cook Islands	2	Female	22	All ages	383	Neonatal sepsis and other neonatal infections	1	Number	1991	0.0784372	0.131622	0.0434786
1	Deaths	320	Cook Islands	3	Both	22	All ages	383	Neonatal sepsis and other neonatal infections	1	Number	1991	0.219035	0.331247	0.138509
1	Deaths	320	Cook Islands	1	Male	22	All ages	383	Neonatal sepsis and other neonatal infections	3	Rate	1991	1.41413	2.34322	0.765471
1	Deaths	320	Cook Islands	2	Female	22	All ages	383	Neonatal sepsis and other neonatal infections	3	Rate	1991	0.851028	1.42808	0.471734
1	Deaths	320	Cook Islands	3	Both	22	All ages	383	Neonatal sepsis and other neonatal infections	3	Rate	1991	1.14324	1.72893	0.722944
1	Deaths	320	Cook Islands	1	Male	27	Age-standardized	383	Neonatal sepsis and other neonatal infections	3	Rate	1991	1.18557	1.96834	0.639829
1	Deaths	320	Cook Islands	2	Female	27	Age-standardized	383	Neonatal sepsis and other neonatal infections	3	Rate	1991	0.710701	1.19447	0.393956
1	Deaths	320	Cook Islands	3	Both	27	Age-standardized	383	Neonatal sepsis and other neonatal infections	3	Rate	1991	0.956817	1.44845	0.60471
1	Deaths	182	Malawi	1	Male	22	All ages	383	Neonatal sepsis and other neonatal infections	1	Number	1990	1003.26	1704.45	527.88
1	Deaths	182	Malawi	2	Female	22	All ages	383	Neonatal sepsis and other neonatal infections	1	Number	1990	705.154	1193.43	387.238
1	Deaths	182	Malawi	3	Both	22	All ages	383	Neonatal sepsis and other neonatal infections	1	Number	1990	1708.41	2506.71	1104.91
1	Deaths	182	Malawi	1	Male	22	All ages	383	Neonatal sepsis and other neonatal infections	3	Rate	1990	21.4308	36.4092	11.2762
1	Deaths	182	Malawi	2	Female	22	All ages	383	Neonatal sepsis and other neonatal infections	3	Rate	1990	14.4667	24.4841	7.94445
1	Deaths	182	Malawi	3	Both	22	All ages	383	Neonatal sepsis and other neonatal infections	3	Rate	1990	17.8785	26.2326	11.5628
1	Deaths	182	Malawi	1	Male	27	Age-standardized	383	Neonatal sepsis and other neonatal infections	3	Rate	1990	9.01389	15.257	4.75812
1	Deaths	182	Malawi	2	Female	27	Age-standardized	383	Neonatal sepsis and other neonatal infections	3	Rate	1990	6.46249	10.9311	3.54724
1	Deaths	182	Malawi	3	Both	27	Age-standardized	383	Neonatal sepsis and other neonatal infections	3	Rate	1990	7.75045	11.3704	5.02063
1	Deaths	178	Eritrea	1	Male	22	All ages	383	Neonatal sepsis and other neonatal infections	1	Number	1991	241.551	419.568	123.103
1	Deaths	178	Eritrea	2	Female	22	All ages	383	Neonatal sepsis and other neonatal infections	1	Number	1991	177.874	296.911	99.2503
1	Deaths	178	Eritrea	3	Both	22	All ages	383	Neonatal sepsis and other neonatal infections	1	Number	1991	419.425	630.421	268.954
1	Deaths	178	Eritrea	1	Male	22	All ages	383	Neonatal sepsis and other neonatal infections	3	Rate	1991	16.3304	28.3654	8.32251
1	Deaths	178	Eritrea	2	Female	22	All ages	383	Neonatal sepsis and other neonatal infections	3	Rate	1991	12.0201	20.0643	6.707
1	Deaths	178	Eritrea	3	Both	22	All ages	383	Neonatal sepsis and other neonatal infections	3	Rate	1991	14.1748	21.3055	9.08949
1	Deaths	178	Eritrea	1	Male	27	Age-standardized	383	Neonatal sepsis and other neonatal infections	3	Rate	1991	7.83028	13.5874	4.00094
1	Deaths	178	Eritrea	2	Female	27	Age-standardized	383	Neonatal sepsis and other neonatal infections	3	Rate	1991	5.99889	10.0164	3.34923
1	Deaths	178	Eritrea	3	Both	27	Age-standardized	383	Neonatal sepsis and other neonatal infections	3	Rate	1991	6.93326	10.4291	4.44577
1	Deaths	200	Benin	1	Male	22	All ages	383	Neonatal sepsis and other neonatal infections	1	Number	1990	703.118	1199.92	376.082
1	Deaths	200	Benin	2	Female	22	All ages	383	Neonatal sepsis and other neonatal infections	1	Number	1990	588.044	1031.83	305.848
1	Deaths	200	Benin	3	Both	22	All ages	383	Neonatal sepsis and other neonatal infections	1	Number	1990	1291.16	1947.3	804.093
1	Deaths	200	Benin	1	Male	22	All ages	383	Neonatal sepsis and other neonatal infections	3	Rate	1990	29.7588	50.7855	15.9173
1	Deaths	200	Benin	2	Female	22	All ages	383	Neonatal sepsis and other neonatal infections	3	Rate	1990	23.617	41.4404	12.2834
1	Deaths	200	Benin	3	Both	22	All ages	383	Neonatal sepsis and other neonatal infections	3	Rate	1990	26.6074	40.1286	16.5702
1	Deaths	200	Benin	1	Male	27	Age-standardized	383	Neonatal sepsis and other neonatal infections	3	Rate	1990	12.1489	20.6419	6.54275
1	Deaths	200	Benin	2	Female	27	Age-standardized	383	Neonatal sepsis and other neonatal infections	3	Rate	1990	10.6519	18.6388	5.55446
1	Deaths	200	Benin	3	Both	27	Age-standardized	383	Neonatal sepsis and other neonatal infections	3	Rate	1990	11.4179	17.177	7.12449
1	Deaths	88	Malta	1	Male	22	All ages	383	Neonatal sepsis and other neonatal infections	1	Number	1990	0.171189	0.230534	0.127723
1	Deaths	88	Malta	2	Female	22	All ages	383	Neonatal sepsis and other neonatal infections	1	Number	1990	0.217763	0.284677	0.167949
1	Deaths	88	Malta	3	Both	22	All ages	383	Neonatal sepsis and other neonatal infections	1	Number	1990	0.388952	0.480934	0.312236
1	Deaths	88	Malta	1	Male	22	All ages	383	Neonatal sepsis and other neonatal infections	3	Rate	1990	0.0935629	0.125998	0.069807
1	Deaths	88	Malta	2	Female	22	All ages	383	Neonatal sepsis and other neonatal infections	3	Rate	1990	0.116002	0.151648	0.0894666
1	Deaths	88	Malta	3	Both	22	All ages	383	Neonatal sepsis and other neonatal infections	3	Rate	1990	0.104927	0.12974	0.084231
1	Deaths	88	Malta	1	Male	27	Age-standardized	383	Neonatal sepsis and other neonatal infections	3	Rate	1990	0.123048	0.165793	0.0917754
1	Deaths	88	Malta	2	Female	27	Age-standardized	383	Neonatal sepsis and other neonatal infections	3	Rate	1990	0.165015	0.216059	0.127107
1	Deaths	88	Malta	3	Both	27	Age-standardized	383	Neonatal sepsis and other neonatal infections	3	Rate	1990	0.143476	0.177391	0.115112
1	Deaths	195	Namibia	1	Male	22	All ages	383	Neonatal sepsis and other neonatal infections	1	Number	1991	68.2554	118.964	35.1688
1	Deaths	195	Namibia	2	Female	22	All ages	383	Neonatal sepsis and other neonatal infections	1	Number	1991	50.821	84.3666	25.4858
1	Deaths	195	Namibia	3	Both	22	All ages	383	Neonatal sepsis and other neonatal infections	1	Number	1991	119.076	182.644	71.1096
1	Deaths	195	Namibia	1	Male	22	All ages	383	Neonatal sepsis and other neonatal infections	3	Rate	1991	9.62629	16.7779	4.95999
1	Deaths	195	Namibia	2	Female	22	All ages	383	Neonatal sepsis and other neonatal infections	3	Rate	1991	6.8266	11.3327	3.42341
1	Deaths	195	Namibia	3	Both	22	All ages	383	Neonatal sepsis and other neonatal infections	3	Rate	1991	8.19235	12.5658	4.89228
1	Deaths	195	Namibia	1	Male	27	Age-standardized	383	Neonatal sepsis and other neonatal infections	3	Rate	1991	5.7627	10.0193	2.97084
1	Deaths	195	Namibia	2	Female	27	Age-standardized	383	Neonatal sepsis and other neonatal infections	3	Rate	1991	4.34722	7.21306	2.18124
1	Deaths	195	Namibia	3	Both	27	Age-standardized	383	Neonatal sepsis and other neonatal infections	3	Rate	1991	5.05976	7.75654	3.02259
1	Deaths	84	Ireland	1	Male	22	All ages	383	Neonatal sepsis and other neonatal infections	1	Number	1991	1.65776	2.1878	1.25559
1	Deaths	84	Ireland	2	Female	22	All ages	383	Neonatal sepsis and other neonatal infections	1	Number	1991	0.900467	1.15631	0.682144
1	Deaths	84	Ireland	3	Both	22	All ages	383	Neonatal sepsis and other neonatal infections	1	Number	1991	2.55823	3.20036	2.02795
1	Deaths	84	Ireland	1	Male	22	All ages	383	Neonatal sepsis and other neonatal infections	3	Rate	1991	0.0924122	0.121959	0.0699934
1	Deaths	84	Ireland	2	Female	22	All ages	383	Neonatal sepsis and other neonatal infections	3	Rate	1991	0.0497832	0.0639275	0.037713
1	Deaths	84	Ireland	3	Both	22	All ages	383	Neonatal sepsis and other neonatal infections	3	Rate	1991	0.0710095	0.0888336	0.0562904
1	Deaths	84	Ireland	1	Male	27	Age-standardized	383	Neonatal sepsis and other neonatal infections	3	Rate	1991	0.126445	0.167005	0.0957568
1	Deaths	84	Ireland	2	Female	27	Age-standardized	383	Neonatal sepsis and other neonatal infections	3	Rate	1991	0.0730228	0.0939339	0.0552492
1	Deaths	84	Ireland	3	Both	27	Age-standardized	383	Neonatal sepsis and other neonatal infections	3	Rate	1991	0.100563	0.125727	0.0796028
1	Deaths	212	Mauritania	1	Male	22	All ages	383	Neonatal sepsis and other neonatal infections	1	Number	1991	224.819	406.705	115.877
1	Deaths	212	Mauritania	2	Female	22	All ages	383	Neonatal sepsis and other neonatal infections	1	Number	1991	175.096	300.228	87.932
1	Deaths	212	Mauritania	3	Both	22	All ages	383	Neonatal sepsis and other neonatal infections	1	Number	1991	399.915	604.502	232.569
1	Deaths	212	Mauritania	1	Male	22	All ages	383	Neonatal sepsis and other neonatal infections	3	Rate	1991	21.4128	38.7363	11.0366
1	Deaths	212	Mauritania	2	Female	22	All ages	383	Neonatal sepsis and other neonatal infections	3	Rate	1991	16.374	28.0756	8.22289
1	Deaths	212	Mauritania	3	Both	22	All ages	383	Neonatal sepsis and other neonatal infections	3	Rate	1991	18.8703	28.5238	10.9739
1	Deaths	212	Mauritania	1	Male	27	Age-standardized	383	Neonatal sepsis and other neonatal infections	3	Rate	1991	10.2217	18.3815	5.267
1	Deaths	212	Mauritania	2	Female	27	Age-standardized	383	Neonatal sepsis and other neonatal infections	3	Rate	1991	8.34578	14.2773	4.1974
1	Deaths	212	Mauritania	3	Both	27	Age-standardized	383	Neonatal sepsis and other neonatal infections	3	Rate	1991	9.30579	14.0597	5.42401
1	Deaths	25	Micronesia (Federated States of)	1	Male	22	All ages	383	Neonatal sepsis and other neonatal infections	1	Number	1990	1.43991	2.5815	0.731488
1	Deaths	25	Micronesia (Federated States of)	2	Female	22	All ages	383	Neonatal sepsis and other neonatal infections	1	Number	1990	0.749369	1.29063	0.399598
1	Deaths	25	Micronesia (Federated States of)	3	Both	22	All ages	383	Neonatal sepsis and other neonatal infections	1	Number	1990	2.18928	3.41678	1.26461
1	Deaths	25	Micronesia (Federated States of)	1	Male	22	All ages	383	Neonatal sepsis and other neonatal infections	3	Rate	1990	2.68815	4.81939	1.36561
1	Deaths	25	Micronesia (Federated States of)	2	Female	22	All ages	383	Neonatal sepsis and other neonatal infections	3	Rate	1990	1.47749	2.54467	0.787868
1	Deaths	25	Micronesia (Federated States of)	3	Both	22	All ages	383	Neonatal sepsis and other neonatal infections	3	Rate	1990	2.09934	3.27642	1.21266
1	Deaths	25	Micronesia (Federated States of)	1	Male	27	Age-standardized	383	Neonatal sepsis and other neonatal infections	3	Rate	1990	1.66993	2.99682	0.847843
1	Deaths	25	Micronesia (Federated States of)	2	Female	27	Age-standardized	383	Neonatal sepsis and other neonatal infections	3	Rate	1990	0.929225	1.6017	0.494575
1	Deaths	25	Micronesia (Federated States of)	3	Both	27	Age-standardized	383	Neonatal sepsis and other neonatal infections	3	Rate	1990	1.31209	2.04827	0.757262
1	Deaths	135	Brazil	1	Male	22	All ages	383	Neonatal sepsis and other neonatal infections	1	Number	1990	6641.87	7926.55	5599.03
1	Deaths	135	Brazil	2	Female	22	All ages	383	Neonatal sepsis and other neonatal infections	1	Number	1990	4629.75	5652.91	3845.49
1	Deaths	135	Brazil	3	Both	22	All ages	383	Neonatal sepsis and other neonatal infections	1	Number	1990	11271.6	13339.4	9664.1
1	Deaths	135	Brazil	1	Male	22	All ages	383	Neonatal sepsis and other neonatal infections	3	Rate	1990	9.02847	10.7748	7.61092
1	Deaths	135	Brazil	2	Female	22	All ages	383	Neonatal sepsis and other neonatal infections	3	Rate	1990	6.15088	7.51021	5.10895
1	Deaths	135	Brazil	3	Both	22	All ages	383	Neonatal sepsis and other neonatal infections	3	Rate	1990	7.5732	8.9625	6.49314
1	Deaths	135	Brazil	1	Male	27	Age-standardized	383	Neonatal sepsis and other neonatal infections	3	Rate	1990	7.92287	9.45293	6.6781
1	Deaths	135	Brazil	2	Female	27	Age-standardized	383	Neonatal sepsis and other neonatal infections	3	Rate	1990	5.73334	7.00078	4.76191
1	Deaths	135	Brazil	3	Both	27	Age-standardized	383	Neonatal sepsis and other neonatal infections	3	Rate	1990	6.8485	8.10338	5.87236
1	Deaths	7	Democratic People's Republic of Korea	1	Male	22	All ages	383	Neonatal sepsis and other neonatal infections	1	Number	1991	108.639	206.111	46.0172
1	Deaths	7	Democratic People's Republic of Korea	2	Female	22	All ages	383	Neonatal sepsis and other neonatal infections	1	Number	1991	77.1504	143.96	33.2314
1	Deaths	7	Democratic People's Republic of Korea	3	Both	22	All ages	383	Neonatal sepsis and other neonatal infections	1	Number	1991	185.789	307.853	94.9479
1	Deaths	7	Democratic People's Republic of Korea	1	Male	22	All ages	383	Neonatal sepsis and other neonatal infections	3	Rate	1991	1.07226	2.03431	0.454187
1	Deaths	7	Democratic People's Republic of Korea	2	Female	22	All ages	383	Neonatal sepsis and other neonatal infections	3	Rate	1991	0.683664	1.27569	0.294478
1	Deaths	7	Democratic People's Republic of Korea	3	Both	22	All ages	383	Neonatal sepsis and other neonatal infections	3	Rate	1991	0.8675	1.43745	0.443338
1	Deaths	7	Democratic People's Republic of Korea	1	Male	27	Age-standardized	383	Neonatal sepsis and other neonatal infections	3	Rate	1991	0.606525	1.15045	0.257376
1	Deaths	7	Democratic People's Republic of Korea	2	Female	27	Age-standardized	383	Neonatal sepsis and other neonatal infections	3	Rate	1991	0.457587	0.854076	0.196804
1	Deaths	7	Democratic People's Republic of Korea	3	Both	27	Age-standardized	383	Neonatal sepsis and other neonatal infections	3	Rate	1991	0.534303	0.885182	0.273136
1	Deaths	115	Jamaica	1	Male	22	All ages	383	Neonatal sepsis and other neonatal infections	1	Number	1991	44.2849	60.6894	31.5736
1	Deaths	115	Jamaica	2	Female	22	All ages	383	Neonatal sepsis and other neonatal infections	1	Number	1991	28.3102	37.9567	20.7995
1	Deaths	115	Jamaica	3	Both	22	All ages	383	Neonatal sepsis and other neonatal infections	1	Number	1991	72.5951	97.0323	53.2456
1	Deaths	115	Jamaica	1	Male	22	All ages	383	Neonatal sepsis and other neonatal infections	3	Rate	1991	3.78669	5.1894	2.69978
1	Deaths	115	Jamaica	2	Female	22	All ages	383	Neonatal sepsis and other neonatal infections	3	Rate	1991	2.33451	3.12999	1.71516
1	Deaths	115	Jamaica	3	Both	22	All ages	383	Neonatal sepsis and other neonatal infections	3	Rate	1991	3.04744	4.07327	2.23517
1	Deaths	115	Jamaica	1	Male	27	Age-standardized	383	Neonatal sepsis and other neonatal infections	3	Rate	1991	3.24011	4.4409	2.30996
1	Deaths	115	Jamaica	2	Female	27	Age-standardized	383	Neonatal sepsis and other neonatal infections	3	Rate	1991	2.13891	2.86697	1.57122
1	Deaths	115	Jamaica	3	Both	27	Age-standardized	383	Neonatal sepsis and other neonatal infections	3	Rate	1991	2.69825	3.60748	1.97888
1	Deaths	184	Mozambique	1	Male	22	All ages	383	Neonatal sepsis and other neonatal infections	1	Number	1990	1999.92	3186.57	1143.65
1	Deaths	184	Mozambique	2	Female	22	All ages	383	Neonatal sepsis and other neonatal infections	1	Number	1990	1407.97	2365.62	812.183
1	Deaths	184	Mozambique	3	Both	22	All ages	383	Neonatal sepsis and other neonatal infections	1	Number	1990	3407.89	4845.25	2269.34
1	Deaths	184	Mozambique	1	Male	22	All ages	383	Neonatal sepsis and other neonatal infections	3	Rate	1990	32.014	51.0094	18.3071
1	Deaths	184	Mozambique	2	Female	22	All ages	383	Neonatal sepsis and other neonatal infections	3	Rate	1990	20.6327	34.6663	11.9019
1	Deaths	184	Mozambique	3	Both	22	All ages	383	Neonatal sepsis and other neonatal infections	3	Rate	1990	26.0722	37.0687	17.3617
1	Deaths	184	Mozambique	1	Male	27	Age-standardized	383	Neonatal sepsis and other neonatal infections	3	Rate	1990	14.2857	22.7934	8.16885
1	Deaths	184	Mozambique	2	Female	27	Age-standardized	383	Neonatal sepsis and other neonatal infections	3	Rate	1990	10.2831	17.2297	5.94662
1	Deaths	184	Mozambique	3	Both	27	Age-standardized	383	Neonatal sepsis and other neonatal infections	3	Rate	1990	12.3061	17.4935	8.2212
1	Deaths	53	Serbia	1	Male	22	All ages	383	Neonatal sepsis and other neonatal infections	1	Number	1991	57.5098	81.7764	38.5
1	Deaths	53	Serbia	2	Female	22	All ages	383	Neonatal sepsis and other neonatal infections	1	Number	1991	31.429	44.443	21.4489
1	Deaths	53	Serbia	3	Both	22	All ages	383	Neonatal sepsis and other neonatal infections	1	Number	1991	88.9388	116.344	66.9006
1	Deaths	53	Serbia	1	Male	22	All ages	383	Neonatal sepsis and other neonatal infections	3	Rate	1991	1.21803	1.73199	0.815411
1	Deaths	53	Serbia	2	Female	22	All ages	383	Neonatal sepsis and other neonatal infections	3	Rate	1991	0.642906	0.909119	0.438755
1	Deaths	53	Serbia	3	Both	22	All ages	383	Neonatal sepsis and other neonatal infections	3	Rate	1991	0.92547	1.21064	0.696147
1	Deaths	53	Serbia	1	Male	27	Age-standardized	383	Neonatal sepsis and other neonatal infections	3	Rate	1991	1.78297	2.53472	1.19395
1	Deaths	53	Serbia	2	Female	27	Age-standardized	383	Neonatal sepsis and other neonatal infections	3	Rate	1991	0.921733	1.30385	0.629507
1	Deaths	53	Serbia	3	Both	27	Age-standardized	383	Neonatal sepsis and other neonatal infections	3	Rate	1991	1.34009	1.75328	1.00857
1	Deaths	197	Eswatini	1	Male	22	All ages	383	Neonatal sepsis and other neonatal infections	1	Number	1991	49.3405	82.0614	25.3501
1	Deaths	197	Eswatini	2	Female	22	All ages	383	Neonatal sepsis and other neonatal infections	1	Number	1991	33.8525	59.8734	16.6414
1	Deaths	197	Eswatini	3	Both	22	All ages	383	Neonatal sepsis and other neonatal infections	1	Number	1991	83.193	129.018	45.619
1	Deaths	197	Eswatini	1	Male	22	All ages	383	Neonatal sepsis and other neonatal infections	3	Rate	1991	12.5022	20.7932	6.42335
1	Deaths	197	Eswatini	2	Female	22	All ages	383	Neonatal sepsis and other neonatal infections	3	Rate	1991	7.75562	13.717	3.81254
1	Deaths	197	Eswatini	3	Both	22	All ages	383	Neonatal sepsis and other neonatal infections	3	Rate	1991	10.0095	15.5229	5.48869
1	Deaths	197	Eswatini	1	Male	27	Age-standardized	383	Neonatal sepsis and other neonatal infections	3	Rate	1991	6.34507	10.5508	3.26049
1	Deaths	197	Eswatini	2	Female	27	Age-standardized	383	Neonatal sepsis and other neonatal infections	3	Rate	1991	4.45	7.86268	2.19065
1	Deaths	197	Eswatini	3	Both	27	Age-standardized	383	Neonatal sepsis and other neonatal infections	3	Rate	1991	5.40793	8.37658	2.96784
1	Deaths	85	Israel	1	Male	22	All ages	383	Neonatal sepsis and other neonatal infections	1	Number	1991	11.1365	14.3118	8.60408
1	Deaths	85	Israel	2	Female	22	All ages	383	Neonatal sepsis and other neonatal infections	1	Number	1991	9.27421	12.1512	7.01335
1	Deaths	85	Israel	3	Both	22	All ages	383	Neonatal sepsis and other neonatal infections	1	Number	1991	20.4108	25.4346	16.5843
1	Deaths	85	Israel	1	Male	22	All ages	383	Neonatal sepsis and other neonatal infections	3	Rate	1991	0.441654	0.567581	0.341221
1	Deaths	85	Israel	2	Female	22	All ages	383	Neonatal sepsis and other neonatal infections	3	Rate	1991	0.359669	0.471242	0.271989
1	Deaths	85	Israel	3	Both	22	All ages	383	Neonatal sepsis and other neonatal infections	3	Rate	1991	0.400203	0.498708	0.325177
1	Deaths	85	Israel	1	Male	27	Age-standardized	383	Neonatal sepsis and other neonatal infections	3	Rate	1991	0.41884	0.538148	0.323652
1	Deaths	85	Israel	2	Female	27	Age-standardized	383	Neonatal sepsis and other neonatal infections	3	Rate	1991	0.368624	0.48288	0.278961
1	Deaths	85	Israel	3	Both	27	Age-standardized	383	Neonatal sepsis and other neonatal infections	3	Rate	1991	0.394427	0.491622	0.320485
1	Deaths	117	Saint Vincent and the Grenadines	1	Male	22	All ages	383	Neonatal sepsis and other neonatal infections	1	Number	1991	2.1467	3.04306	1.45349
1	Deaths	117	Saint Vincent and the Grenadines	2	Female	22	All ages	383	Neonatal sepsis and other neonatal infections	1	Number	1991	2.08418	2.85272	1.48139
1	Deaths	117	Saint Vincent and the Grenadines	3	Both	22	All ages	383	Neonatal sepsis and other neonatal infections	1	Number	1991	4.23088	5.81454	2.99613
1	Deaths	117	Saint Vincent and the Grenadines	1	Male	22	All ages	383	Neonatal sepsis and other neonatal infections	3	Rate	1991	3.89715	5.5244	2.63868
1	Deaths	117	Saint Vincent and the Grenadines	2	Female	22	All ages	383	Neonatal sepsis and other neonatal infections	3	Rate	1991	3.77638	5.16893	2.68417
1	Deaths	117	Saint Vincent and the Grenadines	3	Both	22	All ages	383	Neonatal sepsis and other neonatal infections	3	Rate	1991	3.8367	5.27282	2.71699
1	Deaths	117	Saint Vincent and the Grenadines	1	Male	27	Age-standardized	383	Neonatal sepsis and other neonatal infections	3	Rate	1991	3.361	4.76493	2.27531
1	Deaths	117	Saint Vincent and the Grenadines	2	Female	27	Age-standardized	383	Neonatal sepsis and other neonatal infections	3	Rate	1991	3.37326	4.61525	2.39722
1	Deaths	117	Saint Vincent and the Grenadines	3	Both	27	Age-standardized	383	Neonatal sepsis and other neonatal infections	3	Rate	1991	3.3671	4.62805	2.38418
1	Deaths	16	Philippines	1	Male	22	All ages	383	Neonatal sepsis and other neonatal infections	1	Number	1992	4349.77	5231.68	3504.59
1	Deaths	16	Philippines	2	Female	22	All ages	383	Neonatal sepsis and other neonatal infections	1	Number	1992	2862.94	3309.57	2399.47
1	Deaths	16	Philippines	3	Both	22	All ages	383	Neonatal sepsis and other neonatal infections	1	Number	1992	7212.71	8428.79	5996.24
1	Deaths	16	Philippines	1	Male	22	All ages	383	Neonatal sepsis and other neonatal infections	3	Rate	1992	12.9986	15.6341	10.4729
1	Deaths	16	Philippines	2	Female	22	All ages	383	Neonatal sepsis and other neonatal infections	3	Rate	1992	8.69298	10.0491	7.28571
1	Deaths	16	Philippines	3	Both	22	All ages	383	Neonatal sepsis and other neonatal infections	3	Rate	1992	10.863	12.6945	9.03086
1	Deaths	16	Philippines	1	Male	27	Age-standardized	383	Neonatal sepsis and other neonatal infections	3	Rate	1992	8.23539	9.90346	6.63458
1	Deaths	16	Philippines	2	Female	27	Age-standardized	383	Neonatal sepsis and other neonatal infections	3	Rate	1992	5.8358	6.74633	4.89106
1	Deaths	16	Philippines	3	Both	27	Age-standardized	383	Neonatal sepsis and other neonatal infections	3	Rate	1992	7.08003	8.2733	5.88557
1	Deaths	40	Turkmenistan	1	Male	22	All ages	383	Neonatal sepsis and other neonatal infections	1	Number	1990	29.1462	53.0857	15.4019
1	Deaths	40	Turkmenistan	2	Female	22	All ages	383	Neonatal sepsis and other neonatal infections	1	Number	1990	22.6561	37.5501	15.3797
1	Deaths	40	Turkmenistan	3	Both	22	All ages	383	Neonatal sepsis and other neonatal infections	1	Number	1990	51.8023	82.197	32.6879
1	Deaths	40	Turkmenistan	1	Male	22	All ages	383	Neonatal sepsis and other neonatal infections	3	Rate	1990	1.59356	2.90245	0.842092
1	Deaths	40	Turkmenistan	2	Female	22	All ages	383	Neonatal sepsis and other neonatal infections	3	Rate	1990	1.20756	2.00141	0.819732
1	Deaths	40	Turkmenistan	3	Both	22	All ages	383	Neonatal sepsis and other neonatal infections	3	Rate	1990	1.3981	2.21843	0.882219
1	Deaths	40	Turkmenistan	1	Male	27	Age-standardized	383	Neonatal sepsis and other neonatal infections	3	Rate	1990	0.912467	1.6611	0.482309
1	Deaths	40	Turkmenistan	2	Female	27	Age-standardized	383	Neonatal sepsis and other neonatal infections	3	Rate	1990	0.738559	1.22393	0.501474
1	Deaths	40	Turkmenistan	3	Both	27	Age-standardized	383	Neonatal sepsis and other neonatal infections	3	Rate	1990	0.827275	1.31255	0.522093
1	Deaths	132	Panama	1	Male	22	All ages	383	Neonatal sepsis and other neonatal infections	1	Number	1991	48.5427	64.8413	36.3313
1	Deaths	132	Panama	2	Female	22	All ages	383	Neonatal sepsis and other neonatal infections	1	Number	1991	34.9118	46.6648	26.0221
1	Deaths	132	Panama	3	Both	22	All ages	383	Neonatal sepsis and other neonatal infections	1	Number	1991	83.4545	110.272	63.6505
1	Deaths	132	Panama	1	Male	22	All ages	383	Neonatal sepsis and other neonatal infections	3	Rate	1991	3.9276	5.24633	2.93957
1	Deaths	132	Panama	2	Female	22	All ages	383	Neonatal sepsis and other neonatal infections	3	Rate	1991	2.89784	3.87339	2.15995
1	Deaths	132	Panama	3	Both	22	All ages	383	Neonatal sepsis and other neonatal infections	3	Rate	1991	3.4193	4.51807	2.60789
1	Deaths	132	Panama	1	Male	27	Age-standardized	383	Neonatal sepsis and other neonatal infections	3	Rate	1991	3.33088	4.45161	2.49368
1	Deaths	132	Panama	2	Female	27	Age-standardized	383	Neonatal sepsis and other neonatal infections	3	Rate	1991	2.506	3.34977	1.86741
1	Deaths	132	Panama	3	Both	27	Age-standardized	383	Neonatal sepsis and other neonatal infections	3	Rate	1991	2.92761	3.86816	2.23162
1	Deaths	136	Paraguay	1	Male	22	All ages	383	Neonatal sepsis and other neonatal infections	1	Number	1990	249.99	347.397	171.79
1	Deaths	136	Paraguay	2	Female	22	All ages	383	Neonatal sepsis and other neonatal infections	1	Number	1990	151.705	202.728	110.349
1	Deaths	136	Paraguay	3	Both	22	All ages	383	Neonatal sepsis and other neonatal infections	1	Number	1990	401.695	513.271	306.199
1	Deaths	136	Paraguay	1	Male	22	All ages	383	Neonatal sepsis and other neonatal infections	3	Rate	1990	12.279	17.0635	8.43802
1	Deaths	136	Paraguay	2	Female	22	All ages	383	Neonatal sepsis and other neonatal infections	3	Rate	1990	7.54901	10.088	5.49106
1	Deaths	136	Paraguay	3	Both	22	All ages	383	Neonatal sepsis and other neonatal infections	3	Rate	1990	9.9294	12.6874	7.56886
1	Deaths	136	Paraguay	1	Male	27	Age-standardized	383	Neonatal sepsis and other neonatal infections	3	Rate	1990	7.92696	11.017	5.44612
1	Deaths	136	Paraguay	2	Female	27	Age-standardized	383	Neonatal sepsis and other neonatal infections	3	Rate	1990	5.08027	6.78939	3.69526
1	Deaths	136	Paraguay	3	Both	27	Age-standardized	383	Neonatal sepsis and other neonatal infections	3	Rate	1990	6.54339	8.36136	4.98808
1	Deaths	105	Antigua and Barbuda	1	Male	22	All ages	383	Neonatal sepsis and other neonatal infections	1	Number	1990	0.635226	0.873735	0.433621
1	Deaths	105	Antigua and Barbuda	2	Female	22	All ages	383	Neonatal sepsis and other neonatal infections	1	Number	1990	0.143499	0.196409	0.10185
1	Deaths	105	Antigua and Barbuda	3	Both	22	All ages	383	Neonatal sepsis and other neonatal infections	1	Number	1990	0.778725	1.06749	0.542224
1	Deaths	105	Antigua and Barbuda	1	Male	22	All ages	383	Neonatal sepsis and other neonatal infections	3	Rate	1990	2.16963	2.98426	1.48104
1	Deaths	105	Antigua and Barbuda	2	Female	22	All ages	383	Neonatal sepsis and other neonatal infections	3	Rate	1990	0.456349	0.624611	0.323899
1	Deaths	105	Antigua and Barbuda	3	Both	22	All ages	383	Neonatal sepsis and other neonatal infections	3	Rate	1990	1.28242	1.75796	0.892943
1	Deaths	105	Antigua and Barbuda	1	Male	27	Age-standardized	383	Neonatal sepsis and other neonatal infections	3	Rate	1990	1.9181	2.63877	1.30942
1	Deaths	105	Antigua and Barbuda	2	Female	27	Age-standardized	383	Neonatal sepsis and other neonatal infections	3	Rate	1990	0.446413	0.611212	0.316625
1	Deaths	105	Antigua and Barbuda	3	Both	27	Age-standardized	383	Neonatal sepsis and other neonatal infections	3	Rate	1990	1.19349	1.63681	0.83084
1	Deaths	118	Suriname	1	Male	22	All ages	383	Neonatal sepsis and other neonatal infections	1	Number	1990	17.0352	26.3963	10.4825
1	Deaths	118	Suriname	2	Female	22	All ages	383	Neonatal sepsis and other neonatal infections	1	Number	1990	12.6472	20.4885	7.53885
1	Deaths	118	Suriname	3	Both	22	All ages	383	Neonatal sepsis and other neonatal infections	1	Number	1990	29.6824	41.773	20.7884
1	Deaths	118	Suriname	1	Male	22	All ages	383	Neonatal sepsis and other neonatal infections	3	Rate	1990	8.75677	13.5688	5.38845
1	Deaths	118	Suriname	2	Female	22	All ages	383	Neonatal sepsis and other neonatal infections	3	Rate	1990	6.58467	10.6672	3.92505
1	Deaths	118	Suriname	3	Both	22	All ages	383	Neonatal sepsis and other neonatal infections	3	Rate	1990	7.67765	10.805	5.37713
1	Deaths	118	Suriname	1	Male	27	Age-standardized	383	Neonatal sepsis and other neonatal infections	3	Rate	1990	7.76194	12.0287	4.78125
1	Deaths	118	Suriname	2	Female	27	Age-standardized	383	Neonatal sepsis and other neonatal infections	3	Rate	1990	5.87217	9.51708	3.50247
1	Deaths	118	Suriname	3	Both	27	Age-standardized	383	Neonatal sepsis and other neonatal infections	3	Rate	1990	6.82585	9.60169	4.77755
1	Deaths	66	Brunei Darussalam	1	Male	22	All ages	383	Neonatal sepsis and other neonatal infections	1	Number	1991	1.85972	3.24751	1.04752
1	Deaths	66	Brunei Darussalam	2	Female	22	All ages	383	Neonatal sepsis and other neonatal infections	1	Number	1991	1.73051	2.69616	1.02
1	Deaths	66	Brunei Darussalam	3	Both	22	All ages	383	Neonatal sepsis and other neonatal infections	1	Number	1991	3.59023	5.2227	2.36818
1	Deaths	66	Brunei Darussalam	1	Male	22	All ages	383	Neonatal sepsis and other neonatal infections	3	Rate	1991	1.32621	2.31588	0.747016
1	Deaths	66	Brunei Darussalam	2	Female	22	All ages	383	Neonatal sepsis and other neonatal infections	3	Rate	1991	1.37806	2.14703	0.812255
1	Deaths	66	Brunei Darussalam	3	Both	22	All ages	383	Neonatal sepsis and other neonatal infections	3	Rate	1991	1.35071	1.96487	0.890949
1	Deaths	66	Brunei Darussalam	1	Male	27	Age-standardized	383	Neonatal sepsis and other neonatal infections	3	Rate	1991	1.05478	1.84517	0.593776
1	Deaths	66	Brunei Darussalam	2	Female	27	Age-standardized	383	Neonatal sepsis and other neonatal infections	3	Rate	1991	1.05521	1.64522	0.622308
1	Deaths	66	Brunei Darussalam	3	Both	27	Age-standardized	383	Neonatal sepsis and other neonatal infections	3	Rate	1991	1.05501	1.53583	0.695992
1	Deaths	116	Saint Lucia	1	Male	22	All ages	383	Neonatal sepsis and other neonatal infections	1	Number	1991	1.75861	2.43583	1.19908
1	Deaths	116	Saint Lucia	2	Female	22	All ages	383	Neonatal sepsis and other neonatal infections	1	Number	1991	2.11712	2.83675	1.52064
1	Deaths	116	Saint Lucia	3	Both	22	All ages	383	Neonatal sepsis and other neonatal infections	1	Number	1991	3.87573	5.26797	2.75533
1	Deaths	116	Saint Lucia	1	Male	22	All ages	383	Neonatal sepsis and other neonatal infections	3	Rate	1991	2.59191	3.59004	1.76726
1	Deaths	116	Saint Lucia	2	Female	22	All ages	383	Neonatal sepsis and other neonatal infections	3	Rate	1991	2.96892	3.97809	2.13246
1	Deaths	116	Saint Lucia	3	Both	22	All ages	383	Neonatal sepsis and other neonatal infections	3	Rate	1991	2.7851	3.78557	1.97999
1	Deaths	116	Saint Lucia	1	Male	27	Age-standardized	383	Neonatal sepsis and other neonatal infections	3	Rate	1991	1.94505	2.69588	1.32631
1	Deaths	116	Saint Lucia	2	Female	27	Age-standardized	383	Neonatal sepsis and other neonatal infections	3	Rate	1991	2.40796	3.22687	1.72946
1	Deaths	116	Saint Lucia	3	Both	27	Age-standardized	383	Neonatal sepsis and other neonatal infections	3	Rate	1991	2.1733	2.95362	1.5442
1	Deaths	211	Mali	1	Male	22	All ages	383	Neonatal sepsis and other neonatal infections	1	Number	1991	2057.42	3658.66	1069.35
1	Deaths	211	Mali	2	Female	22	All ages	383	Neonatal sepsis and other neonatal infections	1	Number	1991	1756.44	3105.22	948.6
1	Deaths	211	Mali	3	Both	22	All ages	383	Neonatal sepsis and other neonatal infections	1	Number	1991	3813.86	5765.11	2330.15
1	Deaths	211	Mali	1	Male	22	All ages	383	Neonatal sepsis and other neonatal infections	3	Rate	1991	47.4984	84.4653	24.6875
1	Deaths	211	Mali	2	Female	22	All ages	383	Neonatal sepsis and other neonatal infections	3	Rate	1991	39.2611	69.4099	21.2037
1	Deaths	211	Mali	3	Both	22	All ages	383	Neonatal sepsis and other neonatal infections	3	Rate	1991	43.3132	65.4732	26.4631
1	Deaths	211	Mali	1	Male	27	Age-standardized	383	Neonatal sepsis and other neonatal infections	3	Rate	1991	19.0095	33.6817	9.92315
1	Deaths	211	Mali	2	Female	27	Age-standardized	383	Neonatal sepsis and other neonatal infections	3	Rate	1991	17.0654	30.104	9.24662
1	Deaths	211	Mali	3	Both	27	Age-standardized	383	Neonatal sepsis and other neonatal infections	3	Rate	1991	18.062	27.314	11.0738
1	Deaths	164	Nepal	1	Male	22	All ages	383	Neonatal sepsis and other neonatal infections	1	Number	1991	1003.06	2162.02	389.568
1	Deaths	164	Nepal	2	Female	22	All ages	383	Neonatal sepsis and other neonatal infections	1	Number	1991	927.454	1720.67	392.914
1	Deaths	164	Nepal	3	Both	22	All ages	383	Neonatal sepsis and other neonatal infections	1	Number	1991	1930.51	3235.2	945.329
1	Deaths	164	Nepal	1	Male	22	All ages	383	Neonatal sepsis and other neonatal infections	3	Rate	1991	10.04	21.6404	3.89932
1	Deaths	164	Nepal	2	Female	22	All ages	383	Neonatal sepsis and other neonatal infections	3	Rate	1991	9.31169	17.2756	3.94488
1	Deaths	164	Nepal	3	Both	22	All ages	383	Neonatal sepsis and other neonatal infections	3	Rate	1991	9.67639	16.2159	4.73831
1	Deaths	164	Nepal	1	Male	27	Age-standardized	383	Neonatal sepsis and other neonatal infections	3	Rate	1991	5.00878	10.7631	1.94663
1	Deaths	164	Nepal	2	Female	27	Age-standardized	383	Neonatal sepsis and other neonatal infections	3	Rate	1991	4.87443	9.03095	2.07264
1	Deaths	164	Nepal	3	Both	27	Age-standardized	383	Neonatal sepsis and other neonatal infections	3	Rate	1991	4.94384	8.26293	2.42666
1	Deaths	162	Bhutan	1	Male	22	All ages	383	Neonatal sepsis and other neonatal infections	1	Number	1991	18.3078	32.9619	9.11733
1	Deaths	162	Bhutan	2	Female	22	All ages	383	Neonatal sepsis and other neonatal infections	1	Number	1991	20.0814	38.0148	8.95056
1	Deaths	162	Bhutan	3	Both	22	All ages	383	Neonatal sepsis and other neonatal infections	1	Number	1991	38.3892	59.758	21.971
1	Deaths	162	Bhutan	1	Male	22	All ages	383	Neonatal sepsis and other neonatal infections	3	Rate	1991	5.91284	10.6457	2.94462
1	Deaths	162	Bhutan	2	Female	22	All ages	383	Neonatal sepsis and other neonatal infections	3	Rate	1991	7.15112	13.5373	3.18735
1	Deaths	162	Bhutan	3	Both	22	All ages	383	Neonatal sepsis and other neonatal infections	3	Rate	1991	6.50177	10.1209	3.72112
1	Deaths	162	Bhutan	1	Male	27	Age-standardized	383	Neonatal sepsis and other neonatal infections	3	Rate	1991	3.83474	6.90046	1.91043
1	Deaths	162	Bhutan	2	Female	27	Age-standardized	383	Neonatal sepsis and other neonatal infections	3	Rate	1991	4.41254	8.34619	1.97327
1	Deaths	162	Bhutan	3	Both	27	Age-standardized	383	Neonatal sepsis and other neonatal infections	3	Rate	1991	4.11773	6.3993	2.35604
1	Deaths	349	Greenland	1	Male	22	All ages	383	Neonatal sepsis and other neonatal infections	1	Number	1991	0.141655	0.205806	0.0949314
1	Deaths	349	Greenland	2	Female	22	All ages	383	Neonatal sepsis and other neonatal infections	1	Number	1991	0.0270484	0.0388879	0.0176322
1	Deaths	349	Greenland	3	Both	22	All ages	383	Neonatal sepsis and other neonatal infections	1	Number	1991	0.168703	0.235386	0.120425
1	Deaths	349	Greenland	1	Male	22	All ages	383	Neonatal sepsis and other neonatal infections	3	Rate	1991	0.472849	0.686988	0.316884
1	Deaths	349	Greenland	2	Female	22	All ages	383	Neonatal sepsis and other neonatal infections	3	Rate	1991	0.105394	0.151527	0.0687038
1	Deaths	349	Greenland	3	Both	22	All ages	383	Neonatal sepsis and other neonatal infections	3	Rate	1991	0.303304	0.42319	0.216506
1	Deaths	349	Greenland	1	Male	27	Age-standardized	383	Neonatal sepsis and other neonatal infections	3	Rate	1991	0.481553	0.699565	0.322419
1	Deaths	349	Greenland	2	Female	27	Age-standardized	383	Neonatal sepsis and other neonatal infections	3	Rate	1991	0.0936843	0.134692	0.0610026
1	Deaths	349	Greenland	3	Both	27	Age-standardized	383	Neonatal sepsis and other neonatal infections	3	Rate	1991	0.289398	0.404002	0.20663
1	Deaths	367	Monaco	1	Male	22	All ages	383	Neonatal sepsis and other neonatal infections	1	Number	1990	0.0209051	0.0370008	0.0104111
1	Deaths	367	Monaco	2	Female	22	All ages	383	Neonatal sepsis and other neonatal infections	1	Number	1990	0.0226414	0.0391183	0.0112788
1	Deaths	367	Monaco	3	Both	22	All ages	383	Neonatal sepsis and other neonatal infections	1	Number	1990	0.0435465	0.0677276	0.0254227
1	Deaths	367	Monaco	1	Male	22	All ages	383	Neonatal sepsis and other neonatal infections	3	Rate	1990	0.144384	0.255551	0.0719058
1	Deaths	367	Monaco	2	Female	22	All ages	383	Neonatal sepsis and other neonatal infections	3	Rate	1990	0.141853	0.245083	0.0706634
1	Deaths	367	Monaco	3	Both	22	All ages	383	Neonatal sepsis and other neonatal infections	3	Rate	1990	0.143056	0.222495	0.083517
1	Deaths	367	Monaco	1	Male	27	Age-standardized	383	Neonatal sepsis and other neonatal infections	3	Rate	1990	0.312506	0.553153	0.155112
1	Deaths	367	Monaco	2	Female	27	Age-standardized	383	Neonatal sepsis and other neonatal infections	3	Rate	1990	0.348348	0.600562	0.173504
1	Deaths	367	Monaco	3	Both	27	Age-standardized	383	Neonatal sepsis and other neonatal infections	3	Rate	1990	0.33017	0.514387	0.192568
1	Deaths	74	Andorra	1	Male	22	All ages	383	Neonatal sepsis and other neonatal infections	1	Number	1990	0.0319029	0.0564009	0.0162201
1	Deaths	74	Andorra	2	Female	22	All ages	383	Neonatal sepsis and other neonatal infections	1	Number	1990	0.0188666	0.0360029	0.00844232
1	Deaths	74	Andorra	3	Both	22	All ages	383	Neonatal sepsis and other neonatal infections	1	Number	1990	0.0507695	0.0823154	0.0298037
1	Deaths	74	Andorra	1	Male	22	All ages	383	Neonatal sepsis and other neonatal infections	3	Rate	1990	0.110999	0.196234	0.0564341
1	Deaths	74	Andorra	2	Female	22	All ages	383	Neonatal sepsis and other neonatal infections	3	Rate	1990	0.0744232	0.142021	0.0333025
1	Deaths	74	Andorra	3	Both	22	All ages	383	Neonatal sepsis and other neonatal infections	3	Rate	1990	0.0938575	0.152176	0.055098
1	Deaths	74	Andorra	1	Male	27	Age-standardized	383	Neonatal sepsis and other neonatal infections	3	Rate	1990	0.240488	0.424997	0.122328
1	Deaths	74	Andorra	2	Female	27	Age-standardized	383	Neonatal sepsis and other neonatal infections	3	Rate	1990	0.157792	0.301057	0.0705807
1	Deaths	74	Andorra	3	Both	27	Age-standardized	383	Neonatal sepsis and other neonatal infections	3	Rate	1990	0.201286	0.326237	0.1181
1	Deaths	12	Lao People's Democratic Republic	1	Male	22	All ages	383	Neonatal sepsis and other neonatal infections	1	Number	1990	299.586	607.208	131.262
1	Deaths	12	Lao People's Democratic Republic	2	Female	22	All ages	383	Neonatal sepsis and other neonatal infections	1	Number	1990	188.546	362.501	85.966
1	Deaths	12	Lao People's Democratic Republic	3	Both	22	All ages	383	Neonatal sepsis and other neonatal infections	1	Number	1990	488.132	813.94	249.696
1	Deaths	12	Lao People's Democratic Republic	1	Male	22	All ages	383	Neonatal sepsis and other neonatal infections	3	Rate	1990	14.7006	29.7955	6.441
1	Deaths	12	Lao People's Democratic Republic	2	Female	22	All ages	383	Neonatal sepsis and other neonatal infections	3	Rate	1990	8.92014	17.15	4.06707
1	Deaths	12	Lao People's Democratic Republic	3	Both	22	All ages	383	Neonatal sepsis and other neonatal infections	3	Rate	1990	11.7576	19.6053	6.0144
1	Deaths	12	Lao People's Democratic Republic	1	Male	27	Age-standardized	383	Neonatal sepsis and other neonatal infections	3	Rate	1990	7.46471	15.0188	3.26975
1	Deaths	12	Lao People's Democratic Republic	2	Female	27	Age-standardized	383	Neonatal sepsis and other neonatal infections	3	Rate	1990	4.91311	9.38632	2.23312
1	Deaths	12	Lao People's Democratic Republic	3	Both	27	Age-standardized	383	Neonatal sepsis and other neonatal infections	3	Rate	1990	6.21706	10.3638	3.18267
1	Deaths	86	Italy	1	Male	22	All ages	383	Neonatal sepsis and other neonatal infections	1	Number	1991	58.711	65.9141	53.0869
1	Deaths	86	Italy	2	Female	22	All ages	383	Neonatal sepsis and other neonatal infections	1	Number	1991	47.8479	55.0972	42.4691
1	Deaths	86	Italy	3	Both	22	All ages	383	Neonatal sepsis and other neonatal infections	1	Number	1991	106.559	118.639	97.4876
1	Deaths	86	Italy	1	Male	22	All ages	383	Neonatal sepsis and other neonatal infections	3	Rate	1991	0.213188	0.239343	0.192766
1	Deaths	86	Italy	2	Female	22	All ages	383	Neonatal sepsis and other neonatal infections	3	Rate	1991	0.163741	0.188549	0.145334
1	Deaths	86	Italy	3	Both	22	All ages	383	Neonatal sepsis and other neonatal infections	3	Rate	1991	0.187732	0.209014	0.17175
1	Deaths	86	Italy	1	Male	27	Age-standardized	383	Neonatal sepsis and other neonatal infections	3	Rate	1991	0.419984	0.471449	0.379801
1	Deaths	86	Italy	2	Female	27	Age-standardized	383	Neonatal sepsis and other neonatal infections	3	Rate	1991	0.363029	0.417887	0.322178
1	Deaths	86	Italy	3	Both	27	Age-standardized	383	Neonatal sepsis and other neonatal infections	3	Rate	1991	0.392343	0.436608	0.358916
1	Deaths	183	Mauritius	1	Male	22	All ages	383	Neonatal sepsis and other neonatal infections	1	Number	1990	13.5901	16.9817	10.8717
1	Deaths	183	Mauritius	2	Female	22	All ages	383	Neonatal sepsis and other neonatal infections	1	Number	1990	11.3814	13.9163	9.39721
1	Deaths	183	Mauritius	3	Both	22	All ages	383	Neonatal sepsis and other neonatal infections	1	Number	1990	24.9715	30.2802	20.5871
1	Deaths	183	Mauritius	1	Male	22	All ages	383	Neonatal sepsis and other neonatal infections	3	Rate	1990	2.47244	3.08948	1.97788
1	Deaths	183	Mauritius	2	Female	22	All ages	383	Neonatal sepsis and other neonatal infections	3	Rate	1990	2.06781	2.52836	1.70731
1	Deaths	183	Mauritius	3	Both	22	All ages	383	Neonatal sepsis and other neonatal infections	3	Rate	1990	2.26999	2.75257	1.87143
1	Deaths	183	Mauritius	1	Male	27	Age-standardized	383	Neonatal sepsis and other neonatal infections	3	Rate	1990	2.47913	3.09826	1.98271
1	Deaths	183	Mauritius	2	Female	27	Age-standardized	383	Neonatal sepsis and other neonatal infections	3	Rate	1990	2.13898	2.61609	1.76611
1	Deaths	183	Mauritius	3	Both	27	Age-standardized	383	Neonatal sepsis and other neonatal infections	3	Rate	1990	2.31178	2.80367	1.90584
1	Deaths	196	South Africa	1	Male	22	All ages	383	Neonatal sepsis and other neonatal infections	1	Number	1991	1012.22	1337.59	727.654
1	Deaths	196	South Africa	2	Female	22	All ages	383	Neonatal sepsis and other neonatal infections	1	Number	1991	611.805	778.705	467.855
1	Deaths	196	South Africa	3	Both	22	All ages	383	Neonatal sepsis and other neonatal infections	1	Number	1991	1624.02	2038.45	1250.99
1	Deaths	196	South Africa	1	Male	22	All ages	383	Neonatal sepsis and other neonatal infections	3	Rate	1991	5.56931	7.35952	4.00362
1	Deaths	196	South Africa	2	Female	22	All ages	383	Neonatal sepsis and other neonatal infections	3	Rate	1991	3.13912	3.99548	2.40053
1	Deaths	196	South Africa	3	Both	22	All ages	383	Neonatal sepsis and other neonatal infections	3	Rate	1991	4.3118	5.4121	3.3214
1	Deaths	196	South Africa	1	Male	27	Age-standardized	383	Neonatal sepsis and other neonatal infections	3	Rate	1991	4.26725	5.6404	3.07066
1	Deaths	196	South Africa	2	Female	27	Age-standardized	383	Neonatal sepsis and other neonatal infections	3	Rate	1991	2.63603	3.35475	2.01613
1	Deaths	196	South Africa	3	Both	27	Age-standardized	383	Neonatal sepsis and other neonatal infections	3	Rate	1991	3.46044	4.34345	2.66737
1	Deaths	351	Guam	1	Male	22	All ages	383	Neonatal sepsis and other neonatal infections	1	Number	1991	1.20112	1.87991	0.726664
1	Deaths	351	Guam	2	Female	22	All ages	383	Neonatal sepsis and other neonatal infections	1	Number	1991	0.758477	1.18955	0.444604
1	Deaths	351	Guam	3	Both	22	All ages	383	Neonatal sepsis and other neonatal infections	1	Number	1991	1.9596	2.74572	1.33038
1	Deaths	351	Guam	1	Male	22	All ages	383	Neonatal sepsis and other neonatal infections	3	Rate	1991	1.6155	2.52848	0.977361
1	Deaths	351	Guam	2	Female	22	All ages	383	Neonatal sepsis and other neonatal infections	3	Rate	1991	1.16052	1.82008	0.680273
1	Deaths	351	Guam	3	Both	22	All ages	383	Neonatal sepsis and other neonatal infections	3	Rate	1991	1.40265	1.96535	0.952266
1	Deaths	351	Guam	1	Male	27	Age-standardized	383	Neonatal sepsis and other neonatal infections	3	Rate	1991	1.24263	1.94149	0.751802
1	Deaths	351	Guam	2	Female	27	Age-standardized	383	Neonatal sepsis and other neonatal infections	3	Rate	1991	0.826268	1.29556	0.487028
1	Deaths	351	Guam	3	Both	27	Age-standardized	383	Neonatal sepsis and other neonatal infections	3	Rate	1991	1.03991	1.45821	0.706152
1	Deaths	99	Uruguay	1	Male	22	All ages	383	Neonatal sepsis and other neonatal infections	1	Number	1991	35.9469	44.8376	28.1995
1	Deaths	99	Uruguay	2	Female	22	All ages	383	Neonatal sepsis and other neonatal infections	1	Number	1991	22.9188	28.2783	18.4088
1	Deaths	99	Uruguay	3	Both	22	All ages	383	Neonatal sepsis and other neonatal infections	1	Number	1991	58.8657	69.9401	48.6714
1	Deaths	99	Uruguay	1	Male	22	All ages	383	Neonatal sepsis and other neonatal infections	3	Rate	1991	2.34102	2.92003	1.83648
1	Deaths	99	Uruguay	2	Female	22	All ages	383	Neonatal sepsis and other neonatal infections	3	Rate	1991	1.41137	1.74142	1.13364
1	Deaths	99	Uruguay	3	Both	22	All ages	383	Neonatal sepsis and other neonatal infections	3	Rate	1991	1.8632	2.21372	1.54053
1	Deaths	99	Uruguay	1	Male	27	Age-standardized	383	Neonatal sepsis and other neonatal infections	3	Rate	1991	2.67469	3.33771	2.09709
1	Deaths	99	Uruguay	2	Female	27	Age-standardized	383	Neonatal sepsis and other neonatal infections	3	Rate	1991	1.76889	2.18277	1.41975
1	Deaths	99	Uruguay	3	Both	27	Age-standardized	383	Neonatal sepsis and other neonatal infections	3	Rate	1991	2.22992	2.65032	1.84382
1	Deaths	147	Libya	1	Male	22	All ages	383	Neonatal sepsis and other neonatal infections	1	Number	1991	36.494	66.4587	18.0078
1	Deaths	147	Libya	2	Female	22	All ages	383	Neonatal sepsis and other neonatal infections	1	Number	1991	28.6569	52.3536	13.4853
1	Deaths	147	Libya	3	Both	22	All ages	383	Neonatal sepsis and other neonatal infections	1	Number	1991	65.1509	102.176	38.7624
1	Deaths	147	Libya	1	Male	22	All ages	383	Neonatal sepsis and other neonatal infections	3	Rate	1991	1.63599	2.97927	0.807273
1	Deaths	147	Libya	2	Female	22	All ages	383	Neonatal sepsis and other neonatal infections	3	Rate	1991	1.39039	2.54013	0.654291
1	Deaths	147	Libya	3	Both	22	All ages	383	Neonatal sepsis and other neonatal infections	3	Rate	1991	1.51804	2.38074	0.903182
1	Deaths	147	Libya	1	Male	27	Age-standardized	383	Neonatal sepsis and other neonatal infections	3	Rate	1991	1.01837	1.85504	0.502891
1	Deaths	147	Libya	2	Female	27	Age-standardized	383	Neonatal sepsis and other neonatal infections	3	Rate	1991	0.822411	1.5036	0.387073
1	Deaths	147	Libya	3	Both	27	Age-standardized	383	Neonatal sepsis and other neonatal infections	3	Rate	1991	0.921814	1.44639	0.547435
1	Deaths	106	Bahamas	1	Male	22	All ages	383	Neonatal sepsis and other neonatal infections	1	Number	1990	4.48484	6.13076	3.14179
1	Deaths	106	Bahamas	2	Female	22	All ages	383	Neonatal sepsis and other neonatal infections	1	Number	1990	3.67326	4.95666	2.71087
1	Deaths	106	Bahamas	3	Both	22	All ages	383	Neonatal sepsis and other neonatal infections	1	Number	1990	8.1581	10.7914	6.0613
1	Deaths	106	Bahamas	1	Male	22	All ages	383	Neonatal sepsis and other neonatal infections	3	Rate	1990	3.56971	4.87978	2.50071
1	Deaths	106	Bahamas	2	Female	22	All ages	383	Neonatal sepsis and other neonatal infections	3	Rate	1990	2.80773	3.78872	2.07211
1	Deaths	106	Bahamas	3	Both	22	All ages	383	Neonatal sepsis and other neonatal infections	3	Rate	1990	3.18101	4.20778	2.36342
1	Deaths	106	Bahamas	1	Male	27	Age-standardized	383	Neonatal sepsis and other neonatal infections	3	Rate	1990	3.41957	4.66799	2.39645
1	Deaths	106	Bahamas	2	Female	27	Age-standardized	383	Neonatal sepsis and other neonatal infections	3	Rate	1990	2.89176	3.89856	2.13744
1	Deaths	106	Bahamas	3	Both	27	Age-standardized	383	Neonatal sepsis and other neonatal infections	3	Rate	1990	3.15999	4.1826	2.35204
1	Deaths	19	Timor-Leste	1	Male	22	All ages	383	Neonatal sepsis and other neonatal infections	1	Number	1991	53.3282	92.6125	22.284
1	Deaths	19	Timor-Leste	2	Female	22	All ages	383	Neonatal sepsis and other neonatal infections	1	Number	1991	36.7763	64.0384	18.3549
1	Deaths	19	Timor-Leste	3	Both	22	All ages	383	Neonatal sepsis and other neonatal infections	1	Number	1991	90.1045	139.17	45.0203
1	Deaths	19	Timor-Leste	1	Male	22	All ages	383	Neonatal sepsis and other neonatal infections	3	Rate	1991	12.8991	22.4013	5.39009
1	Deaths	19	Timor-Leste	2	Female	22	All ages	383	Neonatal sepsis and other neonatal infections	3	Rate	1991	9.47673	16.5018	4.7298
1	Deaths	19	Timor-Leste	3	Both	22	All ages	383	Neonatal sepsis and other neonatal infections	3	Rate	1991	11.2421	17.3638	5.61705
1	Deaths	19	Timor-Leste	1	Male	27	Age-standardized	383	Neonatal sepsis and other neonatal infections	3	Rate	1991	6.10171	10.593	2.54453
1	Deaths	19	Timor-Leste	2	Female	27	Age-standardized	383	Neonatal sepsis and other neonatal infections	3	Rate	1991	4.3482	7.54851	2.17334
1	Deaths	19	Timor-Leste	3	Both	27	Age-standardized	383	Neonatal sepsis and other neonatal infections	3	Rate	1991	5.23905	8.07928	2.61505
1	Deaths	26	Papua New Guinea	1	Male	22	All ages	383	Neonatal sepsis and other neonatal infections	1	Number	1990	79.8156	144.387	39.5449
1	Deaths	26	Papua New Guinea	2	Female	22	All ages	383	Neonatal sepsis and other neonatal infections	1	Number	1990	48.3198	87.4602	24.4724
1	Deaths	26	Papua New Guinea	3	Both	22	All ages	383	Neonatal sepsis and other neonatal infections	1	Number	1990	128.135	207.317	71.6512
1	Deaths	26	Papua New Guinea	1	Male	22	All ages	383	Neonatal sepsis and other neonatal infections	3	Rate	1990	3.76	6.80189	1.86291
1	Deaths	26	Papua New Guinea	2	Female	22	All ages	383	Neonatal sepsis and other neonatal infections	3	Rate	1990	2.45934	4.45148	1.24558
1	Deaths	26	Papua New Guinea	3	Both	22	All ages	383	Neonatal sepsis and other neonatal infections	3	Rate	1990	3.13481	5.07197	1.75294
1	Deaths	26	Papua New Guinea	1	Male	27	Age-standardized	383	Neonatal sepsis and other neonatal infections	3	Rate	1990	2.17739	3.92443	1.07989
1	Deaths	26	Papua New Guinea	2	Female	27	Age-standardized	383	Neonatal sepsis and other neonatal infections	3	Rate	1990	1.40937	2.5454	0.715115
1	Deaths	26	Papua New Guinea	3	Both	27	Age-standardized	383	Neonatal sepsis and other neonatal infections	3	Rate	1990	1.80631	2.91745	1.0112
1	Deaths	58	Estonia	1	Male	22	All ages	383	Neonatal sepsis and other neonatal infections	1	Number	1990	7.94748	10.5725	5.84568
1	Deaths	58	Estonia	2	Female	22	All ages	383	Neonatal sepsis and other neonatal infections	1	Number	1990	1.70254	2.13754	1.31319
1	Deaths	58	Estonia	3	Both	22	All ages	383	Neonatal sepsis and other neonatal infections	1	Number	1990	9.65002	12.3255	7.31092
1	Deaths	58	Estonia	1	Male	22	All ages	383	Neonatal sepsis and other neonatal infections	3	Rate	1990	1.08337	1.4412	0.79686
1	Deaths	58	Estonia	2	Female	22	All ages	383	Neonatal sepsis and other neonatal infections	3	Rate	1990	0.203868	0.255957	0.157247
1	Deaths	58	Estonia	3	Both	22	All ages	383	Neonatal sepsis and other neonatal infections	3	Rate	1990	0.615159	0.785713	0.466048
1	Deaths	58	Estonia	1	Male	27	Age-standardized	383	Neonatal sepsis and other neonatal infections	3	Rate	1990	1.49234	1.98394	1.09858
1	Deaths	58	Estonia	2	Female	27	Age-standardized	383	Neonatal sepsis and other neonatal infections	3	Rate	1990	0.336136	0.422081	0.259322
1	Deaths	58	Estonia	3	Both	27	Age-standardized	383	Neonatal sepsis and other neonatal infections	3	Rate	1990	0.929495	1.18777	0.703788
1	Deaths	41	Uzbekistan	1	Male	22	All ages	383	Neonatal sepsis and other neonatal infections	1	Number	1990	125.89	192.354	72.0213
1	Deaths	41	Uzbekistan	2	Female	22	All ages	383	Neonatal sepsis and other neonatal infections	1	Number	1990	100.173	154.385	61.5794
1	Deaths	41	Uzbekistan	3	Both	22	All ages	383	Neonatal sepsis and other neonatal infections	1	Number	1990	226.063	324.64	141.097
1	Deaths	41	Uzbekistan	1	Male	22	All ages	383	Neonatal sepsis and other neonatal infections	3	Rate	1990	1.21513	1.85666	0.695171
1	Deaths	41	Uzbekistan	2	Female	22	All ages	383	Neonatal sepsis and other neonatal infections	3	Rate	1990	0.946144	1.45818	0.581624
1	Deaths	41	Uzbekistan	3	Both	22	All ages	383	Neonatal sepsis and other neonatal infections	3	Rate	1990	1.07918	1.54976	0.673565
1	Deaths	41	Uzbekistan	1	Male	27	Age-standardized	383	Neonatal sepsis and other neonatal infections	3	Rate	1990	0.723757	1.10609	0.414107
1	Deaths	41	Uzbekistan	2	Female	27	Age-standardized	383	Neonatal sepsis and other neonatal infections	3	Rate	1990	0.596412	0.919491	0.366446
1	Deaths	41	Uzbekistan	3	Both	27	Age-standardized	383	Neonatal sepsis and other neonatal infections	3	Rate	1990	0.661236	0.949772	0.41264
1	Deaths	38	Mongolia	1	Male	22	All ages	383	Neonatal sepsis and other neonatal infections	1	Number	1991	30.1105	50.885	16.1019
1	Deaths	38	Mongolia	2	Female	22	All ages	383	Neonatal sepsis and other neonatal infections	1	Number	1991	13.6689	24.5264	7.10618
1	Deaths	38	Mongolia	3	Both	22	All ages	383	Neonatal sepsis and other neonatal infections	1	Number	1991	43.7794	66.4025	26.9774
1	Deaths	38	Mongolia	1	Male	22	All ages	383	Neonatal sepsis and other neonatal infections	3	Rate	1991	2.74973	4.64688	1.47044
1	Deaths	38	Mongolia	2	Female	22	All ages	383	Neonatal sepsis and other neonatal infections	3	Rate	1991	1.24432	2.23273	0.6469
1	Deaths	38	Mongolia	3	Both	22	All ages	383	Neonatal sepsis and other neonatal infections	3	Rate	1991	1.99584	3.0272	1.22986
1	Deaths	38	Mongolia	1	Male	27	Age-standardized	383	Neonatal sepsis and other neonatal infections	3	Rate	1991	1.73585	2.93601	0.927871
1	Deaths	38	Mongolia	2	Female	27	Age-standardized	383	Neonatal sepsis and other neonatal infections	3	Rate	1991	0.818725	1.46945	0.425672
1	Deaths	38	Mongolia	3	Both	27	Age-standardized	383	Neonatal sepsis and other neonatal infections	3	Rate	1991	1.28588	1.95067	0.792296
1	Deaths	18	Thailand	1	Male	22	All ages	383	Neonatal sepsis and other neonatal infections	1	Number	1992	422.322	642.13	254.385
1	Deaths	18	Thailand	2	Female	22	All ages	383	Neonatal sepsis and other neonatal infections	1	Number	1992	266.192	449.539	149.741
1	Deaths	18	Thailand	3	Both	22	All ages	383	Neonatal sepsis and other neonatal infections	1	Number	1992	688.514	984.176	445.552
1	Deaths	18	Thailand	1	Male	22	All ages	383	Neonatal sepsis and other neonatal infections	3	Rate	1992	1.46074	2.22102	0.879876
1	Deaths	18	Thailand	2	Female	22	All ages	383	Neonatal sepsis and other neonatal infections	3	Rate	1992	0.902815	1.52465	0.507861
1	Deaths	18	Thailand	3	Both	22	All ages	383	Neonatal sepsis and other neonatal infections	3	Rate	1992	1.17904	1.68534	0.762981
1	Deaths	18	Thailand	1	Male	27	Age-standardized	383	Neonatal sepsis and other neonatal infections	3	Rate	1992	1.64261	2.49821	0.988088
1	Deaths	18	Thailand	2	Female	27	Age-standardized	383	Neonatal sepsis and other neonatal infections	3	Rate	1992	1.08958	1.84182	0.612613
1	Deaths	18	Thailand	3	Both	27	Age-standardized	383	Neonatal sepsis and other neonatal infections	3	Rate	1992	1.37316	1.96079	0.887282
1	Deaths	435	South Sudan	1	Male	22	All ages	383	Neonatal sepsis and other neonatal infections	1	Number	1991	632.16	1235.52	247.8
1	Deaths	435	South Sudan	2	Female	22	All ages	383	Neonatal sepsis and other neonatal infections	1	Number	1991	426.187	751.374	206.392
1	Deaths	435	South Sudan	3	Both	22	All ages	383	Neonatal sepsis and other neonatal infections	1	Number	1991	1058.35	1749.39	600.925
1	Deaths	435	South Sudan	1	Male	22	All ages	383	Neonatal sepsis and other neonatal infections	3	Rate	1991	20.0238	39.1352	7.84911
1	Deaths	435	South Sudan	2	Female	22	All ages	383	Neonatal sepsis and other neonatal infections	3	Rate	1991	15.1213	26.6591	7.32287
1	Deaths	435	South Sudan	3	Both	22	All ages	383	Neonatal sepsis and other neonatal infections	3	Rate	1991	17.7114	29.276	10.0565
1	Deaths	435	South Sudan	1	Male	27	Age-standardized	383	Neonatal sepsis and other neonatal infections	3	Rate	1991	10.1575	19.8751	3.99904
1	Deaths	435	South Sudan	2	Female	27	Age-standardized	383	Neonatal sepsis and other neonatal infections	3	Rate	1991	7.18345	12.6252	3.48273
1	Deaths	435	South Sudan	3	Both	27	Age-standardized	383	Neonatal sepsis and other neonatal infections	3	Rate	1991	8.70585	14.3428	4.95152
1	Deaths	148	Morocco	1	Male	22	All ages	383	Neonatal sepsis and other neonatal infections	1	Number	1991	174.153	355.651	76.7697
1	Deaths	148	Morocco	2	Female	22	All ages	383	Neonatal sepsis and other neonatal infections	1	Number	1991	133.109	270.391	64.9702
1	Deaths	148	Morocco	3	Both	22	All ages	383	Neonatal sepsis and other neonatal infections	1	Number	1991	307.262	527.353	167.843
1	Deaths	148	Morocco	1	Male	22	All ages	383	Neonatal sepsis and other neonatal infections	3	Rate	1991	1.35625	2.7697	0.597859
1	Deaths	148	Morocco	2	Female	22	All ages	383	Neonatal sepsis and other neonatal infections	3	Rate	1991	1.02884	2.08994	0.502175
1	Deaths	148	Morocco	3	Both	22	All ages	383	Neonatal sepsis and other neonatal infections	3	Rate	1991	1.19193	2.0457	0.651096
1	Deaths	148	Morocco	1	Male	27	Age-standardized	383	Neonatal sepsis and other neonatal infections	3	Rate	1991	0.900226	1.84702	0.396544
1	Deaths	148	Morocco	2	Female	27	Age-standardized	383	Neonatal sepsis and other neonatal infections	3	Rate	1991	0.715974	1.4538	0.349937
1	Deaths	148	Morocco	3	Both	27	Age-standardized	383	Neonatal sepsis and other neonatal infections	3	Rate	1991	0.809951	1.38654	0.443466
1	Deaths	54	Slovakia	1	Male	22	All ages	383	Neonatal sepsis and other neonatal infections	1	Number	1991	2.38481	3.30641	1.65893
1	Deaths	54	Slovakia	2	Female	22	All ages	383	Neonatal sepsis and other neonatal infections	1	Number	1991	1.80868	2.48398	1.27175
1	Deaths	54	Slovakia	3	Both	22	All ages	383	Neonatal sepsis and other neonatal infections	1	Number	1991	4.19349	5.30085	3.2321
1	Deaths	54	Slovakia	1	Male	22	All ages	383	Neonatal sepsis and other neonatal infections	3	Rate	1991	0.0921835	0.127808	0.0641252
1	Deaths	54	Slovakia	2	Female	22	All ages	383	Neonatal sepsis and other neonatal infections	3	Rate	1991	0.0666162	0.0914881	0.04684
1	Deaths	54	Slovakia	3	Both	22	All ages	383	Neonatal sepsis and other neonatal infections	3	Rate	1991	0.0790911	0.0999763	0.0609588
1	Deaths	54	Slovakia	1	Male	27	Age-standardized	383	Neonatal sepsis and other neonatal infections	3	Rate	1991	0.126021	0.174527	0.0874762
1	Deaths	54	Slovakia	2	Female	27	Age-standardized	383	Neonatal sepsis and other neonatal infections	3	Rate	1991	0.100043	0.137377	0.070388
1	Deaths	54	Slovakia	3	Both	27	Age-standardized	383	Neonatal sepsis and other neonatal infections	3	Rate	1991	0.113341	0.143362	0.0873688
1	Deaths	11	Indonesia	1	Male	22	All ages	383	Neonatal sepsis and other neonatal infections	1	Number	1990	7459.41	10449.9	4854.6
1	Deaths	11	Indonesia	2	Female	22	All ages	383	Neonatal sepsis and other neonatal infections	1	Number	1990	3850.15	5130.88	2734.39
1	Deaths	11	Indonesia	3	Both	22	All ages	383	Neonatal sepsis and other neonatal infections	1	Number	1990	11309.6	14729.7	7778.01
1	Deaths	11	Indonesia	1	Male	22	All ages	383	Neonatal sepsis and other neonatal infections	3	Rate	1990	8.06514	11.2984	5.24881
1	Deaths	11	Indonesia	2	Female	22	All ages	383	Neonatal sepsis and other neonatal infections	3	Rate	1990	4.14494	5.52373	2.94374
1	Deaths	11	Indonesia	3	Both	22	All ages	383	Neonatal sepsis and other neonatal infections	3	Rate	1990	6.10082	7.9458	4.19577
1	Deaths	11	Indonesia	1	Male	27	Age-standardized	383	Neonatal sepsis and other neonatal infections	3	Rate	1990	6.38474	8.93529	4.15526
1	Deaths	11	Indonesia	2	Female	27	Age-standardized	383	Neonatal sepsis and other neonatal infections	3	Rate	1990	3.47362	4.6305	2.46662
1	Deaths	11	Indonesia	3	Both	27	Age-standardized	383	Neonatal sepsis and other neonatal infections	3	Rate	1990	4.96753	6.47048	3.41655
1	Deaths	101	Canada	1	Male	22	All ages	383	Neonatal sepsis and other neonatal infections	1	Number	1991	30.3945	37.3768	24.995
1	Deaths	101	Canada	2	Female	22	All ages	383	Neonatal sepsis and other neonatal infections	1	Number	1991	21.7187	26.8493	17.7486
1	Deaths	101	Canada	3	Both	22	All ages	383	Neonatal sepsis and other neonatal infections	1	Number	1991	52.1132	62.5538	43.6881
1	Deaths	101	Canada	1	Male	22	All ages	383	Neonatal sepsis and other neonatal infections	3	Rate	1991	0.222774	0.27395	0.183199
1	Deaths	101	Canada	2	Female	22	All ages	383	Neonatal sepsis and other neonatal infections	3	Rate	1991	0.154952	0.191556	0.126628
1	Deaths	101	Canada	3	Both	22	All ages	383	Neonatal sepsis and other neonatal infections	3	Rate	1991	0.188406	0.226152	0.157946
1	Deaths	101	Canada	1	Male	27	Age-standardized	383	Neonatal sepsis and other neonatal infections	3	Rate	1991	0.302213	0.371592	0.248483
1	Deaths	101	Canada	2	Female	27	Age-standardized	383	Neonatal sepsis and other neonatal infections	3	Rate	1991	0.227221	0.281131	0.185678
1	Deaths	101	Canada	3	Both	27	Age-standardized	383	Neonatal sepsis and other neonatal infections	3	Rate	1991	0.265677	0.319126	0.2228
1	Deaths	17	Sri Lanka	1	Male	22	All ages	383	Neonatal sepsis and other neonatal infections	1	Number	1992	181.408	296.542	100.181
1	Deaths	17	Sri Lanka	2	Female	22	All ages	383	Neonatal sepsis and other neonatal infections	1	Number	1992	120.437	194.37	66.9928
1	Deaths	17	Sri Lanka	3	Both	22	All ages	383	Neonatal sepsis and other neonatal infections	1	Number	1992	301.845	439.335	199.491
1	Deaths	17	Sri Lanka	1	Male	22	All ages	383	Neonatal sepsis and other neonatal infections	3	Rate	1992	2.06319	3.37263	1.13938
1	Deaths	17	Sri Lanka	2	Female	22	All ages	383	Neonatal sepsis and other neonatal infections	3	Rate	1992	1.37361	2.21683	0.76407
1	Deaths	17	Sri Lanka	3	Both	22	All ages	383	Neonatal sepsis and other neonatal infections	3	Rate	1992	1.71889	2.50184	1.13602
1	Deaths	17	Sri Lanka	1	Male	27	Age-standardized	383	Neonatal sepsis and other neonatal infections	3	Rate	1992	2.08989	3.41857	1.15184
1	Deaths	17	Sri Lanka	2	Female	27	Age-standardized	383	Neonatal sepsis and other neonatal infections	3	Rate	1992	1.44021	2.32148	0.800778
1	Deaths	17	Sri Lanka	3	Both	27	Age-standardized	383	Neonatal sepsis and other neonatal infections	3	Rate	1992	1.77106	2.57527	1.16736
1	Deaths	216	Senegal	1	Male	22	All ages	383	Neonatal sepsis and other neonatal infections	1	Number	1990	945.711	1499.83	540.831
1	Deaths	216	Senegal	2	Female	22	All ages	383	Neonatal sepsis and other neonatal infections	1	Number	1990	825.834	1346.27	443.093
1	Deaths	216	Senegal	3	Both	22	All ages	383	Neonatal sepsis and other neonatal infections	1	Number	1990	1771.55	2558.67	1169.13
1	Deaths	216	Senegal	1	Male	22	All ages	383	Neonatal sepsis and other neonatal infections	3	Rate	1990	25.4672	40.3893	14.5641
1	Deaths	216	Senegal	2	Female	22	All ages	383	Neonatal sepsis and other neonatal infections	3	Rate	1990	21.136	34.4559	11.3403
1	Deaths	216	Senegal	3	Both	22	All ages	383	Neonatal sepsis and other neonatal infections	3	Rate	1990	23.2466	33.5754	15.3416
1	Deaths	216	Senegal	1	Male	27	Age-standardized	383	Neonatal sepsis and other neonatal infections	3	Rate	1990	11.4447	18.1183	6.56396
1	Deaths	216	Senegal	2	Female	27	Age-standardized	383	Neonatal sepsis and other neonatal infections	3	Rate	1990	10.2911	16.7559	5.53244
1	Deaths	216	Senegal	3	Both	27	Age-standardized	383	Neonatal sepsis and other neonatal infections	3	Rate	1990	10.8762	15.6855	7.19251
1	Deaths	180	Kenya	1	Male	22	All ages	383	Neonatal sepsis and other neonatal infections	1	Number	1991	1656.59	2286.63	1178.54
1	Deaths	180	Kenya	2	Female	22	All ages	383	Neonatal sepsis and other neonatal infections	1	Number	1991	1409.07	1909.12	964.256
1	Deaths	180	Kenya	3	Both	22	All ages	383	Neonatal sepsis and other neonatal infections	1	Number	1991	3065.66	3997.17	2259.79
1	Deaths	180	Kenya	1	Male	22	All ages	383	Neonatal sepsis and other neonatal infections	3	Rate	1991	13.9503	19.256	9.92464
1	Deaths	180	Kenya	2	Female	22	All ages	383	Neonatal sepsis and other neonatal infections	3	Rate	1991	11.6845	15.8311	7.99597
1	Deaths	180	Kenya	3	Both	22	All ages	383	Neonatal sepsis and other neonatal infections	3	Rate	1991	12.8087	16.7007	9.44172
1	Deaths	180	Kenya	1	Male	27	Age-standardized	383	Neonatal sepsis and other neonatal infections	3	Rate	1991	6.72675	9.28403	4.79022
1	Deaths	180	Kenya	2	Female	27	Age-standardized	383	Neonatal sepsis and other neonatal infections	3	Rate	1991	5.88235	7.96568	4.02544
1	Deaths	180	Kenya	3	Both	27	Age-standardized	383	Neonatal sepsis and other neonatal infections	3	Rate	1991	6.31041	8.22567	4.65261
1	Deaths	217	Sierra Leone	1	Male	22	All ages	383	Neonatal sepsis and other neonatal infections	1	Number	1990	531.544	940.908	287.962
1	Deaths	217	Sierra Leone	2	Female	22	All ages	383	Neonatal sepsis and other neonatal infections	1	Number	1990	430.911	749.049	230.406
1	Deaths	217	Sierra Leone	3	Both	22	All ages	383	Neonatal sepsis and other neonatal infections	1	Number	1990	962.455	1453.1	606.223
1	Deaths	217	Sierra Leone	1	Male	22	All ages	383	Neonatal sepsis and other neonatal infections	3	Rate	1990	29.7925	52.7369	16.1399
1	Deaths	217	Sierra Leone	2	Female	22	All ages	383	Neonatal sepsis and other neonatal infections	3	Rate	1990	23.0689	40.1005	12.3348
1	Deaths	217	Sierra Leone	3	Both	22	All ages	383	Neonatal sepsis and other neonatal infections	3	Rate	1990	26.3536	39.7882	16.5994
1	Deaths	217	Sierra Leone	1	Male	27	Age-standardized	383	Neonatal sepsis and other neonatal infections	3	Rate	1990	14.0351	24.6676	7.65363
1	Deaths	217	Sierra Leone	2	Female	27	Age-standardized	383	Neonatal sepsis and other neonatal infections	3	Rate	1990	11.7951	20.4115	6.32391
1	Deaths	217	Sierra Leone	3	Both	27	Age-standardized	383	Neonatal sepsis and other neonatal infections	3	Rate	1990	12.9352	19.4932	8.18714
1	Deaths	154	Tunisia	1	Male	22	All ages	383	Neonatal sepsis and other neonatal infections	1	Number	1990	86.2352	152.858	44.1678
1	Deaths	154	Tunisia	2	Female	22	All ages	383	Neonatal sepsis and other neonatal infections	1	Number	1990	63.5072	111.751	33.2966
1	Deaths	154	Tunisia	3	Both	22	All ages	383	Neonatal sepsis and other neonatal infections	1	Number	1990	149.742	230.917	96.011
1	Deaths	154	Tunisia	1	Male	22	All ages	383	Neonatal sepsis and other neonatal infections	3	Rate	1990	2.01551	3.57263	1.0323
1	Deaths	154	Tunisia	2	Female	22	All ages	383	Neonatal sepsis and other neonatal infections	3	Rate	1990	1.52635	2.68585	0.800263
1	Deaths	154	Tunisia	3	Both	22	All ages	383	Neonatal sepsis and other neonatal infections	3	Rate	1990	1.77435	2.73621	1.13767
1	Deaths	154	Tunisia	1	Male	27	Age-standardized	383	Neonatal sepsis and other neonatal infections	3	Rate	1990	1.47031	2.60829	0.752133
1	Deaths	154	Tunisia	2	Female	27	Age-standardized	383	Neonatal sepsis and other neonatal infections	3	Rate	1990	1.15579	2.0303	0.606258
1	Deaths	154	Tunisia	3	Both	27	Age-standardized	383	Neonatal sepsis and other neonatal infections	3	Rate	1990	1.31823	2.03292	0.845424
1	Deaths	200	Benin	1	Male	22	All ages	383	Neonatal sepsis and other neonatal infections	1	Number	1991	713.639	1234.3	389.426
1	Deaths	200	Benin	2	Female	22	All ages	383	Neonatal sepsis and other neonatal infections	1	Number	1991	592.53	1060.6	315.664
1	Deaths	200	Benin	3	Both	22	All ages	383	Neonatal sepsis and other neonatal infections	1	Number	1991	1306.17	1971.61	827.713
1	Deaths	200	Benin	1	Male	22	All ages	383	Neonatal sepsis and other neonatal infections	3	Rate	1991	29.1745	50.4598	15.9203
1	Deaths	200	Benin	2	Female	22	All ages	383	Neonatal sepsis and other neonatal infections	3	Rate	1991	23.0234	41.2109	12.2655
1	Deaths	200	Benin	3	Both	22	All ages	383	Neonatal sepsis and other neonatal infections	3	Rate	1991	26.0208	39.2775	16.4893
1	Deaths	200	Benin	1	Male	27	Age-standardized	383	Neonatal sepsis and other neonatal infections	3	Rate	1991	12.0312	20.7223	6.61549
1	Deaths	200	Benin	2	Female	27	Age-standardized	383	Neonatal sepsis and other neonatal infections	3	Rate	1991	10.4677	18.673	5.6047
1	Deaths	200	Benin	3	Both	27	Age-standardized	383	Neonatal sepsis and other neonatal infections	3	Rate	1991	11.2675	16.9788	7.15203
1	Deaths	13	Malaysia	1	Male	22	All ages	383	Neonatal sepsis and other neonatal infections	1	Number	1990	272.38	438.856	158.309
1	Deaths	13	Malaysia	2	Female	22	All ages	383	Neonatal sepsis and other neonatal infections	1	Number	1990	189.83	307.383	113.249
1	Deaths	13	Malaysia	3	Both	22	All ages	383	Neonatal sepsis and other neonatal infections	1	Number	1990	462.21	667.252	319.118
1	Deaths	13	Malaysia	1	Male	22	All ages	383	Neonatal sepsis and other neonatal infections	3	Rate	1990	3.0558	4.92349	1.77605
1	Deaths	13	Malaysia	2	Female	22	All ages	383	Neonatal sepsis and other neonatal infections	3	Rate	1990	2.17159	3.51636	1.29553
1	Deaths	13	Malaysia	3	Both	22	All ages	383	Neonatal sepsis and other neonatal infections	3	Rate	1990	2.618	3.77938	1.80751
1	Deaths	13	Malaysia	1	Male	27	Age-standardized	383	Neonatal sepsis and other neonatal infections	3	Rate	1990	2.21346	3.56588	1.28625
1	Deaths	13	Malaysia	2	Female	27	Age-standardized	383	Neonatal sepsis and other neonatal infections	3	Rate	1990	1.63641	2.64832	0.976352
1	Deaths	13	Malaysia	3	Both	27	Age-standardized	383	Neonatal sepsis and other neonatal infections	3	Rate	1990	1.9335	2.79021	1.33561
1	Deaths	75	Austria	1	Male	22	All ages	383	Neonatal sepsis and other neonatal infections	1	Number	1990	3.40747	4.35509	2.62313
1	Deaths	75	Austria	2	Female	22	All ages	383	Neonatal sepsis and other neonatal infections	1	Number	1990	2.21779	2.83559	1.71626
1	Deaths	75	Austria	3	Both	22	All ages	383	Neonatal sepsis and other neonatal infections	1	Number	1990	5.62526	7.10627	4.46675
1	Deaths	75	Austria	1	Male	22	All ages	383	Neonatal sepsis and other neonatal infections	3	Rate	1990	0.091289	0.116677	0.0702759
1	Deaths	75	Austria	2	Female	22	All ages	383	Neonatal sepsis and other neonatal infections	3	Rate	1990	0.0549515	0.070259	0.0425249
1	Deaths	75	Austria	3	Both	22	All ages	383	Neonatal sepsis and other neonatal infections	3	Rate	1990	0.0724109	0.0914751	0.057498
1	Deaths	75	Austria	1	Male	27	Age-standardized	383	Neonatal sepsis and other neonatal infections	3	Rate	1990	0.147969	0.189095	0.113942
1	Deaths	75	Austria	2	Female	27	Age-standardized	383	Neonatal sepsis and other neonatal infections	3	Rate	1990	0.101701	0.130045	0.0787041
1	Deaths	75	Austria	3	Both	27	Age-standardized	383	Neonatal sepsis and other neonatal infections	3	Rate	1990	0.125463	0.158492	0.0996363
1	Deaths	23	Kiribati	1	Male	22	All ages	383	Neonatal sepsis and other neonatal infections	1	Number	1991	1.34168	2.28728	0.738386
1	Deaths	23	Kiribati	2	Female	22	All ages	383	Neonatal sepsis and other neonatal infections	1	Number	1991	0.69872	1.11109	0.410451
1	Deaths	23	Kiribati	3	Both	22	All ages	383	Neonatal sepsis and other neonatal infections	1	Number	1991	2.0404	3.1423	1.25496
1	Deaths	23	Kiribati	1	Male	22	All ages	383	Neonatal sepsis and other neonatal infections	3	Rate	1991	3.59086	6.12168	1.97622
1	Deaths	23	Kiribati	2	Female	22	All ages	383	Neonatal sepsis and other neonatal infections	3	Rate	1991	1.8389	2.92418	1.08023
1	Deaths	23	Kiribati	3	Both	22	All ages	383	Neonatal sepsis and other neonatal infections	3	Rate	1991	2.70752	4.16969	1.66528
1	Deaths	23	Kiribati	1	Male	27	Age-standardized	383	Neonatal sepsis and other neonatal infections	3	Rate	1991	2.12101	3.61147	1.16691
1	Deaths	23	Kiribati	2	Female	27	Age-standardized	383	Neonatal sepsis and other neonatal infections	3	Rate	1991	1.16875	1.85868	0.686033
1	Deaths	23	Kiribati	3	Both	27	Age-standardized	383	Neonatal sepsis and other neonatal infections	3	Rate	1991	1.65829	2.55411	1.02084
1	Deaths	152	Saudi Arabia	1	Male	22	All ages	383	Neonatal sepsis and other neonatal infections	1	Number	1990	820.697	1407.04	439.605
1	Deaths	152	Saudi Arabia	2	Female	22	All ages	383	Neonatal sepsis and other neonatal infections	1	Number	1990	708.007	1174.79	380.689
1	Deaths	152	Saudi Arabia	3	Both	22	All ages	383	Neonatal sepsis and other neonatal infections	1	Number	1990	1528.7	2353.52	967.073
1	Deaths	152	Saudi Arabia	1	Male	22	All ages	383	Neonatal sepsis and other neonatal infections	3	Rate	1990	9.15092	15.6887	4.90167
1	Deaths	152	Saudi Arabia	2	Female	22	All ages	383	Neonatal sepsis and other neonatal infections	3	Rate	1990	10.0049	16.6009	5.37951
1	Deaths	152	Saudi Arabia	3	Both	22	All ages	383	Neonatal sepsis and other neonatal infections	3	Rate	1990	9.52754	14.6682	6.02721
1	Deaths	152	Saudi Arabia	1	Male	27	Age-standardized	383	Neonatal sepsis and other neonatal infections	3	Rate	1990	6.28242	10.7626	3.36598
1	Deaths	152	Saudi Arabia	2	Female	27	Age-standardized	383	Neonatal sepsis and other neonatal infections	3	Rate	1990	5.61967	9.32597	3.02134
1	Deaths	152	Saudi Arabia	3	Both	27	Age-standardized	383	Neonatal sepsis and other neonatal infections	3	Rate	1990	5.95709	9.16409	3.76763
1	Deaths	122	Ecuador	1	Male	22	All ages	383	Neonatal sepsis and other neonatal infections	1	Number	1990	392.321	560.153	266.781
1	Deaths	122	Ecuador	2	Female	22	All ages	383	Neonatal sepsis and other neonatal infections	1	Number	1990	272.316	367.396	187.322
1	Deaths	122	Ecuador	3	Both	22	All ages	383	Neonatal sepsis and other neonatal infections	1	Number	1990	664.638	882.973	493.832
1	Deaths	122	Ecuador	1	Male	22	All ages	383	Neonatal sepsis and other neonatal infections	3	Rate	1990	7.86456	11.2289	5.34795
1	Deaths	122	Ecuador	2	Female	22	All ages	383	Neonatal sepsis and other neonatal infections	3	Rate	1990	5.40555	7.29291	3.71839
1	Deaths	122	Ecuador	3	Both	22	All ages	383	Neonatal sepsis and other neonatal infections	3	Rate	1990	6.62902	8.80667	4.92542
1	Deaths	122	Ecuador	1	Male	27	Age-standardized	383	Neonatal sepsis and other neonatal infections	3	Rate	1990	5.35381	7.64249	3.64051
1	Deaths	122	Ecuador	2	Female	27	Age-standardized	383	Neonatal sepsis and other neonatal infections	3	Rate	1990	3.87457	5.22794	2.66531
1	Deaths	122	Ecuador	3	Both	27	Age-standardized	383	Neonatal sepsis and other neonatal infections	3	Rate	1990	4.63002	6.15078	3.44022
1	Deaths	8	Taiwan (Province of China)	1	Male	22	All ages	383	Neonatal sepsis and other neonatal infections	1	Number	1991	5.61996	7.2378	4.36425
1	Deaths	8	Taiwan (Province of China)	2	Female	22	All ages	383	Neonatal sepsis and other neonatal infections	1	Number	1991	3.59028	4.66022	2.77516
1	Deaths	8	Taiwan (Province of China)	3	Both	22	All ages	383	Neonatal sepsis and other neonatal infections	1	Number	1991	9.21024	11.7146	7.30254
1	Deaths	8	Taiwan (Province of China)	1	Male	22	All ages	383	Neonatal sepsis and other neonatal infections	3	Rate	1991	0.0528233	0.0680298	0.0410206
1	Deaths	8	Taiwan (Province of China)	2	Female	22	All ages	383	Neonatal sepsis and other neonatal infections	3	Rate	1991	0.0360296	0.0467668	0.0278496
1	Deaths	8	Taiwan (Province of China)	3	Both	22	All ages	383	Neonatal sepsis and other neonatal infections	3	Rate	1991	0.0447013	0.0568562	0.0354424
1	Deaths	8	Taiwan (Province of China)	1	Male	27	Age-standardized	383	Neonatal sepsis and other neonatal infections	3	Rate	1991	0.0686411	0.0884583	0.0530911
1	Deaths	8	Taiwan (Province of China)	2	Female	27	Age-standardized	383	Neonatal sepsis and other neonatal infections	3	Rate	1991	0.0477573	0.0619005	0.0368482
1	Deaths	8	Taiwan (Province of China)	3	Both	27	Age-standardized	383	Neonatal sepsis and other neonatal infections	3	Rate	1991	0.0586364	0.0746568	0.046433
1	Deaths	153	Syrian Arab Republic	1	Male	22	All ages	383	Neonatal sepsis and other neonatal infections	1	Number	1990	235.211	454.41	106.197
1	Deaths	153	Syrian Arab Republic	2	Female	22	All ages	383	Neonatal sepsis and other neonatal infections	1	Number	1990	153.951	288.691	72.6554
1	Deaths	153	Syrian Arab Republic	3	Both	22	All ages	383	Neonatal sepsis and other neonatal infections	1	Number	1990	389.162	655.826	190.751
1	Deaths	153	Syrian Arab Republic	1	Male	22	All ages	383	Neonatal sepsis and other neonatal infections	3	Rate	1990	3.56596	6.88916	1.61002
1	Deaths	153	Syrian Arab Republic	2	Female	22	All ages	383	Neonatal sepsis and other neonatal infections	3	Rate	1990	2.44407	4.58316	1.15345
1	Deaths	153	Syrian Arab Republic	3	Both	22	All ages	383	Neonatal sepsis and other neonatal infections	3	Rate	1990	3.01794	5.08591	1.47927
1	Deaths	153	Syrian Arab Republic	1	Male	27	Age-standardized	383	Neonatal sepsis and other neonatal infections	3	Rate	1990	1.89955	3.67053	0.856866
1	Deaths	153	Syrian Arab Republic	2	Female	27	Age-standardized	383	Neonatal sepsis and other neonatal infections	3	Rate	1990	1.31362	2.4638	0.620066
1	Deaths	153	Syrian Arab Republic	3	Both	27	Age-standardized	383	Neonatal sepsis and other neonatal infections	3	Rate	1990	1.61462	2.72091	0.791521
1	Deaths	10	Cambodia	1	Male	22	All ages	383	Neonatal sepsis and other neonatal infections	1	Number	1991	564.428	1059.15	267.253
1	Deaths	10	Cambodia	2	Female	22	All ages	383	Neonatal sepsis and other neonatal infections	1	Number	1991	367.101	695.269	179.702
1	Deaths	10	Cambodia	3	Both	22	All ages	383	Neonatal sepsis and other neonatal infections	1	Number	1991	931.53	1483.4	522.795
1	Deaths	10	Cambodia	1	Male	22	All ages	383	Neonatal sepsis and other neonatal infections	3	Rate	1991	11.0878	20.8062	5.25001
1	Deaths	10	Cambodia	2	Female	22	All ages	383	Neonatal sepsis and other neonatal infections	3	Rate	1991	6.62041	12.5387	3.2408
1	Deaths	10	Cambodia	3	Both	22	All ages	383	Neonatal sepsis and other neonatal infections	3	Rate	1991	8.75867	13.9476	4.91556
1	Deaths	10	Cambodia	1	Male	27	Age-standardized	383	Neonatal sepsis and other neonatal infections	3	Rate	1991	5.28366	9.8851	2.50527
1	Deaths	10	Cambodia	2	Female	27	Age-standardized	383	Neonatal sepsis and other neonatal infections	3	Rate	1991	3.61183	6.84046	1.77194
1	Deaths	10	Cambodia	3	Both	27	Age-standardized	383	Neonatal sepsis and other neonatal infections	3	Rate	1991	4.46852	7.0973	2.50545
1	Deaths	170	Congo	1	Male	22	All ages	383	Neonatal sepsis and other neonatal infections	1	Number	1990	108.426	202.472	52.2396
1	Deaths	170	Congo	2	Female	22	All ages	383	Neonatal sepsis and other neonatal infections	1	Number	1990	106.63	196.806	47.7163
1	Deaths	170	Congo	3	Both	22	All ages	383	Neonatal sepsis and other neonatal infections	1	Number	1990	215.056	341.78	126.272
1	Deaths	170	Congo	1	Male	22	All ages	383	Neonatal sepsis and other neonatal infections	3	Rate	1990	9.07676	16.9498	4.37319
1	Deaths	170	Congo	2	Female	22	All ages	383	Neonatal sepsis and other neonatal infections	3	Rate	1990	8.52855	15.7411	3.81649
1	Deaths	170	Congo	3	Both	22	All ages	383	Neonatal sepsis and other neonatal infections	3	Rate	1990	8.79641	13.9798	5.16489
1	Deaths	170	Congo	1	Male	27	Age-standardized	383	Neonatal sepsis and other neonatal infections	3	Rate	1990	4.51865	8.42623	2.17856
1	Deaths	170	Congo	2	Female	27	Age-standardized	383	Neonatal sepsis and other neonatal infections	3	Rate	1990	4.50261	8.30722	2.0153
1	Deaths	170	Congo	3	Both	27	Age-standardized	383	Neonatal sepsis and other neonatal infections	3	Rate	1990	4.51069	7.16479	2.65022
1	Deaths	7	Democratic People's Republic of Korea	1	Male	22	All ages	383	Neonatal sepsis and other neonatal infections	1	Number	1992	109.904	209.054	47.557
1	Deaths	7	Democratic People's Republic of Korea	2	Female	22	All ages	383	Neonatal sepsis and other neonatal infections	1	Number	1992	77.8329	145.185	33.6432
1	Deaths	7	Democratic People's Republic of Korea	3	Both	22	All ages	383	Neonatal sepsis and other neonatal infections	1	Number	1992	187.737	316.086	95.2739
1	Deaths	7	Democratic People's Republic of Korea	1	Male	22	All ages	383	Neonatal sepsis and other neonatal infections	3	Rate	1992	1.066	2.02769	0.461272
1	Deaths	7	Democratic People's Republic of Korea	2	Female	22	All ages	383	Neonatal sepsis and other neonatal infections	3	Rate	1992	0.678332	1.26532	0.293208
1	Deaths	7	Democratic People's Republic of Korea	3	Both	22	All ages	383	Neonatal sepsis and other neonatal infections	3	Rate	1992	0.861808	1.451	0.437355
1	Deaths	7	Democratic People's Republic of Korea	1	Male	27	Age-standardized	383	Neonatal sepsis and other neonatal infections	3	Rate	1992	0.609043	1.15782	0.263811
1	Deaths	7	Democratic People's Republic of Korea	2	Female	27	Age-standardized	383	Neonatal sepsis and other neonatal infections	3	Rate	1992	0.457992	0.854134	0.1979
1	Deaths	7	Democratic People's Republic of Korea	3	Both	27	Age-standardized	383	Neonatal sepsis and other neonatal infections	3	Rate	1992	0.535786	0.902138	0.271932
1	Deaths	215	Sao Tome and Principe	1	Male	22	All ages	383	Neonatal sepsis and other neonatal infections	1	Number	1991	8.50008	13.6901	5.01743
1	Deaths	215	Sao Tome and Principe	2	Female	22	All ages	383	Neonatal sepsis and other neonatal infections	1	Number	1991	8.21469	13.0861	4.61019
1	Deaths	215	Sao Tome and Principe	3	Both	22	All ages	383	Neonatal sepsis and other neonatal infections	1	Number	1991	16.7148	24.4043	10.7425
1	Deaths	215	Sao Tome and Principe	1	Male	22	All ages	383	Neonatal sepsis and other neonatal infections	3	Rate	1991	13.834	22.2808	8.16593
1	Deaths	215	Sao Tome and Principe	2	Female	22	All ages	383	Neonatal sepsis and other neonatal infections	3	Rate	1991	13.1244	20.9074	7.36558
1	Deaths	215	Sao Tome and Principe	3	Both	22	All ages	383	Neonatal sepsis and other neonatal infections	3	Rate	1991	13.4759	19.6755	8.66088
1	Deaths	215	Sao Tome and Principe	1	Male	27	Age-standardized	383	Neonatal sepsis and other neonatal infections	3	Rate	1991	7.38556	11.9138	4.371
1	Deaths	215	Sao Tome and Principe	2	Female	27	Age-standardized	383	Neonatal sepsis and other neonatal infections	3	Rate	1991	7.39822	11.7687	4.15728
1	Deaths	215	Sao Tome and Principe	3	Both	27	Age-standardized	383	Neonatal sepsis and other neonatal infections	3	Rate	1991	7.39174	10.7777	4.75101
1	Deaths	522	Sudan	1	Male	22	All ages	383	Neonatal sepsis and other neonatal infections	1	Number	1990	357.069	671.331	130.185
1	Deaths	522	Sudan	2	Female	22	All ages	383	Neonatal sepsis and other neonatal infections	1	Number	1990	266.482	511.766	104.071
1	Deaths	522	Sudan	3	Both	22	All ages	383	Neonatal sepsis and other neonatal infections	1	Number	1990	623.551	1029.04	271.81
1	Deaths	522	Sudan	1	Male	22	All ages	383	Neonatal sepsis and other neonatal infections	3	Rate	1990	3.50085	6.582	1.27639
1	Deaths	522	Sudan	2	Female	22	All ages	383	Neonatal sepsis and other neonatal infections	3	Rate	1990	2.66502	5.11804	1.04078
1	Deaths	522	Sudan	3	Both	22	All ages	383	Neonatal sepsis and other neonatal infections	3	Rate	1990	3.08708	5.09459	1.34568
1	Deaths	522	Sudan	1	Male	27	Age-standardized	383	Neonatal sepsis and other neonatal infections	3	Rate	1990	1.48492	2.77992	0.540782
1	Deaths	522	Sudan	2	Female	27	Age-standardized	383	Neonatal sepsis and other neonatal infections	3	Rate	1990	1.2179	2.33642	0.475312
1	Deaths	522	Sudan	3	Both	27	Age-standardized	383	Neonatal sepsis and other neonatal infections	3	Rate	1990	1.35769	2.24493	0.591706
1	Deaths	182	Malawi	1	Male	22	All ages	383	Neonatal sepsis and other neonatal infections	1	Number	1991	1041.01	1746.56	553.586
1	Deaths	182	Malawi	2	Female	22	All ages	383	Neonatal sepsis and other neonatal infections	1	Number	1991	728.492	1240.47	402.765
1	Deaths	182	Malawi	3	Both	22	All ages	383	Neonatal sepsis and other neonatal infections	1	Number	1991	1769.5	2604.11	1133.1
1	Deaths	182	Malawi	1	Male	22	All ages	383	Neonatal sepsis and other neonatal infections	3	Rate	1991	21.4489	35.9862	11.4061
1	Deaths	182	Malawi	2	Female	22	All ages	383	Neonatal sepsis and other neonatal infections	3	Rate	1991	14.4801	24.6566	8.00568
1	Deaths	182	Malawi	3	Both	22	All ages	383	Neonatal sepsis and other neonatal infections	3	Rate	1991	17.9019	26.3456	11.4635
1	Deaths	182	Malawi	1	Male	27	Age-standardized	383	Neonatal sepsis and other neonatal infections	3	Rate	1991	9.03175	15.1145	4.81744
1	Deaths	182	Malawi	2	Female	27	Age-standardized	383	Neonatal sepsis and other neonatal infections	3	Rate	1991	6.44326	10.9607	3.57396
1	Deaths	182	Malawi	3	Both	27	Age-standardized	383	Neonatal sepsis and other neonatal infections	3	Rate	1991	7.74958	11.3783	4.96315
1	Deaths	139	Algeria	1	Male	22	All ages	383	Neonatal sepsis and other neonatal infections	1	Number	1990	253.793	494.914	122.67
1	Deaths	139	Algeria	2	Female	22	All ages	383	Neonatal sepsis and other neonatal infections	1	Number	1990	191.524	340.503	91.1122
1	Deaths	139	Algeria	3	Both	22	All ages	383	Neonatal sepsis and other neonatal infections	1	Number	1990	445.317	716.831	263.017
1	Deaths	139	Algeria	1	Male	22	All ages	383	Neonatal sepsis and other neonatal infections	3	Rate	1990	1.98512	3.87112	0.959497
1	Deaths	139	Algeria	2	Female	22	All ages	383	Neonatal sepsis and other neonatal infections	3	Rate	1990	1.53246	2.7245	0.729026
1	Deaths	139	Algeria	3	Both	22	All ages	383	Neonatal sepsis and other neonatal infections	3	Rate	1990	1.76136	2.83527	1.04031
1	Deaths	139	Algeria	1	Male	27	Age-standardized	383	Neonatal sepsis and other neonatal infections	3	Rate	1990	1.34759	2.62432	0.652165
1	Deaths	139	Algeria	2	Female	27	Age-standardized	383	Neonatal sepsis and other neonatal infections	3	Rate	1990	1.06605	1.89551	0.507193
1	Deaths	139	Algeria	3	Both	27	Age-standardized	383	Neonatal sepsis and other neonatal infections	3	Rate	1990	1.2102	1.95071	0.71452
1	Deaths	202	Cameroon	1	Male	22	All ages	383	Neonatal sepsis and other neonatal infections	1	Number	1990	1091.48	1871.41	551.445
1	Deaths	202	Cameroon	2	Female	22	All ages	383	Neonatal sepsis and other neonatal infections	1	Number	1990	811.082	1461.41	406.445
1	Deaths	202	Cameroon	3	Both	22	All ages	383	Neonatal sepsis and other neonatal infections	1	Number	1990	1902.56	2850.49	1208.17
1	Deaths	202	Cameroon	1	Male	22	All ages	383	Neonatal sepsis and other neonatal infections	3	Rate	1990	21.3379	36.5851	10.7805
1	Deaths	202	Cameroon	2	Female	22	All ages	383	Neonatal sepsis and other neonatal infections	3	Rate	1990	15.374	27.701	7.70415
1	Deaths	202	Cameroon	3	Both	22	All ages	383	Neonatal sepsis and other neonatal infections	3	Rate	1990	18.3099	27.4326	11.6272
1	Deaths	202	Cameroon	1	Male	27	Age-standardized	383	Neonatal sepsis and other neonatal infections	3	Rate	1990	9.66462	16.5573	4.8983
1	Deaths	202	Cameroon	2	Female	27	Age-standardized	383	Neonatal sepsis and other neonatal infections	3	Rate	1990	7.46657	13.4412	3.74188
1	Deaths	202	Cameroon	3	Both	27	Age-standardized	383	Neonatal sepsis and other neonatal infections	3	Rate	1990	8.58671	12.8589	5.45261
1	Deaths	135	Brazil	1	Male	22	All ages	383	Neonatal sepsis and other neonatal infections	1	Number	1991	6505.02	7768.39	5488.27
1	Deaths	135	Brazil	2	Female	22	All ages	383	Neonatal sepsis and other neonatal infections	1	Number	1991	4424.79	5309.54	3713.92
1	Deaths	135	Brazil	3	Both	22	All ages	383	Neonatal sepsis and other neonatal infections	1	Number	1991	10929.8	12815.8	9423.49
1	Deaths	135	Brazil	1	Male	22	All ages	383	Neonatal sepsis and other neonatal infections	3	Rate	1991	8.69929	10.3888	7.33957
1	Deaths	135	Brazil	2	Female	22	All ages	383	Neonatal sepsis and other neonatal infections	3	Rate	1991	5.77665	6.93169	4.84859
1	Deaths	135	Brazil	3	Both	22	All ages	383	Neonatal sepsis and other neonatal infections	3	Rate	1991	7.22039	8.46626	6.22528
1	Deaths	135	Brazil	1	Male	27	Age-standardized	383	Neonatal sepsis and other neonatal infections	3	Rate	1991	7.83088	9.35367	6.60719
1	Deaths	135	Brazil	2	Female	27	Age-standardized	383	Neonatal sepsis and other neonatal infections	3	Rate	1991	5.52856	6.63401	4.64026
1	Deaths	135	Brazil	3	Both	27	Age-standardized	383	Neonatal sepsis and other neonatal infections	3	Rate	1991	6.70103	7.85883	5.77733
1	Deaths	90	Norway	1	Male	22	All ages	383	Neonatal sepsis and other neonatal infections	1	Number	1990	3.07954	3.50778	2.56909
1	Deaths	90	Norway	2	Female	22	All ages	383	Neonatal sepsis and other neonatal infections	1	Number	1990	1.42304	1.61923	1.18189
1	Deaths	90	Norway	3	Both	22	All ages	383	Neonatal sepsis and other neonatal infections	1	Number	1990	4.50258	5.08381	3.8148
1	Deaths	90	Norway	1	Male	22	All ages	383	Neonatal sepsis and other neonatal infections	3	Rate	1990	0.146718	0.16712	0.122399
1	Deaths	90	Norway	2	Female	22	All ages	383	Neonatal sepsis and other neonatal infections	3	Rate	1990	0.0662515	0.0753851	0.055024
1	Deaths	90	Norway	3	Both	22	All ages	383	Neonatal sepsis and other neonatal infections	3	Rate	1990	0.10602	0.119706	0.0898255
1	Deaths	90	Norway	1	Male	27	Age-standardized	383	Neonatal sepsis and other neonatal infections	3	Rate	1990	0.206108	0.23479	0.171934
1	Deaths	90	Norway	2	Female	27	Age-standardized	383	Neonatal sepsis and other neonatal infections	3	Rate	1990	0.100492	0.11433	0.083489
1	Deaths	90	Norway	3	Both	27	Age-standardized	383	Neonatal sepsis and other neonatal infections	3	Rate	1990	0.154718	0.174679	0.13107
1	Deaths	39	Tajikistan	1	Male	22	All ages	383	Neonatal sepsis and other neonatal infections	1	Number	1991	77.2957	138.778	38.8745
1	Deaths	39	Tajikistan	2	Female	22	All ages	383	Neonatal sepsis and other neonatal infections	1	Number	1991	37.2656	65.2932	19.3778
1	Deaths	39	Tajikistan	3	Both	22	All ages	383	Neonatal sepsis and other neonatal infections	1	Number	1991	114.561	185.421	69.4007
1	Deaths	39	Tajikistan	1	Male	22	All ages	383	Neonatal sepsis and other neonatal infections	3	Rate	1991	2.8282	5.07779	1.42239
1	Deaths	39	Tajikistan	2	Female	22	All ages	383	Neonatal sepsis and other neonatal infections	3	Rate	1991	1.35101	2.36712	0.702517
1	Deaths	39	Tajikistan	3	Both	22	All ages	383	Neonatal sepsis and other neonatal infections	3	Rate	1991	2.0862	3.37658	1.26381
1	Deaths	39	Tajikistan	1	Male	27	Age-standardized	383	Neonatal sepsis and other neonatal infections	3	Rate	1991	1.54629	2.77308	0.778239
1	Deaths	39	Tajikistan	2	Female	27	Age-standardized	383	Neonatal sepsis and other neonatal infections	3	Rate	1991	0.784864	1.37518	0.408122
1	Deaths	39	Tajikistan	3	Both	27	Age-standardized	383	Neonatal sepsis and other neonatal infections	3	Rate	1991	1.17538	1.90177	0.712048
1	Deaths	71	Australia	1	Male	22	All ages	383	Neonatal sepsis and other neonatal infections	1	Number	1991	31.4361	38.4536	25.4993
1	Deaths	71	Australia	2	Female	22	All ages	383	Neonatal sepsis and other neonatal infections	1	Number	1991	20.0647	24.3362	16.2987
1	Deaths	71	Australia	3	Both	22	All ages	383	Neonatal sepsis and other neonatal infections	1	Number	1991	51.5008	62.7986	42.499
1	Deaths	71	Australia	1	Male	22	All ages	383	Neonatal sepsis and other neonatal infections	3	Rate	1991	0.3702	0.45284	0.300286
1	Deaths	71	Australia	2	Female	22	All ages	383	Neonatal sepsis and other neonatal infections	3	Rate	1991	0.233363	0.283042	0.189562
1	Deaths	71	Australia	3	Both	22	All ages	383	Neonatal sepsis and other neonatal infections	3	Rate	1991	0.301355	0.367464	0.248682
1	Deaths	71	Australia	1	Male	27	Age-standardized	383	Neonatal sepsis and other neonatal infections	3	Rate	1991	0.492796	0.602812	0.399641
1	Deaths	71	Australia	2	Female	27	Age-standardized	383	Neonatal sepsis and other neonatal infections	3	Rate	1991	0.331743	0.402449	0.26957
1	Deaths	71	Australia	3	Both	27	Age-standardized	383	Neonatal sepsis and other neonatal infections	3	Rate	1991	0.414422	0.505343	0.341727
1	Deaths	76	Belgium	1	Male	22	All ages	383	Neonatal sepsis and other neonatal infections	1	Number	1990	14.3033	18.4484	11.157
1	Deaths	76	Belgium	2	Female	22	All ages	383	Neonatal sepsis and other neonatal infections	1	Number	1990	7.92848	10.1243	6.27607
1	Deaths	76	Belgium	3	Both	22	All ages	383	Neonatal sepsis and other neonatal infections	1	Number	1990	22.2318	28.2998	17.784
1	Deaths	76	Belgium	1	Male	22	All ages	383	Neonatal sepsis and other neonatal infections	3	Rate	1990	0.292588	0.377381	0.228228
1	Deaths	76	Belgium	2	Female	22	All ages	383	Neonatal sepsis and other neonatal infections	3	Rate	1990	0.155734	0.198866	0.123277
1	Deaths	76	Belgium	3	Both	22	All ages	383	Neonatal sepsis and other neonatal infections	3	Rate	1990	0.222773	0.283577	0.178204
1	Deaths	76	Belgium	1	Male	27	Age-standardized	383	Neonatal sepsis and other neonatal infections	3	Rate	1990	0.461387	0.595123	0.359768
1	Deaths	76	Belgium	2	Female	27	Age-standardized	383	Neonatal sepsis and other neonatal infections	3	Rate	1990	0.269223	0.343783	0.213329
1	Deaths	76	Belgium	3	Both	27	Age-standardized	383	Neonatal sepsis and other neonatal infections	3	Rate	1990	0.367774	0.468079	0.294407
1	Deaths	374	Niue	1	Male	22	All ages	383	Neonatal sepsis and other neonatal infections	1	Number	1990	0.0186563	0.032239	0.0096773
1	Deaths	374	Niue	2	Female	22	All ages	383	Neonatal sepsis and other neonatal infections	1	Number	1990	0.0117047	0.0192374	0.0062921
1	Deaths	374	Niue	3	Both	22	All ages	383	Neonatal sepsis and other neonatal infections	1	Number	1990	0.030361	0.0464836	0.0186847
1	Deaths	374	Niue	1	Male	22	All ages	383	Neonatal sepsis and other neonatal infections	3	Rate	1990	1.59402	2.75454	0.826841
1	Deaths	374	Niue	2	Female	22	All ages	383	Neonatal sepsis and other neonatal infections	3	Rate	1990	1.01235	1.66387	0.544211
1	Deaths	374	Niue	3	Both	22	All ages	383	Neonatal sepsis and other neonatal infections	3	Rate	1990	1.30496	1.99794	0.803096
1	Deaths	374	Niue	1	Male	27	Age-standardized	383	Neonatal sepsis and other neonatal infections	3	Rate	1990	1.36616	2.37156	0.70683
1	Deaths	374	Niue	2	Female	27	Age-standardized	383	Neonatal sepsis and other neonatal infections	3	Rate	1990	0.933209	1.53421	0.501695
1	Deaths	374	Niue	3	Both	27	Age-standardized	383	Neonatal sepsis and other neonatal infections	3	Rate	1990	1.15887	1.7759	0.714103
1	Deaths	201	Burkina Faso	1	Male	22	All ages	383	Neonatal sepsis and other neonatal infections	1	Number	1990	1332.21	2314.46	643.346
1	Deaths	201	Burkina Faso	2	Female	22	All ages	383	Neonatal sepsis and other neonatal infections	1	Number	1990	1286.39	2207.12	668.562
1	Deaths	201	Burkina Faso	3	Both	22	All ages	383	Neonatal sepsis and other neonatal infections	1	Number	1990	2618.6	4073.95	1541.18
1	Deaths	201	Burkina Faso	1	Male	22	All ages	383	Neonatal sepsis and other neonatal infections	3	Rate	1990	28.931	50.2621	13.9713
1	Deaths	201	Burkina Faso	2	Female	22	All ages	383	Neonatal sepsis and other neonatal infections	3	Rate	1990	25.9725	44.5621	13.4984
1	Deaths	201	Burkina Faso	3	Both	22	All ages	383	Neonatal sepsis and other neonatal infections	3	Rate	1990	27.3978	42.6249	16.125
1	Deaths	201	Burkina Faso	1	Male	27	Age-standardized	383	Neonatal sepsis and other neonatal infections	3	Rate	1990	11.9625	20.7733	5.78211
1	Deaths	201	Burkina Faso	2	Female	27	Age-standardized	383	Neonatal sepsis and other neonatal infections	3	Rate	1990	12.0324	20.6323	6.27441
1	Deaths	201	Burkina Faso	3	Both	27	Age-standardized	383	Neonatal sepsis and other neonatal infections	3	Rate	1990	11.9961	18.665	7.09182
1	Deaths	187	Somalia	1	Male	22	All ages	383	Neonatal sepsis and other neonatal infections	1	Number	1990	812.853	1415.49	415.652
1	Deaths	187	Somalia	2	Female	22	All ages	383	Neonatal sepsis and other neonatal infections	1	Number	1990	607.63	1061.01	329.229
1	Deaths	187	Somalia	3	Both	22	All ages	383	Neonatal sepsis and other neonatal infections	1	Number	1990	1420.48	2148.07	913.339
1	Deaths	187	Somalia	1	Male	22	All ages	383	Neonatal sepsis and other neonatal infections	3	Rate	1990	22.0391	38.3787	11.2697
1	Deaths	187	Somalia	2	Female	22	All ages	383	Neonatal sepsis and other neonatal infections	3	Rate	1990	17.5651	30.6713	9.51718
1	Deaths	187	Somalia	3	Both	22	All ages	383	Neonatal sepsis and other neonatal infections	3	Rate	1990	19.8738	30.0533	12.7784
1	Deaths	187	Somalia	1	Male	27	Age-standardized	383	Neonatal sepsis and other neonatal infections	3	Rate	1990	10.7566	18.7291	5.5157
1	Deaths	187	Somalia	2	Female	27	Age-standardized	383	Neonatal sepsis and other neonatal infections	3	Rate	1990	8.59082	14.992	4.65323
1	Deaths	187	Somalia	3	Both	27	Age-standardized	383	Neonatal sepsis and other neonatal infections	3	Rate	1990	9.71003	14.6511	6.23398
1	Deaths	213	Niger	1	Male	22	All ages	383	Neonatal sepsis and other neonatal infections	1	Number	1991	1188.05	2175.94	506.346
1	Deaths	213	Niger	2	Female	22	All ages	383	Neonatal sepsis and other neonatal infections	1	Number	1991	1029.22	1797.01	483.408
1	Deaths	213	Niger	3	Both	22	All ages	383	Neonatal sepsis and other neonatal infections	1	Number	1991	2217.26	3441.72	1106.72
1	Deaths	213	Niger	1	Male	22	All ages	383	Neonatal sepsis and other neonatal infections	3	Rate	1991	28.9413	53.0067	12.3348
1	Deaths	213	Niger	2	Female	22	All ages	383	Neonatal sepsis and other neonatal infections	3	Rate	1991	24.6853	43.1005	11.5943
1	Deaths	213	Niger	3	Both	22	All ages	383	Neonatal sepsis and other neonatal infections	3	Rate	1991	26.7968	41.595	13.3753
1	Deaths	213	Niger	1	Male	27	Age-standardized	383	Neonatal sepsis and other neonatal infections	3	Rate	1991	10.6489	19.4996	4.5482
1	Deaths	213	Niger	2	Female	27	Age-standardized	383	Neonatal sepsis and other neonatal infections	3	Rate	1991	9.6687	16.8779	4.56408
1	Deaths	213	Niger	3	Both	27	Age-standardized	383	Neonatal sepsis and other neonatal infections	3	Rate	1991	10.1704	15.7699	5.09875
1	Deaths	89	Netherlands	1	Male	22	All ages	383	Neonatal sepsis and other neonatal infections	1	Number	1990	29.8899	35.9556	24.4708
1	Deaths	89	Netherlands	2	Female	22	All ages	383	Neonatal sepsis and other neonatal infections	1	Number	1990	17.2377	20.581	14.1257
1	Deaths	89	Netherlands	3	Both	22	All ages	383	Neonatal sepsis and other neonatal infections	1	Number	1990	47.1276	55.3413	39.9353
1	Deaths	89	Netherlands	1	Male	22	All ages	383	Neonatal sepsis and other neonatal infections	3	Rate	1990	0.405342	0.487601	0.331853
1	Deaths	89	Netherlands	2	Female	22	All ages	383	Neonatal sepsis and other neonatal infections	3	Rate	1990	0.228334	0.27262	0.187111
1	Deaths	89	Netherlands	3	Both	22	All ages	383	Neonatal sepsis and other neonatal infections	3	Rate	1990	0.315798	0.370838	0.267603
1	Deaths	89	Netherlands	1	Male	27	Age-standardized	383	Neonatal sepsis and other neonatal infections	3	Rate	1990	0.61283	0.73713	0.501685
1	Deaths	89	Netherlands	2	Female	27	Age-standardized	383	Neonatal sepsis and other neonatal infections	3	Rate	1990	0.369369	0.441017	0.302564
1	Deaths	89	Netherlands	3	Both	27	Age-standardized	383	Neonatal sepsis and other neonatal infections	3	Rate	1990	0.493813	0.579906	0.418454
1	Deaths	171	Democratic Republic of the Congo	1	Male	22	All ages	383	Neonatal sepsis and other neonatal infections	1	Number	1990	2634.3	5100.34	1160.76
1	Deaths	171	Democratic Republic of the Congo	2	Female	22	All ages	383	Neonatal sepsis and other neonatal infections	1	Number	1990	2035.31	3981.98	820.673
1	Deaths	171	Democratic Republic of the Congo	3	Both	22	All ages	383	Neonatal sepsis and other neonatal infections	1	Number	1990	4669.61	7687.66	2256.99
1	Deaths	171	Democratic Republic of the Congo	1	Male	22	All ages	383	Neonatal sepsis and other neonatal infections	3	Rate	1990	13.8395	26.795	6.09815
1	Deaths	171	Democratic Republic of the Congo	2	Female	22	All ages	383	Neonatal sepsis and other neonatal infections	3	Rate	1990	10.4076	20.3619	4.19651
1	Deaths	171	Democratic Republic of the Congo	3	Both	22	All ages	383	Neonatal sepsis and other neonatal infections	3	Rate	1990	12.1003	19.921	5.84854
1	Deaths	171	Democratic Republic of the Congo	1	Male	27	Age-standardized	383	Neonatal sepsis and other neonatal infections	3	Rate	1990	5.81642	11.2371	2.57519
1	Deaths	171	Democratic Republic of the Congo	2	Female	27	Age-standardized	383	Neonatal sepsis and other neonatal infections	3	Rate	1990	4.64976	9.08134	1.88005
1	Deaths	171	Democratic Republic of the Congo	3	Both	27	Age-standardized	383	Neonatal sepsis and other neonatal infections	3	Rate	1990	5.24303	8.6297	2.54276
1	Deaths	119	Trinidad and Tobago	1	Male	22	All ages	383	Neonatal sepsis and other neonatal infections	1	Number	1991	17.2388	23.2166	12.3915
1	Deaths	119	Trinidad and Tobago	2	Female	22	All ages	383	Neonatal sepsis and other neonatal infections	1	Number	1991	13.0297	17.0703	9.52218
1	Deaths	119	Trinidad and Tobago	3	Both	22	All ages	383	Neonatal sepsis and other neonatal infections	1	Number	1991	30.2685	39.8532	22.133
1	Deaths	119	Trinidad and Tobago	1	Male	22	All ages	383	Neonatal sepsis and other neonatal infections	3	Rate	1991	2.83918	3.8237	2.04084
1	Deaths	119	Trinidad and Tobago	2	Female	22	All ages	383	Neonatal sepsis and other neonatal infections	3	Rate	1991	2.15025	2.81706	1.57142
1	Deaths	119	Trinidad and Tobago	3	Both	22	All ages	383	Neonatal sepsis and other neonatal infections	3	Rate	1991	2.49506	3.28514	1.82445
1	Deaths	119	Trinidad and Tobago	1	Male	27	Age-standardized	383	Neonatal sepsis and other neonatal infections	3	Rate	1991	3.16466	4.26355	2.27414
1	Deaths	119	Trinidad and Tobago	2	Female	27	Age-standardized	383	Neonatal sepsis and other neonatal infections	3	Rate	1991	2.45578	3.2189	1.79416
1	Deaths	119	Trinidad and Tobago	3	Both	27	Age-standardized	383	Neonatal sepsis and other neonatal infections	3	Rate	1991	2.81527	3.70847	2.05662
1	Deaths	43	Albania	1	Male	22	All ages	383	Neonatal sepsis and other neonatal infections	1	Number	1990	2.63725	3.81638	1.80393
1	Deaths	43	Albania	2	Female	22	All ages	383	Neonatal sepsis and other neonatal infections	1	Number	1990	1.96873	2.8377	1.37052
1	Deaths	43	Albania	3	Both	22	All ages	383	Neonatal sepsis and other neonatal infections	1	Number	1990	4.60598	6.20385	3.42226
1	Deaths	43	Albania	1	Male	22	All ages	383	Neonatal sepsis and other neonatal infections	3	Rate	1990	0.154804	0.224018	0.105889
1	Deaths	43	Albania	2	Female	22	All ages	383	Neonatal sepsis and other neonatal infections	3	Rate	1990	0.122562	0.176658	0.0853207
1	Deaths	43	Albania	3	Both	22	All ages	383	Neonatal sepsis and other neonatal infections	3	Rate	1990	0.139157	0.187432	0.103394
1	Deaths	43	Albania	1	Male	27	Age-standardized	383	Neonatal sepsis and other neonatal infections	3	Rate	1990	0.12288	0.177841	0.0839591
1	Deaths	43	Albania	2	Female	27	Age-standardized	383	Neonatal sepsis and other neonatal infections	3	Rate	1990	0.0990796	0.142665	0.0690521
1	Deaths	43	Albania	3	Both	27	Age-standardized	383	Neonatal sepsis and other neonatal infections	3	Rate	1990	0.111442	0.150132	0.0828355
1	Deaths	203	Cabo Verde	1	Male	22	All ages	383	Neonatal sepsis and other neonatal infections	1	Number	1990	12.1202	21.1963	6.32384
1	Deaths	203	Cabo Verde	2	Female	22	All ages	383	Neonatal sepsis and other neonatal infections	1	Number	1990	9.89128	17.4179	5.05687
1	Deaths	203	Cabo Verde	3	Both	22	All ages	383	Neonatal sepsis and other neonatal infections	1	Number	1990	22.0115	34.7341	13.8779
1	Deaths	203	Cabo Verde	1	Male	22	All ages	383	Neonatal sepsis and other neonatal infections	3	Rate	1990	7.27035	12.7146	3.79336
1	Deaths	203	Cabo Verde	2	Female	22	All ages	383	Neonatal sepsis and other neonatal infections	3	Rate	1990	5.34942	9.41995	2.73486
1	Deaths	203	Cabo Verde	3	Both	22	All ages	383	Neonatal sepsis and other neonatal infections	3	Rate	1990	6.26018	9.87854	3.94695
1	Deaths	203	Cabo Verde	1	Male	27	Age-standardized	383	Neonatal sepsis and other neonatal infections	3	Rate	1990	4.22037	7.37784	2.20296
1	Deaths	203	Cabo Verde	2	Female	27	Age-standardized	383	Neonatal sepsis and other neonatal infections	3	Rate	1990	3.57444	6.29528	1.8267
1	Deaths	203	Cabo Verde	3	Both	27	Age-standardized	383	Neonatal sepsis and other neonatal infections	3	Rate	1990	3.90337	6.15955	2.46143
1	Deaths	149	Palestine	1	Male	22	All ages	383	Neonatal sepsis and other neonatal infections	1	Number	1991	65.6884	106.673	34.796
1	Deaths	149	Palestine	2	Female	22	All ages	383	Neonatal sepsis and other neonatal infections	1	Number	1991	73.5462	123.452	40.6309
1	Deaths	149	Palestine	3	Both	22	All ages	383	Neonatal sepsis and other neonatal infections	1	Number	1991	139.235	203.982	88.0607
1	Deaths	149	Palestine	1	Male	22	All ages	383	Neonatal sepsis and other neonatal infections	3	Rate	1991	6.05039	9.82536	3.20498
1	Deaths	149	Palestine	2	Female	22	All ages	383	Neonatal sepsis and other neonatal infections	3	Rate	1991	6.90139	11.5845	3.8127
1	Deaths	149	Palestine	3	Both	22	All ages	383	Neonatal sepsis and other neonatal infections	3	Rate	1991	6.47193	9.48154	4.09326
1	Deaths	149	Palestine	1	Male	27	Age-standardized	383	Neonatal sepsis and other neonatal infections	3	Rate	1991	2.72754	4.42472	1.44504
1	Deaths	149	Palestine	2	Female	27	Age-standardized	383	Neonatal sepsis and other neonatal infections	3	Rate	1991	3.23251	5.41965	1.78338
1	Deaths	149	Palestine	3	Both	27	Age-standardized	383	Neonatal sepsis and other neonatal infections	3	Rate	1991	2.97304	4.35848	1.87995
1	Deaths	36	Kazakhstan	1	Male	22	All ages	383	Neonatal sepsis and other neonatal infections	1	Number	1992	121.298	176.21	82.9486
1	Deaths	36	Kazakhstan	2	Female	22	All ages	383	Neonatal sepsis and other neonatal infections	1	Number	1992	80.1008	113.625	54.9382
1	Deaths	36	Kazakhstan	3	Both	22	All ages	383	Neonatal sepsis and other neonatal infections	1	Number	1992	201.398	281.149	140.279
1	Deaths	36	Kazakhstan	1	Male	22	All ages	383	Neonatal sepsis and other neonatal infections	3	Rate	1992	1.54908	2.25036	1.05933
1	Deaths	36	Kazakhstan	2	Female	22	All ages	383	Neonatal sepsis and other neonatal infections	3	Rate	1992	0.960377	1.36232	0.658687
1	Deaths	36	Kazakhstan	3	Both	22	All ages	383	Neonatal sepsis and other neonatal infections	3	Rate	1992	1.24544	1.73862	0.867481
1	Deaths	36	Kazakhstan	1	Male	27	Age-standardized	383	Neonatal sepsis and other neonatal infections	3	Rate	1992	1.55248	2.25941	1.06226
1	Deaths	36	Kazakhstan	2	Female	27	Age-standardized	383	Neonatal sepsis and other neonatal infections	3	Rate	1992	1.07633	1.53004	0.737417
1	Deaths	36	Kazakhstan	3	Both	27	Age-standardized	383	Neonatal sepsis and other neonatal infections	3	Rate	1992	1.32042	1.84684	0.920089
1	Deaths	55	Slovenia	1	Male	22	All ages	383	Neonatal sepsis and other neonatal infections	1	Number	1991	0.989068	1.27631	0.745781
1	Deaths	55	Slovenia	2	Female	22	All ages	383	Neonatal sepsis and other neonatal infections	1	Number	1991	0.875423	1.11593	0.673854
1	Deaths	55	Slovenia	3	Both	22	All ages	383	Neonatal sepsis and other neonatal infections	1	Number	1991	1.86449	2.31815	1.4515
1	Deaths	55	Slovenia	1	Male	22	All ages	383	Neonatal sepsis and other neonatal infections	3	Rate	1991	0.103055	0.132983	0.0777056
1	Deaths	55	Slovenia	2	Female	22	All ages	383	Neonatal sepsis and other neonatal infections	3	Rate	1991	0.0861733	0.109847	0.0663316
1	Deaths	55	Slovenia	3	Both	22	All ages	383	Neonatal sepsis and other neonatal infections	3	Rate	1991	0.0943741	0.117337	0.0734698
1	Deaths	55	Slovenia	1	Male	27	Age-standardized	383	Neonatal sepsis and other neonatal infections	3	Rate	1991	0.187241	0.242085	0.141038
1	Deaths	55	Slovenia	2	Female	27	Age-standardized	383	Neonatal sepsis and other neonatal infections	3	Rate	1991	0.175804	0.224246	0.135516
1	Deaths	55	Slovenia	3	Both	27	Age-standardized	383	Neonatal sepsis and other neonatal infections	3	Rate	1991	0.181692	0.225954	0.141512
1	Deaths	121	Bolivia (Plurinational State of)	1	Male	22	All ages	383	Neonatal sepsis and other neonatal infections	1	Number	1990	500.896	871.202	250.68
1	Deaths	121	Bolivia (Plurinational State of)	2	Female	22	All ages	383	Neonatal sepsis and other neonatal infections	1	Number	1990	340.576	555.513	183.802
1	Deaths	121	Bolivia (Plurinational State of)	3	Both	22	All ages	383	Neonatal sepsis and other neonatal infections	1	Number	1990	841.472	1262.06	502.811
1	Deaths	121	Bolivia (Plurinational State of)	1	Male	22	All ages	383	Neonatal sepsis and other neonatal infections	3	Rate	1990	15.7753	27.4377	7.89494
1	Deaths	121	Bolivia (Plurinational State of)	2	Female	22	All ages	383	Neonatal sepsis and other neonatal infections	3	Rate	1990	10.4926	17.1145	5.66266
1	Deaths	121	Bolivia (Plurinational State of)	3	Both	22	All ages	383	Neonatal sepsis and other neonatal infections	3	Rate	1990	13.1049	19.655	7.83066
1	Deaths	121	Bolivia (Plurinational State of)	1	Male	27	Age-standardized	383	Neonatal sepsis and other neonatal infections	3	Rate	1990	8.46513	14.6952	4.25208
1	Deaths	121	Bolivia (Plurinational State of)	2	Female	27	Age-standardized	383	Neonatal sepsis and other neonatal infections	3	Rate	1990	6.02297	9.82378	3.25626
1	Deaths	121	Bolivia (Plurinational State of)	3	Both	27	Age-standardized	383	Neonatal sepsis and other neonatal infections	3	Rate	1990	7.27178	10.8912	4.35106
1	Deaths	185	Rwanda	1	Male	22	All ages	383	Neonatal sepsis and other neonatal infections	1	Number	1990	750.286	1281.97	358.97
1	Deaths	185	Rwanda	2	Female	22	All ages	383	Neonatal sepsis and other neonatal infections	1	Number	1990	537.677	916.475	278.344
1	Deaths	185	Rwanda	3	Both	22	All ages	383	Neonatal sepsis and other neonatal infections	1	Number	1990	1287.96	1955.95	777.495
1	Deaths	185	Rwanda	1	Male	22	All ages	383	Neonatal sepsis and other neonatal infections	3	Rate	1990	21.4715	36.6871	10.2729
1	Deaths	185	Rwanda	2	Female	22	All ages	383	Neonatal sepsis and other neonatal infections	3	Rate	1990	14.6167	24.9143	7.56675
1	Deaths	185	Rwanda	3	Both	22	All ages	383	Neonatal sepsis and other neonatal infections	3	Rate	1990	17.9561	27.2689	10.8394
1	Deaths	185	Rwanda	1	Male	27	Age-standardized	383	Neonatal sepsis and other neonatal infections	3	Rate	1990	9.83455	16.8215	4.71741
1	Deaths	185	Rwanda	2	Female	27	Age-standardized	383	Neonatal sepsis and other neonatal infections	3	Rate	1990	7.1942	12.2438	3.72238
1	Deaths	185	Rwanda	3	Both	27	Age-standardized	383	Neonatal sepsis and other neonatal infections	3	Rate	1990	8.52773	12.9089	5.15649
1	Deaths	69	Singapore	1	Male	22	All ages	383	Neonatal sepsis and other neonatal infections	1	Number	1991	1.46914	2.01806	1.09685
1	Deaths	69	Singapore	2	Female	22	All ages	383	Neonatal sepsis and other neonatal infections	1	Number	1991	0.770998	1.00408	0.594045
1	Deaths	69	Singapore	3	Both	22	All ages	383	Neonatal sepsis and other neonatal infections	1	Number	1991	2.24013	2.97077	1.72577
1	Deaths	69	Singapore	1	Male	22	All ages	383	Neonatal sepsis and other neonatal infections	3	Rate	1991	0.0927907	0.127461	0.0692775
1	Deaths	69	Singapore	2	Female	22	All ages	383	Neonatal sepsis and other neonatal infections	3	Rate	1991	0.0496838	0.0647036	0.0382808
1	Deaths	69	Singapore	3	Both	22	All ages	383	Neonatal sepsis and other neonatal infections	3	Rate	1991	0.0714536	0.0947589	0.0550469
1	Deaths	69	Singapore	1	Male	27	Age-standardized	383	Neonatal sepsis and other neonatal infections	3	Rate	1991	0.11013	0.151238	0.0822421
1	Deaths	69	Singapore	2	Female	27	Age-standardized	383	Neonatal sepsis and other neonatal infections	3	Rate	1991	0.0641214	0.0835237	0.0494354
1	Deaths	69	Singapore	3	Both	27	Age-standardized	383	Neonatal sepsis and other neonatal infections	3	Rate	1991	0.0883143	0.117063	0.0680445
1	Deaths	369	Nauru	1	Male	22	All ages	383	Neonatal sepsis and other neonatal infections	1	Number	1990	0.155662	0.289568	0.0750372
1	Deaths	369	Nauru	2	Female	22	All ages	383	Neonatal sepsis and other neonatal infections	1	Number	1990	0.0911643	0.154837	0.0487156
1	Deaths	369	Nauru	3	Both	22	All ages	383	Neonatal sepsis and other neonatal infections	1	Number	1990	0.246826	0.39743	0.143301
1	Deaths	369	Nauru	1	Male	22	All ages	383	Neonatal sepsis and other neonatal infections	3	Rate	1990	2.95638	5.49958	1.42513
1	Deaths	369	Nauru	2	Female	22	All ages	383	Neonatal sepsis and other neonatal infections	3	Rate	1990	1.82712	3.10326	0.976363
1	Deaths	369	Nauru	3	Both	22	All ages	383	Neonatal sepsis and other neonatal infections	3	Rate	1990	2.40694	3.87555	1.39741
1	Deaths	369	Nauru	1	Male	27	Age-standardized	383	Neonatal sepsis and other neonatal infections	3	Rate	1990	1.50915	2.80748	0.727749
1	Deaths	369	Nauru	2	Female	27	Age-standardized	383	Neonatal sepsis and other neonatal infections	3	Rate	1990	0.940867	1.5961	0.503479
1	Deaths	369	Nauru	3	Both	27	Age-standardized	383	Neonatal sepsis and other neonatal infections	3	Rate	1990	1.23407	1.98818	0.716022
1	Deaths	27	Samoa	1	Male	22	All ages	383	Neonatal sepsis and other neonatal infections	1	Number	1990	1.62851	2.96676	0.807476
1	Deaths	27	Samoa	2	Female	22	All ages	383	Neonatal sepsis and other neonatal infections	1	Number	1990	0.829243	1.44712	0.455262
1	Deaths	27	Samoa	3	Both	22	All ages	383	Neonatal sepsis and other neonatal infections	1	Number	1990	2.45775	3.93707	1.45558
1	Deaths	27	Samoa	1	Male	22	All ages	383	Neonatal sepsis and other neonatal infections	3	Rate	1990	1.89804	3.45778	0.941117
1	Deaths	27	Samoa	2	Female	22	All ages	383	Neonatal sepsis and other neonatal infections	3	Rate	1990	1.06536	1.85917	0.584894
1	Deaths	27	Samoa	3	Both	22	All ages	383	Neonatal sepsis and other neonatal infections	3	Rate	1990	1.50196	2.40599	0.889521
1	Deaths	27	Samoa	1	Male	27	Age-standardized	383	Neonatal sepsis and other neonatal infections	3	Rate	1990	1.89887	3.45984	0.938818
1	Deaths	27	Samoa	2	Female	27	Age-standardized	383	Neonatal sepsis and other neonatal infections	3	Rate	1990	1.03207	1.80894	0.566942
1	Deaths	27	Samoa	3	Both	27	Age-standardized	383	Neonatal sepsis and other neonatal infections	3	Rate	1990	1.47948	2.38007	0.876029
1	Deaths	118	Suriname	1	Male	22	All ages	383	Neonatal sepsis and other neonatal infections	1	Number	1991	16.5228	25.4818	10.2783
1	Deaths	118	Suriname	2	Female	22	All ages	383	Neonatal sepsis and other neonatal infections	1	Number	1991	12.2821	19.2655	7.39718
1	Deaths	118	Suriname	3	Both	22	All ages	383	Neonatal sepsis and other neonatal infections	1	Number	1991	28.8048	39.8353	20.206
1	Deaths	118	Suriname	1	Male	22	All ages	383	Neonatal sepsis and other neonatal infections	3	Rate	1991	8.47415	13.069	5.27149
1	Deaths	118	Suriname	2	Female	22	All ages	383	Neonatal sepsis and other neonatal infections	3	Rate	1991	6.37134	9.994	3.8373
1	Deaths	118	Suriname	3	Both	22	All ages	383	Neonatal sepsis and other neonatal infections	3	Rate	1991	7.42873	10.2735	5.21109
1	Deaths	118	Suriname	1	Male	27	Age-standardized	383	Neonatal sepsis and other neonatal infections	3	Rate	1991	7.68516	11.8485	4.78194
1	Deaths	118	Suriname	2	Female	27	Age-standardized	383	Neonatal sepsis and other neonatal infections	3	Rate	1991	5.82078	9.12892	3.50594
1	Deaths	118	Suriname	3	Both	27	Age-standardized	383	Neonatal sepsis and other neonatal infections	3	Rate	1991	6.76159	9.35723	4.73883
1	Deaths	218	Togo	1	Male	22	All ages	383	Neonatal sepsis and other neonatal infections	1	Number	1990	390.943	672.484	205.365
1	Deaths	218	Togo	2	Female	22	All ages	383	Neonatal sepsis and other neonatal infections	1	Number	1990	324.661	559.709	172.029
1	Deaths	218	Togo	3	Both	22	All ages	383	Neonatal sepsis and other neonatal infections	1	Number	1990	715.604	1063.48	453.782
1	Deaths	218	Togo	1	Male	22	All ages	383	Neonatal sepsis and other neonatal infections	3	Rate	1990	21.8937	37.6607	11.5009
1	Deaths	218	Togo	2	Female	22	All ages	383	Neonatal sepsis and other neonatal infections	3	Rate	1990	17.2935	29.8137	9.16337
1	Deaths	218	Togo	3	Both	22	All ages	383	Neonatal sepsis and other neonatal infections	3	Rate	1990	19.536	29.0331	12.3883
1	Deaths	218	Togo	1	Male	27	Age-standardized	383	Neonatal sepsis and other neonatal infections	3	Rate	1990	9.86733	16.9547	5.20478
1	Deaths	218	Togo	2	Female	27	Age-standardized	383	Neonatal sepsis and other neonatal infections	3	Rate	1990	8.51627	14.6657	4.53728
1	Deaths	218	Togo	3	Both	27	Age-standardized	383	Neonatal sepsis and other neonatal infections	3	Rate	1990	9.20457	13.6618	5.84465
1	Deaths	198	Zimbabwe	1	Male	22	All ages	383	Neonatal sepsis and other neonatal infections	1	Number	1991	589.743	955.703	322.602
1	Deaths	198	Zimbabwe	2	Female	22	All ages	383	Neonatal sepsis and other neonatal infections	1	Number	1991	430.654	708.029	239.889
1	Deaths	198	Zimbabwe	3	Both	22	All ages	383	Neonatal sepsis and other neonatal infections	1	Number	1991	1020.4	1484.07	648.075
1	Deaths	198	Zimbabwe	1	Male	22	All ages	383	Neonatal sepsis and other neonatal infections	3	Rate	1991	11.3805	18.4425	6.22535
1	Deaths	198	Zimbabwe	2	Female	22	All ages	383	Neonatal sepsis and other neonatal infections	3	Rate	1991	7.96058	13.0878	4.43432
1	Deaths	198	Zimbabwe	3	Both	22	All ages	383	Neonatal sepsis and other neonatal infections	3	Rate	1991	9.63375	14.0114	6.11859
1	Deaths	198	Zimbabwe	1	Male	27	Age-standardized	383	Neonatal sepsis and other neonatal infections	3	Rate	1991	6.3851	10.3408	3.49508
1	Deaths	198	Zimbabwe	2	Female	27	Age-standardized	383	Neonatal sepsis and other neonatal infections	3	Rate	1991	4.74171	7.79502	2.64158
1	Deaths	198	Zimbabwe	3	Both	27	Age-standardized	383	Neonatal sepsis and other neonatal infections	3	Rate	1991	5.57037	8.09879	3.53851
1	Deaths	59	Latvia	1	Male	22	All ages	383	Neonatal sepsis and other neonatal infections	1	Number	1990	5.05066	6.61848	3.71049
1	Deaths	59	Latvia	2	Female	22	All ages	383	Neonatal sepsis and other neonatal infections	1	Number	1990	4.11442	5.36565	3.13697
1	Deaths	59	Latvia	3	Both	22	All ages	383	Neonatal sepsis and other neonatal infections	1	Number	1990	9.16508	11.508	7.16703
1	Deaths	59	Latvia	1	Male	22	All ages	383	Neonatal sepsis and other neonatal infections	3	Rate	1990	0.408745	0.535626	0.300286
1	Deaths	59	Latvia	2	Female	22	All ages	383	Neonatal sepsis and other neonatal infections	3	Rate	1990	0.289131	0.377058	0.220443
1	Deaths	59	Latvia	3	Both	22	All ages	383	Neonatal sepsis and other neonatal infections	3	Rate	1990	0.344723	0.432847	0.269571
1	Deaths	59	Latvia	1	Male	27	Age-standardized	383	Neonatal sepsis and other neonatal infections	3	Rate	1990	0.556567	0.728845	0.408793
1	Deaths	59	Latvia	2	Female	27	Age-standardized	383	Neonatal sepsis and other neonatal infections	3	Rate	1990	0.477291	0.622183	0.363751
1	Deaths	59	Latvia	3	Both	27	Age-standardized	383	Neonatal sepsis and other neonatal infections	3	Rate	1990	0.517885	0.650707	0.405073
1	Deaths	367	Monaco	1	Male	22	All ages	383	Neonatal sepsis and other neonatal infections	1	Number	1991	0.0210104	0.0372626	0.010283
1	Deaths	367	Monaco	2	Female	22	All ages	383	Neonatal sepsis and other neonatal infections	1	Number	1991	0.0226802	0.0397298	0.0112339
1	Deaths	367	Monaco	3	Both	22	All ages	383	Neonatal sepsis and other neonatal infections	1	Number	1991	0.0436905	0.0682826	0.0259808
1	Deaths	367	Monaco	1	Male	22	All ages	383	Neonatal sepsis and other neonatal infections	3	Rate	1991	0.14321	0.253988	0.0700906
1	Deaths	367	Monaco	2	Female	22	All ages	383	Neonatal sepsis and other neonatal infections	3	Rate	1991	0.141093	0.247158	0.0698856
1	Deaths	367	Monaco	3	Both	22	All ages	383	Neonatal sepsis and other neonatal infections	3	Rate	1991	0.142103	0.222089	0.0845024
1	Deaths	367	Monaco	1	Male	27	Age-standardized	383	Neonatal sepsis and other neonatal infections	3	Rate	1991	0.307019	0.545724	0.150645
1	Deaths	367	Monaco	2	Female	27	Age-standardized	383	Neonatal sepsis and other neonatal infections	3	Rate	1991	0.342742	0.600495	0.169838
1	Deaths	367	Monaco	3	Both	27	Age-standardized	383	Neonatal sepsis and other neonatal infections	3	Rate	1991	0.324583	0.507312	0.193146
1	Deaths	181	Madagascar	1	Male	22	All ages	383	Neonatal sepsis and other neonatal infections	1	Number	1991	893.569	1581.58	454.651
1	Deaths	181	Madagascar	2	Female	22	All ages	383	Neonatal sepsis and other neonatal infections	1	Number	1991	627.081	1031.69	336.259
1	Deaths	181	Madagascar	3	Both	22	All ages	383	Neonatal sepsis and other neonatal infections	1	Number	1991	1520.65	2325.59	980.213
1	Deaths	181	Madagascar	1	Male	22	All ages	383	Neonatal sepsis and other neonatal infections	3	Rate	1991	14.6008	25.8428	7.42894
1	Deaths	181	Madagascar	2	Female	22	All ages	383	Neonatal sepsis and other neonatal infections	3	Rate	1991	10.1921	16.7684	5.46531
1	Deaths	181	Madagascar	3	Both	22	All ages	383	Neonatal sepsis and other neonatal infections	3	Rate	1991	12.3906	18.9494	7.987
1	Deaths	181	Madagascar	1	Male	27	Age-standardized	383	Neonatal sepsis and other neonatal infections	3	Rate	1991	6.76441	11.9746	3.4457
1	Deaths	181	Madagascar	2	Female	27	Age-standardized	383	Neonatal sepsis and other neonatal infections	3	Rate	1991	4.94529	8.15114	2.65361
1	Deaths	181	Madagascar	3	Both	27	Age-standardized	383	Neonatal sepsis and other neonatal infections	3	Rate	1991	5.87327	8.97846	3.7835
1	Deaths	108	Belize	1	Male	22	All ages	383	Neonatal sepsis and other neonatal infections	1	Number	1990	4.63564	6.1227	3.37969
1	Deaths	108	Belize	2	Female	22	All ages	383	Neonatal sepsis and other neonatal infections	1	Number	1990	4.22717	5.43295	3.16663
1	Deaths	108	Belize	3	Both	22	All ages	383	Neonatal sepsis and other neonatal infections	1	Number	1990	8.8628	11.3454	6.74102
1	Deaths	108	Belize	1	Male	22	All ages	383	Neonatal sepsis and other neonatal infections	3	Rate	1990	4.92861	6.50965	3.59328
1	Deaths	108	Belize	2	Female	22	All ages	383	Neonatal sepsis and other neonatal infections	3	Rate	1990	4.6033	5.91637	3.44839
1	Deaths	108	Belize	3	Both	22	All ages	383	Neonatal sepsis and other neonatal infections	3	Rate	1990	4.7679	6.10346	3.62645
1	Deaths	108	Belize	1	Male	27	Age-standardized	383	Neonatal sepsis and other neonatal infections	3	Rate	1990	3.22624	4.26108	2.35213
1	Deaths	108	Belize	2	Female	27	Age-standardized	383	Neonatal sepsis and other neonatal infections	3	Rate	1990	3.04702	3.91548	2.28183
1	Deaths	108	Belize	3	Both	27	Age-standardized	383	Neonatal sepsis and other neonatal infections	3	Rate	1990	3.13827	4.01747	2.38708
1	Deaths	214	Nigeria	1	Male	22	All ages	383	Neonatal sepsis and other neonatal infections	1	Number	1991	10162.8	15701.6	6476.87
[truncated: 108,161 more rows]
