# Supplementary material for: Global, regional, and national incidence and mortality of neonatal sepsis and other neonatal infections, 1990–2019
Source: Front Public Health. 2023 Mar 14;11:1139832. doi: 10.3389/fpubh.2023.1139832 (PMC10043440; doi:10.3389/fpubh.2023.1139832)
Supplement: Supplementary file 3 [file Table_3.XLSX]

## Sheet: Table S2
measure_id	measure_name	location_id	location_name	sex_id	sex_name	age_id	age_name	cause_id	cause_name	metric_id	metric_name	year_start	year_end	val	upper	lower
1	Deaths	168	Angola	1	Male	22	All ages	383	Neonatal sepsis and other neonatal infections	1	Number	1990	2019	0.90483	4.37027	-0.268087
1	Deaths	168	Angola	2	Female	22	All ages	383	Neonatal sepsis and other neonatal infections	1	Number	1990	2019	0.426433	2.82806	-0.454908
1	Deaths	168	Angola	3	Both	22	All ages	383	Neonatal sepsis and other neonatal infections	1	Number	1990	2019	0.659591	2.55108	-0.193228
1	Deaths	168	Angola	1	Male	22	All ages	383	Neonatal sepsis and other neonatal infections	3	Rate	1990	2019	-0.321977	0.911546	-0.739476
1	Deaths	168	Angola	2	Female	22	All ages	383	Neonatal sepsis and other neonatal infections	3	Rate	1990	2019	-0.529908	0.261568	-0.820361
1	Deaths	168	Angola	3	Both	22	All ages	383	Neonatal sepsis and other neonatal infections	3	Rate	1990	2019	-0.431819	0.215755	-0.723792
1	Deaths	168	Angola	1	Male	27	Age-standardized	383	Neonatal sepsis and other neonatal infections	3	Rate	1990	2019	-0.126565	1.45943	-0.664349
1	Deaths	168	Angola	2	Female	27	Age-standardized	383	Neonatal sepsis and other neonatal infections	3	Rate	1990	2019	-0.352805	0.73046	-0.752952
1	Deaths	168	Angola	3	Both	27	Age-standardized	383	Neonatal sepsis and other neonatal infections	3	Rate	1990	2019	-0.242977	0.614989	-0.631921
1	Deaths	33	Armenia	1	Male	22	All ages	383	Neonatal sepsis and other neonatal infections	1	Number	1990	2019	-0.761402	-0.62566	-0.849336
1	Deaths	33	Armenia	2	Female	22	All ages	383	Neonatal sepsis and other neonatal infections	1	Number	1990	2019	-0.71233	-0.540567	-0.816764
1	Deaths	33	Armenia	3	Both	22	All ages	383	Neonatal sepsis and other neonatal infections	1	Number	1990	2019	-0.74242	-0.601447	-0.828331
1	Deaths	33	Armenia	1	Male	22	All ages	383	Neonatal sepsis and other neonatal infections	3	Rate	1990	2019	-0.726038	-0.570177	-0.827006
1	Deaths	33	Armenia	2	Female	22	All ages	383	Neonatal sepsis and other neonatal infections	3	Rate	1990	2019	-0.679392	-0.487962	-0.795784
1	Deaths	33	Armenia	3	Both	22	All ages	383	Neonatal sepsis and other neonatal infections	3	Rate	1990	2019	-0.708735	-0.549327	-0.805881
1	Deaths	33	Armenia	1	Male	27	Age-standardized	383	Neonatal sepsis and other neonatal infections	3	Rate	1990	2019	-0.535498	-0.272768	-0.706564
1	Deaths	33	Armenia	2	Female	27	Age-standardized	383	Neonatal sepsis and other neonatal infections	3	Rate	1990	2019	-0.405193	-0.0495456	-0.620507
1	Deaths	33	Armenia	3	Both	27	Age-standardized	383	Neonatal sepsis and other neonatal infections	3	Rate	1990	2019	-0.483987	-0.200463	-0.655732
1	Deaths	66	Brunei Darussalam	1	Male	22	All ages	383	Neonatal sepsis and other neonatal infections	1	Number	1990	2019	0.0561381	1.22856	-0.517798
1	Deaths	66	Brunei Darussalam	2	Female	22	All ages	383	Neonatal sepsis and other neonatal infections	1	Number	1990	2019	0.0868898	1.1712	-0.431058
1	Deaths	66	Brunei Darussalam	3	Both	22	All ages	383	Neonatal sepsis and other neonatal infections	1	Number	1990	2019	0.0709589	0.877052	-0.361057
1	Deaths	66	Brunei Darussalam	1	Male	22	All ages	383	Neonatal sepsis and other neonatal infections	3	Rate	1990	2019	-0.369239	0.330971	-0.712013
1	Deaths	66	Brunei Darussalam	2	Female	22	All ages	383	Neonatal sepsis and other neonatal infections	3	Rate	1990	2019	-0.364044	0.270405	-0.667103
1	Deaths	66	Brunei Darussalam	3	Both	22	All ages	383	Neonatal sepsis and other neonatal infections	3	Rate	1990	2019	-0.366566	0.11021	-0.622088
1	Deaths	66	Brunei Darussalam	1	Male	27	Age-standardized	383	Neonatal sepsis and other neonatal infections	3	Rate	1990	2019	0.15934	1.44823	-0.471151
1	Deaths	66	Brunei Darussalam	2	Female	27	Age-standardized	383	Neonatal sepsis and other neonatal infections	3	Rate	1990	2019	0.196343	1.39466	-0.374306
1	Deaths	66	Brunei Darussalam	3	Both	27	Age-standardized	383	Neonatal sepsis and other neonatal infections	3	Rate	1990	2019	0.177127	1.06349	-0.298694
1	Deaths	169	Central African Republic	1	Male	22	All ages	383	Neonatal sepsis and other neonatal infections	1	Number	1990	2019	0.701337	3.31477	-0.303084
1	Deaths	169	Central African Republic	2	Female	22	All ages	383	Neonatal sepsis and other neonatal infections	1	Number	1990	2019	0.694354	3.54337	-0.332295
1	Deaths	169	Central African Republic	3	Both	22	All ages	383	Neonatal sepsis and other neonatal infections	1	Number	1990	2019	0.698133	2.37438	-0.125892
1	Deaths	169	Central African Republic	1	Male	22	All ages	383	Neonatal sepsis and other neonatal infections	3	Rate	1990	2019	-0.115468	1.24327	-0.637671
1	Deaths	169	Central African Republic	2	Female	22	All ages	383	Neonatal sepsis and other neonatal infections	3	Rate	1990	2019	-0.126221	1.34302	-0.655664
1	Deaths	169	Central African Republic	3	Both	22	All ages	383	Neonatal sepsis and other neonatal infections	3	Rate	1990	2019	-0.120777	0.747112	-0.547423
1	Deaths	169	Central African Republic	1	Male	27	Age-standardized	383	Neonatal sepsis and other neonatal infections	3	Rate	1990	2019	0.0858465	1.74245	-0.555523
1	Deaths	169	Central African Republic	2	Female	27	Age-standardized	383	Neonatal sepsis and other neonatal infections	3	Rate	1990	2019	0.0845104	1.89141	-0.571317
1	Deaths	169	Central African Republic	3	Both	27	Age-standardized	383	Neonatal sepsis and other neonatal infections	3	Rate	1990	2019	0.0853587	1.15914	-0.441162
1	Deaths	35	Georgia	1	Male	22	All ages	383	Neonatal sepsis and other neonatal infections	1	Number	1990	2019	-0.11538	0.679535	-0.461236
1	Deaths	35	Georgia	2	Female	22	All ages	383	Neonatal sepsis and other neonatal infections	1	Number	1990	2019	0.0167028	0.772724	-0.382423
1	Deaths	35	Georgia	3	Both	22	All ages	383	Neonatal sepsis and other neonatal infections	1	Number	1990	2019	-0.0641332	0.625685	-0.411095
1	Deaths	35	Georgia	1	Male	22	All ages	383	Neonatal sepsis and other neonatal infections	3	Rate	1990	2019	0.318115	1.50257	-0.197222
1	Deaths	35	Georgia	2	Female	22	All ages	383	Neonatal sepsis and other neonatal infections	3	Rate	1990	2019	0.54045	1.68593	-0.0642834
1	Deaths	35	Georgia	3	Both	22	All ages	383	Neonatal sepsis and other neonatal infections	3	Rate	1990	2019	0.406718	1.4436	-0.114806
1	Deaths	35	Georgia	1	Male	27	Age-standardized	383	Neonatal sepsis and other neonatal infections	3	Rate	1990	2019	0.595681	2.01737	-0.0294046
1	Deaths	35	Georgia	2	Female	27	Age-standardized	383	Neonatal sepsis and other neonatal infections	3	Rate	1990	2019	0.853895	2.22022	0.126531
1	Deaths	35	Georgia	3	Both	27	Age-standardized	383	Neonatal sepsis and other neonatal infections	3	Rate	1990	2019	0.696788	1.94051	0.0693555
1	Deaths	36	Kazakhstan	1	Male	22	All ages	383	Neonatal sepsis and other neonatal infections	1	Number	1990	2019	-0.0562647	0.466424	-0.42652
1	Deaths	36	Kazakhstan	2	Female	22	All ages	383	Neonatal sepsis and other neonatal infections	1	Number	1990	2019	0.119315	0.809141	-0.334248
1	Deaths	36	Kazakhstan	3	Both	22	All ages	383	Neonatal sepsis and other neonatal infections	1	Number	1990	2019	0.0123225	0.568521	-0.3751
1	Deaths	36	Kazakhstan	1	Male	22	All ages	383	Neonatal sepsis and other neonatal infections	3	Rate	1990	2019	-0.159917	0.305364	-0.489507
1	Deaths	36	Kazakhstan	2	Female	22	All ages	383	Neonatal sepsis and other neonatal infections	3	Rate	1990	2019	-0.00413887	0.609603	-0.407676
1	Deaths	36	Kazakhstan	3	Both	22	All ages	383	Neonatal sepsis and other neonatal infections	3	Rate	1990	2019	-0.0991043	0.395873	-0.443883
1	Deaths	36	Kazakhstan	1	Male	27	Age-standardized	383	Neonatal sepsis and other neonatal infections	3	Rate	1990	2019	-0.0630379	0.456481	-0.430626
1	Deaths	36	Kazakhstan	2	Female	27	Age-standardized	383	Neonatal sepsis and other neonatal infections	3	Rate	1990	2019	0.124775	0.806703	-0.330773
1	Deaths	36	Kazakhstan	3	Both	27	Age-standardized	383	Neonatal sepsis and other neonatal infections	3	Rate	1990	2019	0.0108874	0.563044	-0.37563
1	Deaths	37	Kyrgyzstan	1	Male	22	All ages	383	Neonatal sepsis and other neonatal infections	1	Number	1990	2019	0.231079	1.29208	-0.240669
1	Deaths	37	Kyrgyzstan	2	Female	22	All ages	383	Neonatal sepsis and other neonatal infections	1	Number	1990	2019	0.255616	1.1113	-0.240107
1	Deaths	37	Kyrgyzstan	3	Both	22	All ages	383	Neonatal sepsis and other neonatal infections	1	Number	1990	2019	0.242001	1.15611	-0.19224
1	Deaths	37	Kyrgyzstan	1	Male	22	All ages	383	Neonatal sepsis and other neonatal infections	3	Rate	1990	2019	-0.169781	0.54574	-0.48792
1	Deaths	37	Kyrgyzstan	2	Female	22	All ages	383	Neonatal sepsis and other neonatal infections	3	Rate	1990	2019	-0.132402	0.458856	-0.474934
1	Deaths	37	Kyrgyzstan	3	Both	22	All ages	383	Neonatal sepsis and other neonatal infections	3	Rate	1990	2019	-0.152003	0.472123	-0.448488
1	Deaths	37	Kyrgyzstan	1	Male	27	Age-standardized	383	Neonatal sepsis and other neonatal infections	3	Rate	1990	2019	0.0494974	0.950486	-0.352596
1	Deaths	37	Kyrgyzstan	2	Female	27	Age-standardized	383	Neonatal sepsis and other neonatal infections	3	Rate	1990	2019	0.0901613	0.833066	-0.340776
1	Deaths	37	Kyrgyzstan	3	Both	27	Age-standardized	383	Neonatal sepsis and other neonatal infections	3	Rate	1990	2019	0.0682699	0.857125	-0.305439
1	Deaths	38	Mongolia	1	Male	22	All ages	383	Neonatal sepsis and other neonatal infections	1	Number	1990	2019	-0.183461	0.701548	-0.612743
1	Deaths	38	Mongolia	2	Female	22	All ages	383	Neonatal sepsis and other neonatal infections	1	Number	1990	2019	-0.108949	0.949008	-0.61733
1	Deaths	38	Mongolia	3	Both	22	All ages	383	Neonatal sepsis and other neonatal infections	1	Number	1990	2019	-0.160271	0.555869	-0.531387
1	Deaths	38	Mongolia	1	Male	22	All ages	383	Neonatal sepsis and other neonatal infections	3	Rate	1990	2019	-0.474359	0.0953596	-0.750706
1	Deaths	38	Mongolia	2	Female	22	All ages	383	Neonatal sepsis and other neonatal infections	3	Rate	1990	2019	-0.440439	0.223937	-0.759691
1	Deaths	38	Mongolia	3	Both	22	All ages	383	Neonatal sepsis and other neonatal infections	3	Rate	1990	2019	-0.466138	-0.0108483	-0.702077
1	Deaths	38	Mongolia	1	Male	27	Age-standardized	383	Neonatal sepsis and other neonatal infections	3	Rate	1990	2019	-0.266903	0.523803	-0.65345
1	Deaths	38	Mongolia	2	Female	27	Age-standardized	383	Neonatal sepsis and other neonatal infections	3	Rate	1990	2019	-0.193641	0.762461	-0.655195
1	Deaths	38	Mongolia	3	Both	27	Age-standardized	383	Neonatal sepsis and other neonatal infections	3	Rate	1990	2019	-0.243128	0.400666	-0.577398
1	Deaths	34	Azerbaijan	1	Male	22	All ages	383	Neonatal sepsis and other neonatal infections	1	Number	1990	2019	-0.158326	0.968075	-0.637175
1	Deaths	34	Azerbaijan	2	Female	22	All ages	383	Neonatal sepsis and other neonatal infections	1	Number	1990	2019	-0.0975233	1.02746	-0.621482
1	Deaths	34	Azerbaijan	3	Both	22	All ages	383	Neonatal sepsis and other neonatal infections	1	Number	1990	2019	-0.133008	0.607939	-0.562824
1	Deaths	34	Azerbaijan	1	Male	22	All ages	383	Neonatal sepsis and other neonatal infections	3	Rate	1990	2019	-0.414435	0.369219	-0.747577
1	Deaths	34	Azerbaijan	2	Female	22	All ages	383	Neonatal sepsis and other neonatal infections	3	Rate	1990	2019	-0.340509	0.481577	-0.723396
1	Deaths	34	Azerbaijan	3	Both	22	All ages	383	Neonatal sepsis and other neonatal infections	3	Rate	1990	2019	-0.381638	0.146826	-0.688194
1	Deaths	34	Azerbaijan	1	Male	27	Age-standardized	383	Neonatal sepsis and other neonatal infections	3	Rate	1990	2019	0.0695703	1.50153	-0.540511
1	Deaths	34	Azerbaijan	2	Female	27	Age-standardized	383	Neonatal sepsis and other neonatal infections	3	Rate	1990	2019	0.227603	1.76262	-0.485255
1	Deaths	34	Azerbaijan	3	Both	27	Age-standardized	383	Neonatal sepsis and other neonatal infections	3	Rate	1990	2019	0.137909	1.11246	-0.426353
1	Deaths	45	Bulgaria	1	Male	22	All ages	383	Neonatal sepsis and other neonatal infections	1	Number	1990	2019	2.10022	3.86333	0.924606
1	Deaths	45	Bulgaria	2	Female	22	All ages	383	Neonatal sepsis and other neonatal infections	1	Number	1990	2019	2.27023	3.90994	1.13485
1	Deaths	45	Bulgaria	3	Both	22	All ages	383	Neonatal sepsis and other neonatal infections	1	Number	1990	2019	2.16898	3.81352	1.03088
1	Deaths	45	Bulgaria	1	Male	22	All ages	383	Neonatal sepsis and other neonatal infections	3	Rate	1990	2019	2.94167	5.1833	1.44697
1	Deaths	45	Bulgaria	2	Female	22	All ages	383	Neonatal sepsis and other neonatal infections	3	Rate	1990	2019	3.03353	5.05597	1.63314
1	Deaths	45	Bulgaria	3	Both	22	All ages	383	Neonatal sepsis and other neonatal infections	3	Rate	1990	2019	2.96712	5.02586	1.54237
1	Deaths	45	Bulgaria	1	Male	27	Age-standardized	383	Neonatal sepsis and other neonatal infections	3	Rate	1990	2019	4.07106	6.975	2.13977
1	Deaths	45	Bulgaria	2	Female	27	Age-standardized	383	Neonatal sepsis and other neonatal infections	3	Rate	1990	2019	4.3609	7.03804	2.49716
1	Deaths	45	Bulgaria	3	Both	27	Age-standardized	383	Neonatal sepsis and other neonatal infections	3	Rate	1990	2019	4.18901	6.87358	2.31835
1	Deaths	83	Iceland	1	Male	22	All ages	383	Neonatal sepsis and other neonatal infections	1	Number	1990	2019	-0.713634	-0.454932	-0.854528
1	Deaths	83	Iceland	2	Female	22	All ages	383	Neonatal sepsis and other neonatal infections	1	Number	1990	2019	-0.52519	-0.139915	-0.748118
1	Deaths	83	Iceland	3	Both	22	All ages	383	Neonatal sepsis and other neonatal infections	1	Number	1990	2019	-0.633571	-0.340472	-0.805328
1	Deaths	83	Iceland	1	Male	22	All ages	383	Neonatal sepsis and other neonatal infections	3	Rate	1990	2019	-0.790436	-0.601117	-0.893543
1	Deaths	83	Iceland	2	Female	22	All ages	383	Neonatal sepsis and other neonatal infections	3	Rate	1990	2019	-0.648111	-0.362578	-0.813326
1	Deaths	83	Iceland	3	Both	22	All ages	383	Neonatal sepsis and other neonatal infections	3	Rate	1990	2019	-0.730157	-0.514315	-0.856641
1	Deaths	83	Iceland	1	Male	27	Age-standardized	383	Neonatal sepsis and other neonatal infections	3	Rate	1990	2019	-0.687861	-0.405637	-0.841563
1	Deaths	83	Iceland	2	Female	27	Age-standardized	383	Neonatal sepsis and other neonatal infections	3	Rate	1990	2019	-0.48651	-0.06917	-0.727479
1	Deaths	83	Iceland	3	Both	27	Age-standardized	383	Neonatal sepsis and other neonatal infections	3	Rate	1990	2019	-0.602163	-0.284291	-0.788548
1	Deaths	46	Croatia	1	Male	22	All ages	383	Neonatal sepsis and other neonatal infections	1	Number	1990	2019	1.60022	3.08324	0.55561
1	Deaths	46	Croatia	2	Female	22	All ages	383	Neonatal sepsis and other neonatal infections	1	Number	1990	2019	1.76822	3.24116	0.783585
1	Deaths	46	Croatia	3	Both	22	All ages	383	Neonatal sepsis and other neonatal infections	1	Number	1990	2019	1.66571	3.05346	0.67248
1	Deaths	46	Croatia	1	Male	22	All ages	383	Neonatal sepsis and other neonatal infections	3	Rate	1990	2019	2.00492	3.71876	0.797727
1	Deaths	46	Croatia	2	Female	22	All ages	383	Neonatal sepsis and other neonatal infections	3	Rate	1990	2019	2.18841	3.88493	1.05432
1	Deaths	46	Croatia	3	Both	22	All ages	383	Neonatal sepsis and other neonatal infections	3	Rate	1990	2019	2.07531	3.67631	0.92947
1	Deaths	46	Croatia	1	Male	27	Age-standardized	383	Neonatal sepsis and other neonatal infections	3	Rate	1990	2019	3.07065	5.38501	1.43479
1	Deaths	46	Croatia	2	Female	27	Age-standardized	383	Neonatal sepsis and other neonatal infections	3	Rate	1990	2019	3.30734	5.59145	1.76853
1	Deaths	46	Croatia	3	Both	27	Age-standardized	383	Neonatal sepsis and other neonatal infections	3	Rate	1990	2019	3.16139	5.33082	1.60701
1	Deaths	183	Mauritius	1	Male	22	All ages	383	Neonatal sepsis and other neonatal infections	1	Number	1990	2019	-0.281429	0.0782952	-0.535558
1	Deaths	183	Mauritius	2	Female	22	All ages	383	Neonatal sepsis and other neonatal infections	1	Number	1990	2019	-0.490824	-0.287119	-0.648576
1	Deaths	183	Mauritius	3	Both	22	All ages	383	Neonatal sepsis and other neonatal infections	1	Number	1990	2019	-0.376866	-0.118718	-0.573951
1	Deaths	183	Mauritius	1	Male	22	All ages	383	Neonatal sepsis and other neonatal infections	3	Rate	1990	2019	-0.373178	-0.0593853	-0.59486
1	Deaths	183	Mauritius	2	Female	22	All ages	383	Neonatal sepsis and other neonatal infections	3	Rate	1990	2019	-0.566533	-0.393116	-0.700829
1	Deaths	183	Mauritius	3	Both	22	All ages	383	Neonatal sepsis and other neonatal infections	3	Rate	1990	2019	-0.463059	-0.240619	-0.632883
1	Deaths	183	Mauritius	1	Male	27	Age-standardized	383	Neonatal sepsis and other neonatal infections	3	Rate	1990	2019	0.247722	0.87298	-0.193488
1	Deaths	183	Mauritius	2	Female	27	Age-standardized	383	Neonatal sepsis and other neonatal infections	3	Rate	1990	2019	-0.112936	0.243077	-0.388166
1	Deaths	183	Mauritius	3	Both	27	Age-standardized	383	Neonatal sepsis and other neonatal infections	3	Rate	1990	2019	0.0840103	0.5342	-0.258256
1	Deaths	47	Czechia	1	Male	22	All ages	383	Neonatal sepsis and other neonatal infections	1	Number	1990	2019	0.685678	1.59012	0.0192616
1	Deaths	47	Czechia	2	Female	22	All ages	383	Neonatal sepsis and other neonatal infections	1	Number	1990	2019	0.757186	1.59644	0.0784688
1	Deaths	47	Czechia	3	Both	22	All ages	383	Neonatal sepsis and other neonatal infections	1	Number	1990	2019	0.713969	1.55315	0.0941529
1	Deaths	47	Czechia	1	Male	22	All ages	383	Neonatal sepsis and other neonatal infections	3	Rate	1990	2019	0.60719	1.46952	-0.0281973
1	Deaths	47	Czechia	2	Female	22	All ages	383	Neonatal sepsis and other neonatal infections	3	Rate	1990	2019	0.723999	1.54741	0.0581004
1	Deaths	47	Czechia	3	Both	22	All ages	383	Neonatal sepsis and other neonatal infections	3	Rate	1990	2019	0.658248	1.47014	0.0585824
1	Deaths	47	Czechia	1	Male	27	Age-standardized	383	Neonatal sepsis and other neonatal infections	3	Rate	1990	2019	0.960006	2.01243	0.187456
1	Deaths	47	Czechia	2	Female	27	Age-standardized	383	Neonatal sepsis and other neonatal infections	3	Rate	1990	2019	1.04221	2.02333	0.252922
1	Deaths	47	Czechia	3	Both	27	Age-standardized	383	Neonatal sepsis and other neonatal infections	3	Rate	1990	2019	0.992463	1.96779	0.271071
1	Deaths	181	Madagascar	1	Male	22	All ages	383	Neonatal sepsis and other neonatal infections	1	Number	1990	2019	0.201333	1.86124	-0.490745
1	Deaths	181	Madagascar	2	Female	22	All ages	383	Neonatal sepsis and other neonatal infections	1	Number	1990	2019	0.256176	1.69593	-0.419399
1	Deaths	181	Madagascar	3	Both	22	All ages	383	Neonatal sepsis and other neonatal infections	1	Number	1990	2019	0.223984	1.2413	-0.345242
1	Deaths	181	Madagascar	1	Male	22	All ages	383	Neonatal sepsis and other neonatal infections	3	Rate	1990	2019	-0.463384	0.278071	-0.772524
1	Deaths	181	Madagascar	2	Female	22	All ages	383	Neonatal sepsis and other neonatal infections	3	Rate	1990	2019	-0.436125	0.210154	-0.739378
1	Deaths	181	Madagascar	3	Both	22	All ages	383	Neonatal sepsis and other neonatal infections	3	Rate	1990	2019	-0.451921	0.00361449	-0.706811
1	Deaths	181	Madagascar	1	Male	27	Age-standardized	383	Neonatal sepsis and other neonatal infections	3	Rate	1990	2019	-0.257657	0.763819	-0.683829
1	Deaths	181	Madagascar	2	Female	27	Age-standardized	383	Neonatal sepsis and other neonatal infections	3	Rate	1990	2019	-0.224574	0.655123	-0.641074
1	Deaths	181	Madagascar	3	Both	27	Age-standardized	383	Neonatal sepsis and other neonatal infections	3	Rate	1990	2019	-0.244	0.384115	-0.594399
1	Deaths	71	Australia	1	Male	22	All ages	383	Neonatal sepsis and other neonatal infections	1	Number	1990	2019	-0.728888	-0.625442	-0.807885
1	Deaths	71	Australia	2	Female	22	All ages	383	Neonatal sepsis and other neonatal infections	1	Number	1990	2019	-0.636471	-0.499593	-0.744352
1	Deaths	71	Australia	3	Both	22	All ages	383	Neonatal sepsis and other neonatal infections	1	Number	1990	2019	-0.693608	-0.581577	-0.781887
1	Deaths	71	Australia	1	Male	22	All ages	383	Neonatal sepsis and other neonatal infections	3	Rate	1990	2019	-0.812594	-0.741087	-0.8672
1	Deaths	71	Australia	2	Female	22	All ages	383	Neonatal sepsis and other neonatal infections	3	Rate	1990	2019	-0.752289	-0.659019	-0.8258
1	Deaths	71	Australia	3	Both	22	All ages	383	Neonatal sepsis and other neonatal infections	3	Rate	1990	2019	-0.789734	-0.712851	-0.850317
1	Deaths	71	Australia	1	Male	27	Age-standardized	383	Neonatal sepsis and other neonatal infections	3	Rate	1990	2019	-0.774552	-0.688543	-0.840226
1	Deaths	71	Australia	2	Female	27	Age-standardized	383	Neonatal sepsis and other neonatal infections	3	Rate	1990	2019	-0.69722	-0.582951	-0.787223
1	Deaths	71	Australia	3	Both	27	Age-standardized	383	Neonatal sepsis and other neonatal infections	3	Rate	1990	2019	-0.745031	-0.651667	-0.818653
1	Deaths	182	Malawi	1	Male	22	All ages	383	Neonatal sepsis and other neonatal infections	1	Number	1990	2019	-0.143294	0.930269	-0.62291
1	Deaths	182	Malawi	2	Female	22	All ages	383	Neonatal sepsis and other neonatal infections	1	Number	1990	2019	-0.127929	0.909008	-0.593948
1	Deaths	182	Malawi	3	Both	22	All ages	383	Neonatal sepsis and other neonatal infections	1	Number	1990	2019	-0.136953	0.614704	-0.513988
1	Deaths	182	Malawi	1	Male	22	All ages	383	Neonatal sepsis and other neonatal infections	3	Rate	1990	2019	-0.552819	0.0075562	-0.803168
1	Deaths	182	Malawi	2	Female	22	All ages	383	Neonatal sepsis and other neonatal infections	3	Rate	1990	2019	-0.551311	-0.0177957	-0.791082
1	Deaths	182	Malawi	3	Both	22	All ages	383	Neonatal sepsis and other neonatal infections	3	Rate	1990	2019	-0.552819	-0.163355	-0.748177
1	Deaths	182	Malawi	1	Male	27	Age-standardized	383	Neonatal sepsis and other neonatal infections	3	Rate	1990	2019	-0.275804	0.633061	-0.68175
1	Deaths	182	Malawi	2	Female	27	Age-standardized	383	Neonatal sepsis and other neonatal infections	3	Rate	1990	2019	-0.269261	0.590596	-0.660065
1	Deaths	182	Malawi	3	Both	27	Age-standardized	383	Neonatal sepsis and other neonatal infections	3	Rate	1990	2019	-0.273578	0.358497	-0.590962
1	Deaths	48	Hungary	1	Male	22	All ages	383	Neonatal sepsis and other neonatal infections	1	Number	1990	2019	-0.501511	-0.198162	-0.702875
1	Deaths	48	Hungary	2	Female	22	All ages	383	Neonatal sepsis and other neonatal infections	1	Number	1990	2019	-0.6289	-0.434748	-0.778001
1	Deaths	48	Hungary	3	Both	22	All ages	383	Neonatal sepsis and other neonatal infections	1	Number	1990	2019	-0.561311	-0.332523	-0.717306
1	Deaths	48	Hungary	1	Male	22	All ages	383	Neonatal sepsis and other neonatal infections	3	Rate	1990	2019	-0.459873	-0.131186	-0.678056
1	Deaths	48	Hungary	2	Female	22	All ages	383	Neonatal sepsis and other neonatal infections	3	Rate	1990	2019	-0.604484	-0.397559	-0.763396
1	Deaths	48	Hungary	3	Both	22	All ages	383	Neonatal sepsis and other neonatal infections	3	Rate	1990	2019	-0.528743	-0.28297	-0.696319
1	Deaths	48	Hungary	1	Male	27	Age-standardized	383	Neonatal sepsis and other neonatal infections	3	Rate	1990	2019	-0.262027	0.187091	-0.558975
1	Deaths	48	Hungary	2	Female	27	Age-standardized	383	Neonatal sepsis and other neonatal infections	3	Rate	1990	2019	-0.445648	-0.156038	-0.668066
1	Deaths	48	Hungary	3	Both	27	Age-standardized	383	Neonatal sepsis and other neonatal infections	3	Rate	1990	2019	-0.347849	-0.0064269	-0.579684
1	Deaths	72	New Zealand	1	Male	22	All ages	383	Neonatal sepsis and other neonatal infections	1	Number	1990	2019	0.725594	1.48205	0.150446
1	Deaths	72	New Zealand	2	Female	22	All ages	383	Neonatal sepsis and other neonatal infections	1	Number	1990	2019	0.26226	0.764985	-0.119158
1	Deaths	72	New Zealand	3	Both	22	All ages	383	Neonatal sepsis and other neonatal infections	1	Number	1990	2019	0.501103	1.09312	0.0487508
1	Deaths	72	New Zealand	1	Male	22	All ages	383	Neonatal sepsis and other neonatal infections	3	Rate	1990	2019	0.332464	0.916582	-0.111652
1	Deaths	72	New Zealand	2	Female	22	All ages	383	Neonatal sepsis and other neonatal infections	3	Rate	1990	2019	-0.0549035	0.321503	-0.340484
1	Deaths	72	New Zealand	3	Both	22	All ages	383	Neonatal sepsis and other neonatal infections	3	Rate	1990	2019	0.141041	0.591057	-0.202808
1	Deaths	72	New Zealand	1	Male	27	Age-standardized	383	Neonatal sepsis and other neonatal infections	3	Rate	1990	2019	0.734355	1.49327	0.156146
1	Deaths	72	New Zealand	2	Female	27	Age-standardized	383	Neonatal sepsis and other neonatal infections	3	Rate	1990	2019	0.271665	0.778642	-0.112974
1	Deaths	72	New Zealand	3	Both	27	Age-standardized	383	Neonatal sepsis and other neonatal infections	3	Rate	1990	2019	0.510465	1.10653	0.0551034
1	Deaths	49	North Macedonia	1	Male	22	All ages	383	Neonatal sepsis and other neonatal infections	1	Number	1990	2019	2.68031	5.45123	1.08994
1	Deaths	49	North Macedonia	2	Female	22	All ages	383	Neonatal sepsis and other neonatal infections	1	Number	1990	2019	1.84921	3.90892	0.652463
1	Deaths	49	North Macedonia	3	Both	22	All ages	383	Neonatal sepsis and other neonatal infections	1	Number	1990	2019	2.27492	4.04322	1.1374
1	Deaths	49	North Macedonia	1	Male	22	All ages	383	Neonatal sepsis and other neonatal infections	3	Rate	1990	2019	2.41946	4.99398	0.941811
1	Deaths	49	North Macedonia	2	Female	22	All ages	383	Neonatal sepsis and other neonatal infections	3	Rate	1990	2019	1.6884	3.63185	0.559195
1	Deaths	49	North Macedonia	3	Both	22	All ages	383	Neonatal sepsis and other neonatal infections	3	Rate	1990	2019	2.06607	3.72161	1.00109
1	Deaths	49	North Macedonia	1	Male	27	Age-standardized	383	Neonatal sepsis and other neonatal infections	3	Rate	1990	2019	4.76259	9.11079	2.27765
1	Deaths	49	North Macedonia	2	Female	27	Age-standardized	383	Neonatal sepsis and other neonatal infections	3	Rate	1990	2019	3.4487	6.66889	1.58457
1	Deaths	49	North Macedonia	3	Both	27	Age-standardized	383	Neonatal sepsis and other neonatal infections	3	Rate	1990	2019	4.12135	6.89745	2.34291
1	Deaths	172	Equatorial Guinea	1	Male	22	All ages	383	Neonatal sepsis and other neonatal infections	1	Number	1990	2019	0.178364	2.51217	-0.599886
1	Deaths	172	Equatorial Guinea	2	Female	22	All ages	383	Neonatal sepsis and other neonatal infections	1	Number	1990	2019	-0.0260271	1.76744	-0.632644
1	Deaths	172	Equatorial Guinea	3	Both	22	All ages	383	Neonatal sepsis and other neonatal infections	1	Number	1990	2019	0.0800585	1.55359	-0.52071
1	Deaths	172	Equatorial Guinea	1	Male	22	All ages	383	Neonatal sepsis and other neonatal infections	3	Rate	1990	2019	-0.682429	-0.0534647	-0.892169
1	Deaths	172	Equatorial Guinea	2	Female	22	All ages	383	Neonatal sepsis and other neonatal infections	3	Rate	1990	2019	-0.666361	-0.0520001	-0.87416
1	Deaths	172	Equatorial Guinea	3	Both	22	All ages	383	Neonatal sepsis and other neonatal infections	3	Rate	1990	2019	-0.672642	-0.226025	-0.854731
1	Deaths	172	Equatorial Guinea	1	Male	27	Age-standardized	383	Neonatal sepsis and other neonatal infections	3	Rate	1990	2019	-0.308884	1.06336	-0.765535
1	Deaths	172	Equatorial Guinea	2	Female	27	Age-standardized	383	Neonatal sepsis and other neonatal infections	3	Rate	1990	2019	-0.426076	0.629491	-0.783425
1	Deaths	172	Equatorial Guinea	3	Both	27	Age-standardized	383	Neonatal sepsis and other neonatal infections	3	Rate	1990	2019	-0.365067	0.496745	-0.718122
1	Deaths	105	Antigua and Barbuda	1	Male	22	All ages	383	Neonatal sepsis and other neonatal infections	1	Number	1990	2019	-0.348373	0.0952244	-0.627114
1	Deaths	105	Antigua and Barbuda	2	Female	22	All ages	383	Neonatal sepsis and other neonatal infections	1	Number	1990	2019	-0.39896	-0.0592301	-0.628699
1	Deaths	105	Antigua and Barbuda	3	Both	22	All ages	383	Neonatal sepsis and other neonatal infections	1	Number	1990	2019	-0.357695	0.0528201	-0.625951
1	Deaths	105	Antigua and Barbuda	1	Male	22	All ages	383	Neonatal sepsis and other neonatal infections	3	Rate	1990	2019	-0.558859	-0.258552	-0.747563
1	Deaths	105	Antigua and Barbuda	2	Female	22	All ages	383	Neonatal sepsis and other neonatal infections	3	Rate	1990	2019	-0.582247	-0.346118	-0.741927
1	Deaths	105	Antigua and Barbuda	3	Both	22	All ages	383	Neonatal sepsis and other neonatal infections	3	Rate	1990	2019	-0.559237	-0.277534	-0.74332
1	Deaths	105	Antigua and Barbuda	1	Male	27	Age-standardized	383	Neonatal sepsis and other neonatal infections	3	Rate	1990	2019	-0.115131	0.4874	-0.494092
1	Deaths	105	Antigua and Barbuda	2	Female	27	Age-standardized	383	Neonatal sepsis and other neonatal infections	3	Rate	1990	2019	-0.180155	0.283719	-0.493262
1	Deaths	105	Antigua and Barbuda	3	Both	27	Age-standardized	383	Neonatal sepsis and other neonatal infections	3	Rate	1990	2019	-0.125977	0.433159	-0.490983
1	Deaths	90	Norway	1	Male	22	All ages	383	Neonatal sepsis and other neonatal infections	1	Number	1990	2019	-0.605444	-0.491393	-0.715113
1	Deaths	90	Norway	2	Female	22	All ages	383	Neonatal sepsis and other neonatal infections	1	Number	1990	2019	-0.0744385	0.182505	-0.325746
1	Deaths	90	Norway	3	Both	22	All ages	383	Neonatal sepsis and other neonatal infections	1	Number	1990	2019	-0.437619	-0.28921	-0.580188
1	Deaths	90	Norway	1	Male	22	All ages	383	Neonatal sepsis and other neonatal infections	3	Rate	1990	2019	-0.693081	-0.604363	-0.778391
1	Deaths	90	Norway	2	Female	22	All ages	383	Neonatal sepsis and other neonatal infections	3	Rate	1990	2019	-0.24995	-0.0417304	-0.453603
1	Deaths	90	Norway	3	Both	22	All ages	383	Neonatal sepsis and other neonatal infections	3	Rate	1990	2019	-0.553479	-0.435644	-0.666676
1	Deaths	90	Norway	1	Male	27	Age-standardized	383	Neonatal sepsis and other neonatal infections	3	Rate	1990	2019	-0.587742	-0.468549	-0.702378
1	Deaths	90	Norway	2	Female	27	Age-standardized	383	Neonatal sepsis and other neonatal infections	3	Rate	1990	2019	-0.0327531	0.23553	-0.295394
1	Deaths	90	Norway	3	Both	27	Age-standardized	383	Neonatal sepsis and other neonatal infections	3	Rate	1990	2019	-0.41235	-0.257193	-0.561354
1	Deaths	84	Ireland	1	Male	22	All ages	383	Neonatal sepsis and other neonatal infections	1	Number	1990	2019	0.204121	0.958498	-0.233804
1	Deaths	84	Ireland	2	Female	22	All ages	383	Neonatal sepsis and other neonatal infections	1	Number	1990	2019	0.583439	1.38015	0.0384002
1	Deaths	84	Ireland	3	Both	22	All ages	383	Neonatal sepsis and other neonatal infections	1	Number	1990	2019	0.32966	1.01168	-0.121305
1	Deaths	84	Ireland	1	Male	22	All ages	383	Neonatal sepsis and other neonatal infections	3	Rate	1990	2019	-0.110378	0.446967	-0.433923
1	Deaths	84	Ireland	2	Female	22	All ages	383	Neonatal sepsis and other neonatal infections	3	Rate	1990	2019	0.152905	0.732988	-0.243939
1	Deaths	84	Ireland	3	Both	22	All ages	383	Neonatal sepsis and other neonatal infections	3	Rate	1990	2019	-0.0248263	0.475365	-0.355565
1	Deaths	84	Ireland	1	Male	27	Age-standardized	383	Neonatal sepsis and other neonatal infections	3	Rate	1990	2019	0.0709899	0.740883	-0.318653
1	Deaths	84	Ireland	2	Female	27	Age-standardized	383	Neonatal sepsis and other neonatal infections	3	Rate	1990	2019	0.38964	1.091	-0.089455
1	Deaths	84	Ireland	3	Both	27	Age-standardized	383	Neonatal sepsis and other neonatal infections	3	Rate	1990	2019	0.175287	0.778703	-0.222784
1	Deaths	184	Mozambique	1	Male	22	All ages	383	Neonatal sepsis and other neonatal infections	1	Number	1990	2019	0.543068	2.02037	-0.196459
1	Deaths	184	Mozambique	2	Female	22	All ages	383	Neonatal sepsis and other neonatal infections	1	Number	1990	2019	0.47797	2.01585	-0.275027
1	Deaths	184	Mozambique	3	Both	22	All ages	383	Neonatal sepsis and other neonatal infections	1	Number	1990	2019	0.516173	1.54451	-0.122712
1	Deaths	184	Mozambique	1	Male	22	All ages	383	Neonatal sepsis and other neonatal infections	3	Rate	1990	2019	-0.321173	0.328723	-0.646506
1	Deaths	184	Mozambique	2	Female	22	All ages	383	Neonatal sepsis and other neonatal infections	3	Rate	1990	2019	-0.341999	0.342674	-0.677238
1	Deaths	184	Mozambique	3	Both	22	All ages	383	Neonatal sepsis and other neonatal infections	3	Rate	1990	2019	-0.328845	0.126365	-0.611656
1	Deaths	184	Mozambique	1	Male	27	Age-standardized	383	Neonatal sepsis and other neonatal infections	3	Rate	1990	2019	-0.201878	0.552287	-0.584902
1	Deaths	184	Mozambique	2	Female	27	Age-standardized	383	Neonatal sepsis and other neonatal infections	3	Rate	1990	2019	-0.235771	0.552624	-0.62397
1	Deaths	184	Mozambique	3	Both	27	Age-standardized	383	Neonatal sepsis and other neonatal infections	3	Rate	1990	2019	-0.215874	0.309278	-0.544874
1	Deaths	175	Burundi	1	Male	22	All ages	383	Neonatal sepsis and other neonatal infections	1	Number	1990	2019	0.310708	1.83448	-0.3943
1	Deaths	175	Burundi	2	Female	22	All ages	383	Neonatal sepsis and other neonatal infections	1	Number	1990	2019	0.457539	2.21598	-0.354942
1	Deaths	175	Burundi	3	Both	22	All ages	383	Neonatal sepsis and other neonatal infections	1	Number	1990	2019	0.37187	1.38884	-0.231698
1	Deaths	175	Burundi	1	Male	22	All ages	383	Neonatal sepsis and other neonatal infections	3	Rate	1990	2019	-0.400956	0.295466	-0.723172
1	Deaths	175	Burundi	2	Female	22	All ages	383	Neonatal sepsis and other neonatal infections	3	Rate	1990	2019	-0.305592	0.532175	-0.692678
1	Deaths	175	Burundi	3	Both	22	All ages	383	Neonatal sepsis and other neonatal infections	3	Rate	1990	2019	-0.35962	0.115097	-0.641361
1	Deaths	175	Burundi	1	Male	27	Age-standardized	383	Neonatal sepsis and other neonatal infections	3	Rate	1990	2019	-0.260327	0.601942	-0.657583
1	Deaths	175	Burundi	2	Female	27	Age-standardized	383	Neonatal sepsis and other neonatal infections	3	Rate	1990	2019	-0.176829	0.809813	-0.63581
1	Deaths	175	Burundi	3	Both	27	Age-standardized	383	Neonatal sepsis and other neonatal infections	3	Rate	1990	2019	-0.225489	0.343632	-0.564411
1	Deaths	50	Montenegro	1	Male	22	All ages	383	Neonatal sepsis and other neonatal infections	1	Number	1990	2019	-0.554185	-0.221858	-0.767344
1	Deaths	50	Montenegro	2	Female	22	All ages	383	Neonatal sepsis and other neonatal infections	1	Number	1990	2019	-0.540348	-0.186895	-0.741315
1	Deaths	50	Montenegro	3	Both	22	All ages	383	Neonatal sepsis and other neonatal infections	1	Number	1990	2019	-0.548405	-0.277026	-0.731863
1	Deaths	50	Montenegro	1	Male	22	All ages	383	Neonatal sepsis and other neonatal infections	3	Rate	1990	2019	-0.54685	-0.209055	-0.763516
1	Deaths	50	Montenegro	2	Female	22	All ages	383	Neonatal sepsis and other neonatal infections	3	Rate	1990	2019	-0.539842	-0.186001	-0.74103
1	Deaths	50	Montenegro	3	Both	22	All ages	383	Neonatal sepsis and other neonatal infections	3	Rate	1990	2019	-0.544482	-0.270745	-0.729533
1	Deaths	50	Montenegro	1	Male	27	Age-standardized	383	Neonatal sepsis and other neonatal infections	3	Rate	1990	2019	-0.341729	0.149049	-0.657854
1	Deaths	50	Montenegro	2	Female	27	Age-standardized	383	Neonatal sepsis and other neonatal infections	3	Rate	1990	2019	-0.310008	0.219977	-0.611469
1	Deaths	50	Montenegro	3	Both	27	Age-standardized	383	Neonatal sepsis and other neonatal infections	3	Rate	1990	2019	-0.327858	0.0753753	-0.601601
1	Deaths	7	Democratic People's Republic of Korea	1	Male	22	All ages	383	Neonatal sepsis and other neonatal infections	1	Number	1990	2019	-0.580708	-0.021473	-0.818071
1	Deaths	7	Democratic People's Republic of Korea	2	Female	22	All ages	383	Neonatal sepsis and other neonatal infections	1	Number	1990	2019	-0.576339	0.0270918	-0.8081
1	Deaths	7	Democratic People's Republic of Korea	3	Both	22	All ages	383	Neonatal sepsis and other neonatal infections	1	Number	1990	2019	-0.578887	-0.154033	-0.783084
1	Deaths	7	Democratic People's Republic of Korea	1	Male	22	All ages	383	Neonatal sepsis and other neonatal infections	3	Rate	1990	2019	-0.680041	-0.253292	-0.861171
1	Deaths	7	Democratic People's Republic of Korea	2	Female	22	All ages	383	Neonatal sepsis and other neonatal infections	3	Rate	1990	2019	-0.643386	-0.135454	-0.83847
1	Deaths	7	Democratic People's Republic of Korea	3	Both	22	All ages	383	Neonatal sepsis and other neonatal infections	3	Rate	1990	2019	-0.662009	-0.321015	-0.8259
1	Deaths	7	Democratic People's Republic of Korea	1	Male	27	Age-standardized	383	Neonatal sepsis and other neonatal infections	3	Rate	1990	2019	-0.13281	1.02243	-0.623836
1	Deaths	7	Democratic People's Republic of Korea	2	Female	27	Age-standardized	383	Neonatal sepsis and other neonatal infections	3	Rate	1990	2019	-0.125882	1.12466	-0.603424
1	Deaths	7	Democratic People's Republic of Korea	3	Both	27	Age-standardized	383	Neonatal sepsis and other neonatal infections	3	Rate	1990	2019	-0.130001	0.750531	-0.550246
1	Deaths	52	Romania	1	Male	22	All ages	383	Neonatal sepsis and other neonatal infections	1	Number	1990	2019	-0.655287	-0.491453	-0.777722
1	Deaths	52	Romania	2	Female	22	All ages	383	Neonatal sepsis and other neonatal infections	1	Number	1990	2019	-0.730694	-0.59749	-0.82348
1	Deaths	52	Romania	3	Both	22	All ages	383	Neonatal sepsis and other neonatal infections	1	Number	1990	2019	-0.688076	-0.550518	-0.789916
1	Deaths	52	Romania	1	Male	22	All ages	383	Neonatal sepsis and other neonatal infections	3	Rate	1990	2019	-0.575611	-0.373909	-0.726345
1	Deaths	52	Romania	2	Female	22	All ages	383	Neonatal sepsis and other neonatal infections	3	Rate	1990	2019	-0.676272	-0.516148	-0.787808
1	Deaths	52	Romania	3	Both	22	All ages	383	Neonatal sepsis and other neonatal infections	3	Rate	1990	2019	-0.620631	-0.453329	-0.744491
1	Deaths	52	Romania	1	Male	27	Age-standardized	383	Neonatal sepsis and other neonatal infections	3	Rate	1990	2019	-0.413955	-0.135154	-0.621734
1	Deaths	52	Romania	2	Female	27	Age-standardized	383	Neonatal sepsis and other neonatal infections	3	Rate	1990	2019	-0.536868	-0.306877	-0.696906
1	Deaths	52	Romania	3	Both	27	Age-standardized	383	Neonatal sepsis and other neonatal infections	3	Rate	1990	2019	-0.466795	-0.231055	-0.641092
1	Deaths	6	China	1	Male	22	All ages	383	Neonatal sepsis and other neonatal infections	1	Number	1990	2019	-0.616722	-0.457214	-0.71674
1	Deaths	6	China	2	Female	22	All ages	383	Neonatal sepsis and other neonatal infections	1	Number	1990	2019	-0.570962	-0.422534	-0.674304
1	Deaths	6	China	3	Both	22	All ages	383	Neonatal sepsis and other neonatal infections	1	Number	1990	2019	-0.599903	-0.453227	-0.688878
1	Deaths	6	China	1	Male	22	All ages	383	Neonatal sepsis and other neonatal infections	3	Rate	1990	2019	-0.677339	-0.543058	-0.761539
1	Deaths	6	China	2	Female	22	All ages	383	Neonatal sepsis and other neonatal infections	3	Rate	1990	2019	-0.647253	-0.525218	-0.732219
1	Deaths	6	China	3	Both	22	All ages	383	Neonatal sepsis and other neonatal infections	3	Rate	1990	2019	-0.667039	-0.544975	-0.741084
1	Deaths	6	China	1	Male	27	Age-standardized	383	Neonatal sepsis and other neonatal infections	3	Rate	1990	2019	-0.400506	-0.150752	-0.556815
1	Deaths	6	China	2	Female	27	Age-standardized	383	Neonatal sepsis and other neonatal infections	3	Rate	1990	2019	-0.305766	-0.0646515	-0.473142
1	Deaths	6	China	3	Both	27	Age-standardized	383	Neonatal sepsis and other neonatal infections	3	Rate	1990	2019	-0.364257	-0.130786	-0.505842
1	Deaths	135	Brazil	1	Male	22	All ages	383	Neonatal sepsis and other neonatal infections	1	Number	1990	2019	-0.512408	-0.356264	-0.6457
1	Deaths	135	Brazil	2	Female	22	All ages	383	Neonatal sepsis and other neonatal infections	1	Number	1990	2019	-0.534113	-0.372405	-0.661398
1	Deaths	135	Brazil	3	Both	22	All ages	383	Neonatal sepsis and other neonatal infections	1	Number	1990	2019	-0.521323	-0.372897	-0.647212
1	Deaths	135	Brazil	1	Male	22	All ages	383	Neonatal sepsis and other neonatal infections	3	Rate	1990	2019	-0.66096	-0.552387	-0.753643
1	Deaths	135	Brazil	2	Female	22	All ages	383	Neonatal sepsis and other neonatal infections	3	Rate	1990	2019	-0.683697	-0.57391	-0.770115
1	Deaths	135	Brazil	3	Both	22	All ages	383	Neonatal sepsis and other neonatal infections	3	Rate	1990	2019	-0.671178	-0.569219	-0.757656
1	Deaths	135	Brazil	1	Male	27	Age-standardized	383	Neonatal sepsis and other neonatal infections	3	Rate	1990	2019	-0.464566	-0.293046	-0.611044
1	Deaths	135	Brazil	2	Female	27	Age-standardized	383	Neonatal sepsis and other neonatal infections	3	Rate	1990	2019	-0.48467	-0.305714	-0.625498
1	Deaths	135	Brazil	3	Both	27	Age-standardized	383	Neonatal sepsis and other neonatal infections	3	Rate	1990	2019	-0.472475	-0.30881	-0.611194
1	Deaths	51	Poland	1	Male	22	All ages	383	Neonatal sepsis and other neonatal infections	1	Number	1990	2019	-0.87989	-0.823987	-0.920131
1	Deaths	51	Poland	2	Female	22	All ages	383	Neonatal sepsis and other neonatal infections	1	Number	1990	2019	-0.858358	-0.798848	-0.909779
1	Deaths	51	Poland	3	Both	22	All ages	383	Neonatal sepsis and other neonatal infections	1	Number	1990	2019	-0.87114	-0.819268	-0.912409
1	Deaths	51	Poland	1	Male	22	All ages	383	Neonatal sepsis and other neonatal infections	3	Rate	1990	2019	-0.880116	-0.824318	-0.920281
1	Deaths	51	Poland	2	Female	22	All ages	383	Neonatal sepsis and other neonatal infections	3	Rate	1990	2019	-0.860084	-0.8013	-0.910879
1	Deaths	51	Poland	3	Both	22	All ages	383	Neonatal sepsis and other neonatal infections	3	Rate	1990	2019	-0.872068	-0.820569	-0.91304
1	Deaths	51	Poland	1	Male	27	Age-standardized	383	Neonatal sepsis and other neonatal infections	3	Rate	1990	2019	-0.824036	-0.742035	-0.882944
1	Deaths	51	Poland	2	Female	27	Age-standardized	383	Neonatal sepsis and other neonatal infections	3	Rate	1990	2019	-0.791529	-0.703974	-0.867236
1	Deaths	51	Poland	3	Both	27	Age-standardized	383	Neonatal sepsis and other neonatal infections	3	Rate	1990	2019	-0.810797	-0.734756	-0.871388
1	Deaths	77	Cyprus	1	Male	22	All ages	383	Neonatal sepsis and other neonatal infections	1	Number	1990	2019	-0.691265	-0.431286	-0.841326
1	Deaths	77	Cyprus	2	Female	22	All ages	383	Neonatal sepsis and other neonatal infections	1	Number	1990	2019	-0.655986	-0.298559	-0.81978
1	Deaths	77	Cyprus	3	Both	22	All ages	383	Neonatal sepsis and other neonatal infections	1	Number	1990	2019	-0.677488	-0.458515	-0.815298
1	Deaths	77	Cyprus	1	Male	22	All ages	383	Neonatal sepsis and other neonatal infections	3	Rate	1990	2019	-0.813778	-0.656964	-0.904291
1	Deaths	77	Cyprus	2	Female	22	All ages	383	Neonatal sepsis and other neonatal infections	3	Rate	1990	2019	-0.799881	-0.59196	-0.895163
1	Deaths	77	Cyprus	3	Both	22	All ages	383	Neonatal sepsis and other neonatal infections	3	Rate	1990	2019	-0.808968	-0.679265	-0.890596
1	Deaths	77	Cyprus	1	Male	27	Age-standardized	383	Neonatal sepsis and other neonatal infections	3	Rate	1990	2019	-0.722406	-0.487195	-0.857191
1	Deaths	77	Cyprus	2	Female	27	Age-standardized	383	Neonatal sepsis and other neonatal infections	3	Rate	1990	2019	-0.688282	-0.363704	-0.836725
1	Deaths	77	Cyprus	3	Both	27	Age-standardized	383	Neonatal sepsis and other neonatal infections	3	Rate	1990	2019	-0.708905	-0.511993	-0.83297
1	Deaths	151	Qatar	1	Male	22	All ages	383	Neonatal sepsis and other neonatal infections	1	Number	1990	2019	0.299017	2.52475	-0.485661
1	Deaths	151	Qatar	2	Female	22	All ages	383	Neonatal sepsis and other neonatal infections	1	Number	1990	2019	0.184349	1.88808	-0.501384
1	Deaths	151	Qatar	3	Both	22	All ages	383	Neonatal sepsis and other neonatal infections	1	Number	1990	2019	0.246589	1.49631	-0.352374
1	Deaths	151	Qatar	1	Male	22	All ages	383	Neonatal sepsis and other neonatal infections	3	Rate	1990	2019	-0.819262	-0.509586	-0.928438
1	Deaths	151	Qatar	2	Female	22	All ages	383	Neonatal sepsis and other neonatal infections	3	Rate	1990	2019	-0.759369	-0.41321	-0.898693
1	Deaths	151	Qatar	3	Both	22	All ages	383	Neonatal sepsis and other neonatal infections	3	Rate	1990	2019	-0.806289	-0.612092	-0.899364
1	Deaths	151	Qatar	1	Male	27	Age-standardized	383	Neonatal sepsis and other neonatal infections	3	Rate	1990	2019	-0.500734	0.357131	-0.802336
1	Deaths	151	Qatar	2	Female	27	Age-standardized	383	Neonatal sepsis and other neonatal infections	3	Rate	1990	2019	-0.546986	0.105363	-0.809826
1	Deaths	151	Qatar	3	Both	27	Age-standardized	383	Neonatal sepsis and other neonatal infections	3	Rate	1990	2019	-0.522007	-0.0427267	-0.751663
1	Deaths	101	Canada	1	Male	22	All ages	383	Neonatal sepsis and other neonatal infections	1	Number	1990	2019	-0.268303	0.00436036	-0.481779
1	Deaths	101	Canada	2	Female	22	All ages	383	Neonatal sepsis and other neonatal infections	1	Number	1990	2019	-0.0873203	0.261695	-0.327835
1	Deaths	101	Canada	3	Both	22	All ages	383	Neonatal sepsis and other neonatal infections	1	Number	1990	2019	-0.19621	0.0671012	-0.402793
1	Deaths	101	Canada	1	Male	22	All ages	383	Neonatal sepsis and other neonatal infections	3	Rate	1990	2019	-0.452404	-0.248344	-0.612167
1	Deaths	101	Canada	2	Female	22	All ages	383	Neonatal sepsis and other neonatal infections	3	Rate	1990	2019	-0.320614	-0.0608109	-0.49965
1	Deaths	101	Canada	3	Both	22	All ages	383	Neonatal sepsis and other neonatal infections	3	Rate	1990	2019	-0.400085	-0.203561	-0.55427
1	Deaths	101	Canada	1	Male	27	Age-standardized	383	Neonatal sepsis and other neonatal infections	3	Rate	1990	2019	-0.211633	0.0820947	-0.441765
1	Deaths	101	Canada	2	Female	27	Age-standardized	383	Neonatal sepsis and other neonatal infections	3	Rate	1990	2019	-0.018956	0.357192	-0.27818
1	Deaths	101	Canada	3	Both	27	Age-standardized	383	Neonatal sepsis and other neonatal infections	3	Rate	1990	2019	-0.134979	0.148361	-0.357718
1	Deaths	78	Denmark	1	Male	22	All ages	383	Neonatal sepsis and other neonatal infections	1	Number	1990	2019	-0.415718	-0.0425611	-0.640816
1	Deaths	78	Denmark	2	Female	22	All ages	383	Neonatal sepsis and other neonatal infections	1	Number	1990	2019	-0.115357	0.369064	-0.423227
1	Deaths	78	Denmark	3	Both	22	All ages	383	Neonatal sepsis and other neonatal infections	1	Number	1990	2019	-0.292326	0.0977479	-0.547026
1	Deaths	78	Denmark	1	Male	22	All ages	383	Neonatal sepsis and other neonatal infections	3	Rate	1990	2019	-0.487325	-0.159901	-0.684836
1	Deaths	78	Denmark	2	Female	22	All ages	383	Neonatal sepsis and other neonatal infections	3	Rate	1990	2019	-0.207791	0.226015	-0.483492
1	Deaths	78	Denmark	3	Both	22	All ages	383	Neonatal sepsis and other neonatal infections	3	Rate	1990	2019	-0.372634	-0.0268261	-0.59843
1	Deaths	78	Denmark	1	Male	27	Age-standardized	383	Neonatal sepsis and other neonatal infections	3	Rate	1990	2019	-0.414356	-0.040781	-0.640027
1	Deaths	78	Denmark	2	Female	27	Age-standardized	383	Neonatal sepsis and other neonatal infections	3	Rate	1990	2019	-0.112009	0.373529	-0.420909
1	Deaths	78	Denmark	3	Both	27	Age-standardized	383	Neonatal sepsis and other neonatal infections	3	Rate	1990	2019	-0.290177	0.102214	-0.545568
1	Deaths	176	Comoros	1	Male	22	All ages	383	Neonatal sepsis and other neonatal infections	1	Number	1990	2019	-0.440985	0.27203	-0.769555
1	Deaths	176	Comoros	2	Female	22	All ages	383	Neonatal sepsis and other neonatal infections	1	Number	1990	2019	-0.388358	0.304972	-0.740812
1	Deaths	176	Comoros	3	Both	22	All ages	383	Neonatal sepsis and other neonatal infections	1	Number	1990	2019	-0.418567	0.0711904	-0.687137
1	Deaths	176	Comoros	1	Male	22	All ages	383	Neonatal sepsis and other neonatal infections	3	Rate	1990	2019	-0.638586	-0.177607	-0.851013
1	Deaths	176	Comoros	2	Female	22	All ages	383	Neonatal sepsis and other neonatal infections	3	Rate	1990	2019	-0.597885	-0.142065	-0.8296
1	Deaths	176	Comoros	3	Both	22	All ages	383	Neonatal sepsis and other neonatal infections	3	Rate	1990	2019	-0.620915	-0.301601	-0.796018
1	Deaths	176	Comoros	1	Male	27	Age-standardized	383	Neonatal sepsis and other neonatal infections	3	Rate	1990	2019	-0.338064	0.501619	-0.725879
1	Deaths	176	Comoros	2	Female	27	Age-standardized	383	Neonatal sepsis and other neonatal infections	3	Rate	1990	2019	-0.276891	0.537105	-0.692249
1	Deaths	176	Comoros	3	Both	27	Age-standardized	383	Neonatal sepsis and other neonatal infections	3	Rate	1990	2019	-0.312029	0.266698	-0.629278
1	Deaths	61	Republic of Moldova	1	Male	22	All ages	383	Neonatal sepsis and other neonatal infections	1	Number	1990	2019	-0.68521	-0.453543	-0.810035
1	Deaths	61	Republic of Moldova	2	Female	22	All ages	383	Neonatal sepsis and other neonatal infections	1	Number	1990	2019	-0.684842	-0.481021	-0.804174
1	Deaths	61	Republic of Moldova	3	Both	22	All ages	383	Neonatal sepsis and other neonatal infections	1	Number	1990	2019	-0.685059	-0.48871	-0.803414
1	Deaths	61	Republic of Moldova	1	Male	22	All ages	383	Neonatal sepsis and other neonatal infections	3	Rate	1990	2019	-0.620417	-0.341067	-0.770935
1	Deaths	61	Republic of Moldova	2	Female	22	All ages	383	Neonatal sepsis and other neonatal infections	3	Rate	1990	2019	-0.620133	-0.374463	-0.763967
1	Deaths	61	Republic of Moldova	3	Both	22	All ages	383	Neonatal sepsis and other neonatal infections	3	Rate	1990	2019	-0.620319	-0.383608	-0.763003
1	Deaths	61	Republic of Moldova	1	Male	27	Age-standardized	383	Neonatal sepsis and other neonatal infections	3	Rate	1990	2019	-0.249919	0.302443	-0.547439
1	Deaths	61	Republic of Moldova	2	Female	27	Age-standardized	383	Neonatal sepsis and other neonatal infections	3	Rate	1990	2019	-0.240504	0.250596	-0.528358
1	Deaths	61	Republic of Moldova	3	Both	27	Age-standardized	383	Neonatal sepsis and other neonatal infections	3	Rate	1990	2019	-0.245382	0.225794	-0.529166
1	Deaths	62	Russian Federation	1	Male	22	All ages	383	Neonatal sepsis and other neonatal infections	1	Number	1990	2019	-0.371964	-0.19049	-0.525578
1	Deaths	62	Russian Federation	2	Female	22	All ages	383	Neonatal sepsis and other neonatal infections	1	Number	1990	2019	-0.286067	-0.104019	-0.462815
1	Deaths	62	Russian Federation	3	Both	22	All ages	383	Neonatal sepsis and other neonatal infections	1	Number	1990	2019	-0.337784	-0.161311	-0.491128
1	Deaths	62	Russian Federation	1	Male	22	All ages	383	Neonatal sepsis and other neonatal infections	3	Rate	1990	2019	-0.349901	-0.162052	-0.508911
1	Deaths	62	Russian Federation	2	Female	22	All ages	383	Neonatal sepsis and other neonatal infections	3	Rate	1990	2019	-0.268707	-0.0822327	-0.449753
1	Deaths	62	Russian Federation	3	Both	22	All ages	383	Neonatal sepsis and other neonatal infections	3	Rate	1990	2019	-0.318348	-0.136694	-0.476192
1	Deaths	62	Russian Federation	1	Male	27	Age-standardized	383	Neonatal sepsis and other neonatal infections	3	Rate	1990	2019	-0.274705	-0.0645164	-0.452513
1	Deaths	62	Russian Federation	2	Female	27	Age-standardized	383	Neonatal sepsis and other neonatal infections	3	Rate	1990	2019	-0.171231	0.0395915	-0.376803
1	Deaths	62	Russian Federation	3	Both	27	Age-standardized	383	Neonatal sepsis and other neonatal infections	3	Rate	1990	2019	-0.233213	-0.0288545	-0.41065
1	Deaths	79	Finland	1	Male	22	All ages	383	Neonatal sepsis and other neonatal infections	1	Number	1990	2019	-0.502557	-0.243033	-0.689966
1	Deaths	79	Finland	2	Female	22	All ages	383	Neonatal sepsis and other neonatal infections	1	Number	1990	2019	-0.579686	-0.374601	-0.735545
1	Deaths	79	Finland	3	Both	22	All ages	383	Neonatal sepsis and other neonatal infections	1	Number	1990	2019	-0.541266	-0.343182	-0.700781
1	Deaths	79	Finland	1	Male	22	All ages	383	Neonatal sepsis and other neonatal infections	3	Rate	1990	2019	-0.557205	-0.326191	-0.724025
1	Deaths	79	Finland	2	Female	22	All ages	383	Neonatal sepsis and other neonatal infections	3	Rate	1990	2019	-0.613267	-0.424568	-0.756674
1	Deaths	79	Finland	3	Both	22	All ages	383	Neonatal sepsis and other neonatal infections	3	Rate	1990	2019	-0.584697	-0.405368	-0.72911
1	Deaths	79	Finland	1	Male	27	Age-standardized	383	Neonatal sepsis and other neonatal infections	3	Rate	1990	2019	-0.348362	-0.0081515	-0.594231
1	Deaths	79	Finland	2	Female	27	Age-standardized	383	Neonatal sepsis and other neonatal infections	3	Rate	1990	2019	-0.447765	-0.177469	-0.652165
1	Deaths	79	Finland	3	Both	27	Age-standardized	383	Neonatal sepsis and other neonatal infections	3	Rate	1990	2019	-0.398204	-0.137837	-0.607495
1	Deaths	190	Uganda	1	Male	22	All ages	383	Neonatal sepsis and other neonatal infections	1	Number	1990	2019	0.241341	1.68007	-0.422035
1	Deaths	190	Uganda	2	Female	22	All ages	383	Neonatal sepsis and other neonatal infections	1	Number	1990	2019	0.378153	2.03319	-0.307699
1	Deaths	190	Uganda	3	Both	22	All ages	383	Neonatal sepsis and other neonatal infections	1	Number	1990	2019	0.295538	1.3701	-0.280887
1	Deaths	190	Uganda	1	Male	22	All ages	383	Neonatal sepsis and other neonatal infections	3	Rate	1990	2019	-0.477213	0.128702	-0.756592
1	Deaths	190	Uganda	2	Female	22	All ages	383	Neonatal sepsis and other neonatal infections	3	Rate	1990	2019	-0.419678	0.277236	-0.708481
1	Deaths	190	Uganda	3	Both	22	All ages	383	Neonatal sepsis and other neonatal infections	3	Rate	1990	2019	-0.454428	-0.00191307	-0.69717
1	Deaths	190	Uganda	1	Male	27	Age-standardized	383	Neonatal sepsis and other neonatal infections	3	Rate	1990	2019	-0.278484	0.556622	-0.664365
1	Deaths	190	Uganda	2	Female	27	Age-standardized	383	Neonatal sepsis and other neonatal infections	3	Rate	1990	2019	-0.196673	0.762744	-0.596474
1	Deaths	190	Uganda	3	Both	27	Age-standardized	383	Neonatal sepsis and other neonatal infections	3	Rate	1990	2019	-0.245883	0.377033	-0.580798
1	Deaths	85	Israel	1	Male	22	All ages	383	Neonatal sepsis and other neonatal infections	1	Number	1990	2019	-0.153054	0.30687	-0.480172
1	Deaths	85	Israel	2	Female	22	All ages	383	Neonatal sepsis and other neonatal infections	1	Number	1990	2019	-0.314902	0.123095	-0.574915
1	Deaths	85	Israel	3	Both	22	All ages	383	Neonatal sepsis and other neonatal infections	1	Number	1990	2019	-0.226227	0.119637	-0.483627
1	Deaths	85	Israel	1	Male	22	All ages	383	Neonatal sepsis and other neonatal infections	3	Rate	1990	2019	-0.551355	-0.307723	-0.724636
1	Deaths	85	Israel	2	Female	22	All ages	383	Neonatal sepsis and other neonatal infections	3	Rate	1990	2019	-0.632639	-0.397778	-0.772062
1	Deaths	85	Israel	3	Both	22	All ages	383	Neonatal sepsis and other neonatal infections	3	Rate	1990	2019	-0.587592	-0.403252	-0.724781
1	Deaths	85	Israel	1	Male	27	Age-standardized	383	Neonatal sepsis and other neonatal infections	3	Rate	1990	2019	-0.548634	-0.304308	-0.723087
1	Deaths	85	Israel	2	Female	27	Age-standardized	383	Neonatal sepsis and other neonatal infections	3	Rate	1990	2019	-0.63478	-0.401415	-0.773153
1	Deaths	85	Israel	3	Both	27	Age-standardized	383	Neonatal sepsis and other neonatal infections	3	Rate	1990	2019	-0.587555	-0.403721	-0.724901
1	Deaths	131	Nicaragua	1	Male	22	All ages	383	Neonatal sepsis and other neonatal infections	1	Number	1990	2019	-0.552617	-0.244314	-0.737219
1	Deaths	131	Nicaragua	2	Female	22	All ages	383	Neonatal sepsis and other neonatal infections	1	Number	1990	2019	-0.580644	-0.34633	-0.729491
1	Deaths	131	Nicaragua	3	Both	22	All ages	383	Neonatal sepsis and other neonatal infections	1	Number	1990	2019	-0.564422	-0.361556	-0.712578
1	Deaths	131	Nicaragua	1	Male	22	All ages	383	Neonatal sepsis and other neonatal infections	3	Rate	1990	2019	-0.733956	-0.550618	-0.843733
1	Deaths	131	Nicaragua	2	Female	22	All ages	383	Neonatal sepsis and other neonatal infections	3	Rate	1990	2019	-0.748636	-0.608187	-0.837856
1	Deaths	131	Nicaragua	3	Both	22	All ages	383	Neonatal sepsis and other neonatal infections	3	Rate	1990	2019	-0.739931	-0.618806	-0.82839
1	Deaths	131	Nicaragua	1	Male	27	Age-standardized	383	Neonatal sepsis and other neonatal infections	3	Rate	1990	2019	-0.513271	-0.177309	-0.713812
1	Deaths	131	Nicaragua	2	Female	27	Age-standardized	383	Neonatal sepsis and other neonatal infections	3	Rate	1990	2019	-0.542638	-0.28759	-0.705041
1	Deaths	131	Nicaragua	3	Both	27	Age-standardized	383	Neonatal sepsis and other neonatal infections	3	Rate	1990	2019	-0.525541	-0.304228	-0.686813
1	Deaths	147	Libya	1	Male	22	All ages	383	Neonatal sepsis and other neonatal infections	1	Number	1990	2019	-0.706409	-0.248338	-0.888939
1	Deaths	147	Libya	2	Female	22	All ages	383	Neonatal sepsis and other neonatal infections	1	Number	1990	2019	-0.697117	-0.175708	-0.889562
1	Deaths	147	Libya	3	Both	22	All ages	383	Neonatal sepsis and other neonatal infections	1	Number	1990	2019	-0.702308	-0.409051	-0.863678
1	Deaths	147	Libya	1	Male	22	All ages	383	Neonatal sepsis and other neonatal infections	3	Rate	1990	2019	-0.813052	-0.52137	-0.929281
1	Deaths	147	Libya	2	Female	22	All ages	383	Neonatal sepsis and other neonatal infections	3	Rate	1990	2019	-0.811976	-0.488295	-0.931442
1	Deaths	147	Libya	3	Both	22	All ages	383	Neonatal sepsis and other neonatal infections	3	Rate	1990	2019	-0.812741	-0.628272	-0.914248
1	Deaths	147	Libya	1	Male	27	Age-standardized	383	Neonatal sepsis and other neonatal infections	3	Rate	1990	2019	-0.471997	0.34964	-0.801358
1	Deaths	147	Libya	2	Female	27	Age-standardized	383	Neonatal sepsis and other neonatal infections	3	Rate	1990	2019	-0.441294	0.519591	-0.797353
1	Deaths	147	Libya	3	Both	27	Age-standardized	383	Neonatal sepsis and other neonatal infections	3	Rate	1990	2019	-0.457955	0.0738519	-0.751851
1	Deaths	13	Malaysia	1	Male	22	All ages	383	Neonatal sepsis and other neonatal infections	1	Number	1990	2019	-0.460462	0.117555	-0.738061
1	Deaths	13	Malaysia	2	Female	22	All ages	383	Neonatal sepsis and other neonatal infections	1	Number	1990	2019	-0.435194	0.110131	-0.730912
1	Deaths	13	Malaysia	3	Both	22	All ages	383	Neonatal sepsis and other neonatal infections	1	Number	1990	2019	-0.450084	-0.0241314	-0.690404
1	Deaths	13	Malaysia	1	Male	22	All ages	383	Neonatal sepsis and other neonatal infections	3	Rate	1990	2019	-0.703044	-0.384909	-0.855831
1	Deaths	13	Malaysia	2	Female	22	All ages	383	Neonatal sepsis and other neonatal infections	3	Rate	1990	2019	-0.673169	-0.357611	-0.844289
1	Deaths	13	Malaysia	3	Both	22	All ages	383	Neonatal sepsis and other neonatal infections	3	Rate	1990	2019	-0.689829	-0.449577	-0.825377
1	Deaths	13	Malaysia	1	Male	27	Age-standardized	383	Neonatal sepsis and other neonatal infections	3	Rate	1990	2019	-0.509304	0.0177395	-0.761743
1	Deaths	13	Malaysia	2	Female	27	Age-standardized	383	Neonatal sepsis and other neonatal infections	3	Rate	1990	2019	-0.4833	0.0152015	-0.753617
1	Deaths	13	Malaysia	3	Both	27	Age-standardized	383	Neonatal sepsis and other neonatal infections	3	Rate	1990	2019	-0.498448	-0.109095	-0.717491
1	Deaths	121	Bolivia (Plurinational State of)	1	Male	22	All ages	383	Neonatal sepsis and other neonatal infections	1	Number	1990	2019	0.246023	1.65194	-0.427583
1	Deaths	121	Bolivia (Plurinational State of)	2	Female	22	All ages	383	Neonatal sepsis and other neonatal infections	1	Number	1990	2019	0.101171	1.27675	-0.438208
1	Deaths	121	Bolivia (Plurinational State of)	3	Both	22	All ages	383	Neonatal sepsis and other neonatal infections	1	Number	1990	2019	0.187396	1.11245	-0.34948
1	Deaths	121	Bolivia (Plurinational State of)	1	Male	22	All ages	383	Neonatal sepsis and other neonatal infections	3	Rate	1990	2019	-0.341986	0.400469	-0.697712
1	Deaths	121	Bolivia (Plurinational State of)	2	Female	22	All ages	383	Neonatal sepsis and other neonatal infections	3	Rate	1990	2019	-0.404209	0.231844	-0.696041
1	Deaths	121	Bolivia (Plurinational State of)	3	Both	22	All ages	383	Neonatal sepsis and other neonatal infections	3	Rate	1990	2019	-0.36526	0.129243	-0.652255
1	Deaths	121	Bolivia (Plurinational State of)	1	Male	27	Age-standardized	383	Neonatal sepsis and other neonatal infections	3	Rate	1990	2019	-0.0653398	0.988179	-0.56947
1	Deaths	121	Bolivia (Plurinational State of)	2	Female	27	Age-standardized	383	Neonatal sepsis and other neonatal infections	3	Rate	1990	2019	-0.177894	0.703196	-0.580193
1	Deaths	121	Bolivia (Plurinational State of)	3	Both	27	Age-standardized	383	Neonatal sepsis and other neonatal infections	3	Rate	1990	2019	-0.111311	0.578736	-0.513436
1	Deaths	185	Rwanda	1	Male	22	All ages	383	Neonatal sepsis and other neonatal infections	1	Number	1990	2019	-0.226703	0.710392	-0.633102
1	Deaths	185	Rwanda	2	Female	22	All ages	383	Neonatal sepsis and other neonatal infections	1	Number	1990	2019	-0.189822	0.889349	-0.616445
1	Deaths	185	Rwanda	3	Both	22	All ages	383	Neonatal sepsis and other neonatal infections	1	Number	1990	2019	-0.211307	0.413867	-0.550737
1	Deaths	185	Rwanda	1	Male	22	All ages	383	Neonatal sepsis and other neonatal infections	3	Rate	1990	2019	-0.562092	-0.031427	-0.792231
1	Deaths	185	Rwanda	2	Female	22	All ages	383	Neonatal sepsis and other neonatal infections	3	Rate	1990	2019	-0.542732	0.0663559	-0.78352
1	Deaths	185	Rwanda	3	Both	22	All ages	383	Neonatal sepsis and other neonatal infections	3	Rate	1990	2019	-0.554136	-0.200713	-0.746023
1	Deaths	185	Rwanda	1	Male	27	Age-standardized	383	Neonatal sepsis and other neonatal infections	3	Rate	1990	2019	-0.307693	0.526359	-0.670755
1	Deaths	185	Rwanda	2	Female	27	Age-standardized	383	Neonatal sepsis and other neonatal infections	3	Rate	1990	2019	-0.274217	0.695053	-0.655926
1	Deaths	185	Rwanda	3	Both	27	Age-standardized	383	Neonatal sepsis and other neonatal infections	3	Rate	1990	2019	-0.293669	0.2654	-0.597376
1	Deaths	91	Portugal	1	Male	22	All ages	383	Neonatal sepsis and other neonatal infections	1	Number	1990	2019	-0.78474	-0.683442	-0.859637
1	Deaths	91	Portugal	2	Female	22	All ages	383	Neonatal sepsis and other neonatal infections	1	Number	1990	2019	-0.770125	-0.663795	-0.85008
1	Deaths	91	Portugal	3	Both	22	All ages	383	Neonatal sepsis and other neonatal infections	1	Number	1990	2019	-0.779186	-0.680358	-0.852605
1	Deaths	91	Portugal	1	Male	22	All ages	383	Neonatal sepsis and other neonatal infections	3	Rate	1990	2019	-0.791867	-0.693923	-0.864284
1	Deaths	91	Portugal	2	Female	22	All ages	383	Neonatal sepsis and other neonatal infections	3	Rate	1990	2019	-0.78438	-0.684644	-0.859377
1	Deaths	91	Portugal	3	Both	22	All ages	383	Neonatal sepsis and other neonatal infections	3	Rate	1990	2019	-0.789845	-0.695788	-0.85972
1	Deaths	91	Portugal	1	Male	27	Age-standardized	383	Neonatal sepsis and other neonatal infections	3	Rate	1990	2019	-0.691134	-0.545559	-0.798486
1	Deaths	91	Portugal	2	Female	27	Age-standardized	383	Neonatal sepsis and other neonatal infections	3	Rate	1990	2019	-0.671932	-0.521072	-0.78588
1	Deaths	91	Portugal	3	Both	27	Age-standardized	383	Neonatal sepsis and other neonatal infections	3	Rate	1990	2019	-0.684026	-0.542071	-0.789098
1	Deaths	177	Djibouti	1	Male	22	All ages	383	Neonatal sepsis and other neonatal infections	1	Number	1990	2019	0.168808	1.56368	-0.475803
1	Deaths	177	Djibouti	2	Female	22	All ages	383	Neonatal sepsis and other neonatal infections	1	Number	1990	2019	0.177435	1.39207	-0.449669
1	Deaths	177	Djibouti	3	Both	22	All ages	383	Neonatal sepsis and other neonatal infections	1	Number	1990	2019	0.172641	1.07279	-0.35764
1	Deaths	177	Djibouti	1	Male	22	All ages	383	Neonatal sepsis and other neonatal infections	3	Rate	1990	2019	-0.521245	0.0501087	-0.785284
1	Deaths	177	Djibouti	2	Female	22	All ages	383	Neonatal sepsis and other neonatal infections	3	Rate	1990	2019	-0.531647	-0.0484978	-0.781093
1	Deaths	177	Djibouti	3	Both	22	All ages	383	Neonatal sepsis and other neonatal infections	3	Rate	1990	2019	-0.526176	-0.162455	-0.740444
1	Deaths	177	Djibouti	1	Male	27	Age-standardized	383	Neonatal sepsis and other neonatal infections	3	Rate	1990	2019	-0.256421	0.626652	-0.665912
1	Deaths	177	Djibouti	2	Female	27	Age-standardized	383	Neonatal sepsis and other neonatal infections	3	Rate	1990	2019	-0.254421	0.51048	-0.650458
1	Deaths	177	Djibouti	3	Both	27	Age-standardized	383	Neonatal sepsis and other neonatal infections	3	Rate	1990	2019	-0.255662	0.315464	-0.590762
1	Deaths	67	Japan	1	Male	22	All ages	383	Neonatal sepsis and other neonatal infections	1	Number	1990	2019	-0.673136	-0.596576	-0.761475
1	Deaths	67	Japan	2	Female	22	All ages	383	Neonatal sepsis and other neonatal infections	1	Number	1990	2019	-0.699665	-0.64106	-0.774107
1	Deaths	67	Japan	3	Both	22	All ages	383	Neonatal sepsis and other neonatal infections	1	Number	1990	2019	-0.684855	-0.624029	-0.759294
1	Deaths	67	Japan	1	Male	22	All ages	383	Neonatal sepsis and other neonatal infections	3	Rate	1990	2019	-0.675211	-0.599138	-0.76299
1	Deaths	67	Japan	2	Female	22	All ages	383	Neonatal sepsis and other neonatal infections	3	Rate	1990	2019	-0.706662	-0.649422	-0.77937
1	Deaths	67	Japan	3	Both	22	All ages	383	Neonatal sepsis and other neonatal infections	3	Rate	1990	2019	-0.689594	-0.629683	-0.762914
1	Deaths	67	Japan	1	Male	27	Age-standardized	383	Neonatal sepsis and other neonatal infections	3	Rate	1990	2019	-0.555184	-0.451068	-0.675798
1	Deaths	67	Japan	2	Female	27	Age-standardized	383	Neonatal sepsis and other neonatal infections	3	Rate	1990	2019	-0.592627	-0.513169	-0.693756
1	Deaths	67	Japan	3	Both	27	Age-standardized	383	Neonatal sepsis and other neonatal infections	3	Rate	1990	2019	-0.571803	-0.489423	-0.673312
1	Deaths	191	Zambia	1	Male	22	All ages	383	Neonatal sepsis and other neonatal infections	1	Number	1990	2019	0.266058	1.76322	-0.433527
1	Deaths	191	Zambia	2	Female	22	All ages	383	Neonatal sepsis and other neonatal infections	1	Number	1990	2019	0.250375	1.54109	-0.387588
1	Deaths	191	Zambia	3	Both	22	All ages	383	Neonatal sepsis and other neonatal infections	1	Number	1990	2019	0.259075	1.25028	-0.29373
1	Deaths	191	Zambia	1	Male	22	All ages	383	Neonatal sepsis and other neonatal infections	3	Rate	1990	2019	-0.452379	0.195205	-0.754977
1	Deaths	191	Zambia	2	Female	22	All ages	383	Neonatal sepsis and other neonatal infections	3	Rate	1990	2019	-0.451775	0.114136	-0.731489
1	Deaths	191	Zambia	3	Both	22	All ages	383	Neonatal sepsis and other neonatal infections	3	Rate	1990	2019	-0.451638	-0.0199424	-0.6924
1	Deaths	191	Zambia	1	Male	27	Age-standardized	383	Neonatal sepsis and other neonatal infections	3	Rate	1990	2019	-0.21477	0.711495	-0.647161
1	Deaths	191	Zambia	2	Female	27	Age-standardized	383	Neonatal sepsis and other neonatal infections	3	Rate	1990	2019	-0.224097	0.577479	-0.619251
1	Deaths	191	Zambia	3	Both	27	Age-standardized	383	Neonatal sepsis and other neonatal infections	3	Rate	1990	2019	-0.21889	0.39281	-0.562686
1	Deaths	14	Maldives	1	Male	22	All ages	383	Neonatal sepsis and other neonatal infections	1	Number	1990	2019	-0.51256	0.184126	-0.778014
1	Deaths	14	Maldives	2	Female	22	All ages	383	Neonatal sepsis and other neonatal infections	1	Number	1990	2019	-0.436969	0.277933	-0.749589
1	Deaths	14	Maldives	3	Both	22	All ages	383	Neonatal sepsis and other neonatal infections	1	Number	1990	2019	-0.490546	0.00388813	-0.733171
1	Deaths	14	Maldives	1	Male	22	All ages	383	Neonatal sepsis and other neonatal infections	3	Rate	1990	2019	-0.815315	-0.55135	-0.915892
1	Deaths	14	Maldives	2	Female	22	All ages	383	Neonatal sepsis and other neonatal infections	3	Rate	1990	2019	-0.692751	-0.302626	-0.863349
1	Deaths	14	Maldives	3	Both	22	All ages	383	Neonatal sepsis and other neonatal infections	3	Rate	1990	2019	-0.773163	-0.553014	-0.881193
1	Deaths	14	Maldives	1	Male	27	Age-standardized	383	Neonatal sepsis and other neonatal infections	3	Rate	1990	2019	-0.500604	0.211818	-0.772504
1	Deaths	14	Maldives	2	Female	27	Age-standardized	383	Neonatal sepsis and other neonatal infections	3	Rate	1990	2019	-0.412212	0.333829	-0.738775
1	Deaths	14	Maldives	3	Both	27	Age-standardized	383	Neonatal sepsis and other neonatal infections	3	Rate	1990	2019	-0.473215	0.038731	-0.724195
1	Deaths	11	Indonesia	1	Male	22	All ages	383	Neonatal sepsis and other neonatal infections	1	Number	1990	2019	-0.536985	-0.210869	-0.694943
1	Deaths	11	Indonesia	2	Female	22	All ages	383	Neonatal sepsis and other neonatal infections	1	Number	1990	2019	-0.492152	-0.209814	-0.655391
1	Deaths	11	Indonesia	3	Both	22	All ages	383	Neonatal sepsis and other neonatal infections	1	Number	1990	2019	-0.521722	-0.254344	-0.668533
1	Deaths	11	Indonesia	1	Male	22	All ages	383	Neonatal sepsis and other neonatal infections	3	Rate	1990	2019	-0.672847	-0.442424	-0.784456
1	Deaths	11	Indonesia	2	Female	22	All ages	383	Neonatal sepsis and other neonatal infections	3	Rate	1990	2019	-0.633085	-0.429098	-0.751023
1	Deaths	11	Indonesia	3	Both	22	All ages	383	Neonatal sepsis and other neonatal infections	3	Rate	1990	2019	-0.658291	-0.46726	-0.763181
1	Deaths	11	Indonesia	1	Male	27	Age-standardized	383	Neonatal sepsis and other neonatal infections	3	Rate	1990	2019	-0.429892	-0.0290264	-0.624431
1	Deaths	11	Indonesia	2	Female	27	Age-standardized	383	Neonatal sepsis and other neonatal infections	3	Rate	1990	2019	-0.372609	-0.0232789	-0.574263
1	Deaths	11	Indonesia	3	Both	27	Age-standardized	383	Neonatal sepsis and other neonatal infections	3	Rate	1990	2019	-0.410131	-0.0802324	-0.591349
1	Deaths	153	Syrian Arab Republic	1	Male	22	All ages	383	Neonatal sepsis and other neonatal infections	1	Number	1990	2019	-0.768329	-0.441006	-0.90077
1	Deaths	153	Syrian Arab Republic	2	Female	22	All ages	383	Neonatal sepsis and other neonatal infections	1	Number	1990	2019	-0.748433	-0.460291	-0.886547
1	Deaths	153	Syrian Arab Republic	3	Both	22	All ages	383	Neonatal sepsis and other neonatal infections	1	Number	1990	2019	-0.760459	-0.548052	-0.878855
1	Deaths	153	Syrian Arab Republic	1	Male	22	All ages	383	Neonatal sepsis and other neonatal infections	3	Rate	1990	2019	-0.783493	-0.477595	-0.907265
1	Deaths	153	Syrian Arab Republic	2	Female	22	All ages	383	Neonatal sepsis and other neonatal infections	3	Rate	1990	2019	-0.786822	-0.54265	-0.903859
1	Deaths	153	Syrian Arab Republic	3	Both	22	All ages	383	Neonatal sepsis and other neonatal infections	3	Rate	1990	2019	-0.786845	-0.597837	-0.8922
1	Deaths	153	Syrian Arab Republic	1	Male	27	Age-standardized	383	Neonatal sepsis and other neonatal infections	3	Rate	1990	2019	-0.503912	0.20052	-0.787573
1	Deaths	153	Syrian Arab Republic	2	Female	27	Age-standardized	383	Neonatal sepsis and other neonatal infections	3	Rate	1990	2019	-0.459031	0.159981	-0.756205
1	Deaths	153	Syrian Arab Republic	3	Both	27	Age-standardized	383	Neonatal sepsis and other neonatal infections	3	Rate	1990	2019	-0.486004	-0.029868	-0.7403
1	Deaths	132	Panama	1	Male	22	All ages	383	Neonatal sepsis and other neonatal infections	1	Number	1990	2019	-0.0429036	0.538088	-0.404211
1	Deaths	132	Panama	2	Female	22	All ages	383	Neonatal sepsis and other neonatal infections	1	Number	1990	2019	-0.0360507	0.52225	-0.37873
1	Deaths	132	Panama	3	Both	22	All ages	383	Neonatal sepsis and other neonatal infections	1	Number	1990	2019	-0.0400444	0.514138	-0.386948
1	Deaths	132	Panama	1	Male	22	All ages	383	Neonatal sepsis and other neonatal infections	3	Rate	1990	2019	-0.447599	-0.112272	-0.656133
1	Deaths	132	Panama	2	Female	22	All ages	383	Neonatal sepsis and other neonatal infections	3	Rate	1990	2019	-0.449619	-0.13085	-0.645277
1	Deaths	132	Panama	3	Both	22	All ages	383	Neonatal sepsis and other neonatal infections	3	Rate	1990	2019	-0.448902	-0.130753	-0.648055
1	Deaths	132	Panama	1	Male	27	Age-standardized	383	Neonatal sepsis and other neonatal infections	3	Rate	1990	2019	-0.264259	0.182263	-0.542251
1	Deaths	132	Panama	2	Female	27	Age-standardized	383	Neonatal sepsis and other neonatal infections	3	Rate	1990	2019	-0.256203	0.174098	-0.520634
1	Deaths	132	Panama	3	Both	27	Age-standardized	383	Neonatal sepsis and other neonatal infections	3	Rate	1990	2019	-0.260692	0.165112	-0.527773
1	Deaths	12	Lao People's Democratic Republic	1	Male	22	All ages	383	Neonatal sepsis and other neonatal infections	1	Number	1990	2019	-0.197933	1.14206	-0.687197
1	Deaths	12	Lao People's Democratic Republic	2	Female	22	All ages	383	Neonatal sepsis and other neonatal infections	1	Number	1990	2019	-0.167688	0.905895	-0.617257
1	Deaths	12	Lao People's Democratic Republic	3	Both	22	All ages	383	Neonatal sepsis and other neonatal infections	1	Number	1990	2019	-0.186251	0.627316	-0.600145
1	Deaths	12	Lao People's Democratic Republic	1	Male	22	All ages	383	Neonatal sepsis and other neonatal infections	3	Rate	1990	2019	-0.54566	0.213393	-0.822809
1	Deaths	12	Lao People's Democratic Republic	2	Female	22	All ages	383	Neonatal sepsis and other neonatal infections	3	Rate	1990	2019	-0.50591	0.131407	-0.77279
1	Deaths	12	Lao People's Democratic Republic	3	Both	22	All ages	383	Neonatal sepsis and other neonatal infections	3	Rate	1990	2019	-0.528043	-0.0561917	-0.768093
1	Deaths	12	Lao People's Democratic Republic	1	Male	27	Age-standardized	383	Neonatal sepsis and other neonatal infections	3	Rate	1990	2019	-0.231636	1.06111	-0.702066
1	Deaths	12	Lao People's Democratic Republic	2	Female	27	Age-standardized	383	Neonatal sepsis and other neonatal infections	3	Rate	1990	2019	-0.20378	0.821696	-0.633374
1	Deaths	12	Lao People's Democratic Republic	3	Both	27	Age-standardized	383	Neonatal sepsis and other neonatal infections	3	Rate	1990	2019	-0.220923	0.559634	-0.61693
1	Deaths	86	Italy	1	Male	22	All ages	383	Neonatal sepsis and other neonatal infections	1	Number	1990	2019	-0.434411	-0.296404	-0.57192
1	Deaths	86	Italy	2	Female	22	All ages	383	Neonatal sepsis and other neonatal infections	1	Number	1990	2019	-0.475826	-0.362923	-0.612419
1	Deaths	86	Italy	3	Both	22	All ages	383	Neonatal sepsis and other neonatal infections	1	Number	1990	2019	-0.452702	-0.334891	-0.574449
1	Deaths	86	Italy	1	Male	22	All ages	383	Neonatal sepsis and other neonatal infections	3	Rate	1990	2019	-0.468629	-0.338971	-0.597819
1	Deaths	86	Italy	2	Female	22	All ages	383	Neonatal sepsis and other neonatal infections	3	Rate	1990	2019	-0.505271	-0.39871	-0.63419
1	Deaths	86	Italy	3	Both	22	All ages	383	Neonatal sepsis and other neonatal infections	3	Rate	1990	2019	-0.484597	-0.373652	-0.599249
1	Deaths	86	Italy	1	Male	27	Age-standardized	383	Neonatal sepsis and other neonatal infections	3	Rate	1990	2019	-0.290901	-0.117943	-0.463418
1	Deaths	86	Italy	2	Female	27	Age-standardized	383	Neonatal sepsis and other neonatal infections	3	Rate	1990	2019	-0.345071	-0.203899	-0.515788
1	Deaths	86	Italy	3	Both	27	Age-standardized	383	Neonatal sepsis and other neonatal infections	3	Rate	1990	2019	-0.314971	-0.167301	-0.466905
1	Deaths	106	Bahamas	1	Male	22	All ages	383	Neonatal sepsis and other neonatal infections	1	Number	1990	2019	-0.421283	0.0178694	-0.679912
1	Deaths	106	Bahamas	2	Female	22	All ages	383	Neonatal sepsis and other neonatal infections	1	Number	1990	2019	-0.344408	0.0681163	-0.608719
1	Deaths	106	Bahamas	3	Both	22	All ages	383	Neonatal sepsis and other neonatal infections	1	Number	1990	2019	-0.386669	0.00103519	-0.631989
1	Deaths	106	Bahamas	1	Male	22	All ages	383	Neonatal sepsis and other neonatal infections	3	Rate	1990	2019	-0.601031	-0.298279	-0.779331
1	Deaths	106	Bahamas	2	Female	22	All ages	383	Neonatal sepsis and other neonatal infections	3	Rate	1990	2019	-0.559484	-0.282294	-0.737084
1	Deaths	106	Bahamas	3	Both	22	All ages	383	Neonatal sepsis and other neonatal infections	3	Rate	1990	2019	-0.582702	-0.318916	-0.749613
1	Deaths	106	Bahamas	1	Male	27	Age-standardized	383	Neonatal sepsis and other neonatal infections	3	Rate	1990	2019	-0.250587	0.316262	-0.586124
1	Deaths	106	Bahamas	2	Female	27	Age-standardized	383	Neonatal sepsis and other neonatal infections	3	Rate	1990	2019	-0.156728	0.37271	-0.496285
1	Deaths	106	Bahamas	3	Both	27	Age-standardized	383	Neonatal sepsis and other neonatal infections	3	Rate	1990	2019	-0.20843	0.292257	-0.524867
1	Deaths	15	Myanmar	1	Male	22	All ages	383	Neonatal sepsis and other neonatal infections	1	Number	1990	2019	-0.4471	0.431037	-0.795609
1	Deaths	15	Myanmar	2	Female	22	All ages	383	Neonatal sepsis and other neonatal infections	1	Number	1990	2019	-0.506199	0.14115	-0.779688
1	Deaths	15	Myanmar	3	Both	22	All ages	383	Neonatal sepsis and other neonatal infections	1	Number	1990	2019	-0.472791	0.0369109	-0.733927
1	Deaths	15	Myanmar	1	Male	22	All ages	383	Neonatal sepsis and other neonatal infections	3	Rate	1990	2019	-0.571731	0.108463	-0.841681
1	Deaths	15	Myanmar	2	Female	22	All ages	383	Neonatal sepsis and other neonatal infections	3	Rate	1990	2019	-0.63923	-0.166277	-0.83904
1	Deaths	15	Myanmar	3	Both	22	All ages	383	Neonatal sepsis and other neonatal infections	3	Rate	1990	2019	-0.603667	-0.220495	-0.799977
1	Deaths	15	Myanmar	1	Male	27	Age-standardized	383	Neonatal sepsis and other neonatal infections	3	Rate	1990	2019	-0.304222	0.802312	-0.743346
1	Deaths	15	Myanmar	2	Female	27	Age-standardized	383	Neonatal sepsis and other neonatal infections	3	Rate	1990	2019	-0.374734	0.442715	-0.720568
1	Deaths	15	Myanmar	3	Both	27	Age-standardized	383	Neonatal sepsis and other neonatal infections	3	Rate	1990	2019	-0.334506	0.305761	-0.66337
1	Deaths	136	Paraguay	1	Male	22	All ages	383	Neonatal sepsis and other neonatal infections	1	Number	1990	2019	-0.787638	-0.638674	-0.880732
1	Deaths	136	Paraguay	2	Female	22	All ages	383	Neonatal sepsis and other neonatal infections	1	Number	1990	2019	-0.770916	-0.617304	-0.870583
1	Deaths	136	Paraguay	3	Both	22	All ages	383	Neonatal sepsis and other neonatal infections	1	Number	1990	2019	-0.781323	-0.653278	-0.869293
1	Deaths	136	Paraguay	1	Male	22	All ages	383	Neonatal sepsis and other neonatal infections	3	Rate	1990	2019	-0.876729	-0.790259	-0.930768
1	Deaths	136	Paraguay	2	Female	22	All ages	383	Neonatal sepsis and other neonatal infections	3	Rate	1990	2019	-0.865513	-0.775333	-0.924024
1	Deaths	136	Paraguay	3	Both	22	All ages	383	Neonatal sepsis and other neonatal infections	3	Rate	1990	2019	-0.872352	-0.797608	-0.923703
1	Deaths	136	Paraguay	1	Male	27	Age-standardized	383	Neonatal sepsis and other neonatal infections	3	Rate	1990	2019	-0.786856	-0.637245	-0.880107
1	Deaths	136	Paraguay	2	Female	27	Age-standardized	383	Neonatal sepsis and other neonatal infections	3	Rate	1990	2019	-0.768465	-0.612652	-0.869258
1	Deaths	136	Paraguay	3	Both	27	Age-standardized	383	Neonatal sepsis and other neonatal infections	3	Rate	1990	2019	-0.779754	-0.650833	-0.86835
1	Deaths	18	Thailand	1	Male	22	All ages	383	Neonatal sepsis and other neonatal infections	1	Number	1990	2019	-0.380734	0.11364	-0.641217
1	Deaths	18	Thailand	2	Female	22	All ages	383	Neonatal sepsis and other neonatal infections	1	Number	1990	2019	-0.32267	0.350529	-0.654988
1	Deaths	18	Thailand	3	Both	22	All ages	383	Neonatal sepsis and other neonatal infections	1	Number	1990	2019	-0.358279	0.0647435	-0.600318
1	Deaths	18	Thailand	1	Male	22	All ages	383	Neonatal sepsis and other neonatal infections	3	Rate	1990	2019	-0.489478	-0.0819165	-0.70422
1	Deaths	18	Thailand	2	Female	22	All ages	383	Neonatal sepsis and other neonatal infections	3	Rate	1990	2019	-0.459043	0.0786152	-0.724453
1	Deaths	18	Thailand	3	Both	22	All ages	383	Neonatal sepsis and other neonatal infections	3	Rate	1990	2019	-0.479423	-0.136259	-0.67577
1	Deaths	18	Thailand	1	Male	27	Age-standardized	383	Neonatal sepsis and other neonatal infections	3	Rate	1990	2019	0.110987	1.00166	-0.357225
1	Deaths	18	Thailand	2	Female	27	Age-standardized	383	Neonatal sepsis and other neonatal infections	3	Rate	1990	2019	0.226815	1.44945	-0.376283
1	Deaths	18	Thailand	3	Both	27	Age-standardized	383	Neonatal sepsis and other neonatal infections	3	Rate	1990	2019	0.15656	0.919407	-0.279789
1	Deaths	8	Taiwan (Province of China)	1	Male	22	All ages	383	Neonatal sepsis and other neonatal infections	1	Number	1990	2019	1.40629	2.66052	0.541139
1	Deaths	8	Taiwan (Province of China)	2	Female	22	All ages	383	Neonatal sepsis and other neonatal infections	1	Number	1990	2019	2.39405	3.97993	1.30032
1	Deaths	8	Taiwan (Province of China)	3	Both	22	All ages	383	Neonatal sepsis and other neonatal infections	1	Number	1990	2019	1.78929	3.14508	0.865685
1	Deaths	8	Taiwan (Province of China)	1	Male	22	All ages	383	Neonatal sepsis and other neonatal infections	3	Rate	1990	2019	1.16543	2.29411	0.386876
1	Deaths	8	Taiwan (Province of China)	2	Female	22	All ages	383	Neonatal sepsis and other neonatal infections	3	Rate	1990	2019	1.81006	3.12308	0.904523
1	Deaths	8	Taiwan (Province of China)	3	Both	22	All ages	383	Neonatal sepsis and other neonatal infections	3	Rate	1990	2019	1.40891	2.5798	0.611257
1	Deaths	8	Taiwan (Province of China)	1	Male	27	Age-standardized	383	Neonatal sepsis and other neonatal infections	3	Rate	1990	2019	3.49512	5.83648	1.88233
1	Deaths	8	Taiwan (Province of China)	2	Female	27	Age-standardized	383	Neonatal sepsis and other neonatal infections	3	Rate	1990	2019	5.2703	8.21577	3.24942
1	Deaths	8	Taiwan (Province of China)	3	Both	27	Age-standardized	383	Neonatal sepsis and other neonatal infections	3	Rate	1990	2019	4.18326	6.6947	2.4666
1	Deaths	114	Haiti	1	Male	22	All ages	383	Neonatal sepsis and other neonatal infections	1	Number	1990	2019	0.448487	2.74776	-0.461999
1	Deaths	114	Haiti	2	Female	22	All ages	383	Neonatal sepsis and other neonatal infections	1	Number	1990	2019	0.565484	3.22077	-0.389233
1	Deaths	114	Haiti	3	Both	22	All ages	383	Neonatal sepsis and other neonatal infections	1	Number	1990	2019	0.496869	2.13326	-0.338709
1	Deaths	114	Haiti	1	Male	22	All ages	383	Neonatal sepsis and other neonatal infections	3	Rate	1990	2019	-0.256374	0.924032	-0.7238
1	Deaths	114	Haiti	2	Female	22	All ages	383	Neonatal sepsis and other neonatal infections	3	Rate	1990	2019	-0.199074	1.15941	-0.687522
1	Deaths	114	Haiti	3	Both	22	All ages	383	Neonatal sepsis and other neonatal infections	3	Rate	1990	2019	-0.232897	0.60571	-0.661107
1	Deaths	114	Haiti	1	Male	27	Age-standardized	383	Neonatal sepsis and other neonatal infections	3	Rate	1990	2019	0.0746973	1.77423	-0.599912
1	Deaths	114	Haiti	2	Female	27	Age-standardized	383	Neonatal sepsis and other neonatal infections	3	Rate	1990	2019	0.168004	2.14316	-0.542956
1	Deaths	114	Haiti	3	Both	27	Age-standardized	383	Neonatal sepsis and other neonatal infections	3	Rate	1990	2019	0.113644	1.33366	-0.506342
1	Deaths	57	Belarus	1	Male	22	All ages	383	Neonatal sepsis and other neonatal infections	1	Number	1990	2019	-0.561567	-0.307834	-0.739602
1	Deaths	57	Belarus	2	Female	22	All ages	383	Neonatal sepsis and other neonatal infections	1	Number	1990	2019	-0.487151	-0.193496	-0.707166
1	Deaths	57	Belarus	3	Both	22	All ages	383	Neonatal sepsis and other neonatal infections	1	Number	1990	2019	-0.533518	-0.312188	-0.711707
1	Deaths	57	Belarus	1	Male	22	All ages	383	Neonatal sepsis and other neonatal infections	3	Rate	1990	2019	-0.513628	-0.232152	-0.71113
1	Deaths	57	Belarus	2	Female	22	All ages	383	Neonatal sepsis and other neonatal infections	3	Rate	1990	2019	-0.438074	-0.116318	-0.679143
1	Deaths	57	Belarus	3	Both	22	All ages	383	Neonatal sepsis and other neonatal infections	3	Rate	1990	2019	-0.48591	-0.241993	-0.682285
1	Deaths	57	Belarus	1	Male	27	Age-standardized	383	Neonatal sepsis and other neonatal infections	3	Rate	1990	2019	-0.402425	-0.0579661	-0.644908
1	Deaths	57	Belarus	2	Female	27	Age-standardized	383	Neonatal sepsis and other neonatal infections	3	Rate	1990	2019	-0.297821	0.104543	-0.59958
1	Deaths	57	Belarus	3	Both	27	Age-standardized	383	Neonatal sepsis and other neonatal infections	3	Rate	1990	2019	-0.36275	-0.0562407	-0.606353
1	Deaths	22	Fiji	1	Male	22	All ages	383	Neonatal sepsis and other neonatal infections	1	Number	1990	2019	-0.400273	0.1413	-0.672446
1	Deaths	22	Fiji	2	Female	22	All ages	383	Neonatal sepsis and other neonatal infections	1	Number	1990	2019	-0.387322	0.0908494	-0.664432
1	Deaths	22	Fiji	3	Both	22	All ages	383	Neonatal sepsis and other neonatal infections	1	Number	1990	2019	-0.394743	0.000453995	-0.630483
1	Deaths	22	Fiji	1	Male	22	All ages	383	Neonatal sepsis and other neonatal infections	3	Rate	1990	2019	-0.499547	-0.0476206	-0.726667
1	Deaths	22	Fiji	2	Female	22	All ages	383	Neonatal sepsis and other neonatal infections	3	Rate	1990	2019	-0.490203	-0.0923263	-0.720781
1	Deaths	22	Fiji	3	Both	22	All ages	383	Neonatal sepsis and other neonatal infections	3	Rate	1990	2019	-0.495645	-0.166331	-0.692085
1	Deaths	22	Fiji	1	Male	27	Age-standardized	383	Neonatal sepsis and other neonatal infections	3	Rate	1990	2019	-0.350876	0.235823	-0.644974
1	Deaths	22	Fiji	2	Female	27	Age-standardized	383	Neonatal sepsis and other neonatal infections	3	Rate	1990	2019	-0.337043	0.18313	-0.63729
1	Deaths	22	Fiji	3	Both	27	Age-standardized	383	Neonatal sepsis and other neonatal infections	3	Rate	1990	2019	-0.344944	0.0841762	-0.600466
1	Deaths	53	Serbia	1	Male	22	All ages	383	Neonatal sepsis and other neonatal infections	1	Number	1990	2019	-0.911816	-0.83816	-0.953994
1	Deaths	53	Serbia	2	Female	22	All ages	383	Neonatal sepsis and other neonatal infections	1	Number	1990	2019	-0.884739	-0.801336	-0.936615
1	Deaths	53	Serbia	3	Both	22	All ages	383	Neonatal sepsis and other neonatal infections	1	Number	1990	2019	-0.902277	-0.843353	-0.940242
1	Deaths	53	Serbia	1	Male	22	All ages	383	Neonatal sepsis and other neonatal infections	3	Rate	1990	2019	-0.906325	-0.828082	-0.951129
1	Deaths	53	Serbia	2	Female	22	All ages	383	Neonatal sepsis and other neonatal infections	3	Rate	1990	2019	-0.87479	-0.784187	-0.931144
1	Deaths	53	Serbia	3	Both	22	All ages	383	Neonatal sepsis and other neonatal infections	3	Rate	1990	2019	-0.895007	-0.8317	-0.935797
1	Deaths	53	Serbia	1	Male	27	Age-standardized	383	Neonatal sepsis and other neonatal infections	3	Rate	1990	2019	-0.867654	-0.757439	-0.930795
1	Deaths	53	Serbia	2	Female	27	Age-standardized	383	Neonatal sepsis and other neonatal infections	3	Rate	1990	2019	-0.804187	-0.663242	-0.892261
1	Deaths	53	Serbia	3	Both	27	Age-standardized	383	Neonatal sepsis and other neonatal infections	3	Rate	1990	2019	-0.843927	-0.749181	-0.904734
1	Deaths	23	Kiribati	1	Male	22	All ages	383	Neonatal sepsis and other neonatal infections	1	Number	1990	2019	0.100603	1.43072	-0.527096
1	Deaths	23	Kiribati	2	Female	22	All ages	383	Neonatal sepsis and other neonatal infections	1	Number	1990	2019	0.130361	1.28944	-0.428813
1	Deaths	23	Kiribati	3	Both	22	All ages	383	Neonatal sepsis and other neonatal infections	1	Number	1990	2019	0.110847	1.1115	-0.435761
1	Deaths	23	Kiribati	1	Male	22	All ages	383	Neonatal sepsis and other neonatal infections	3	Rate	1990	2019	-0.305076	0.534762	-0.701407
1	Deaths	23	Kiribati	2	Female	22	All ages	383	Neonatal sepsis and other neonatal infections	3	Rate	1990	2019	-0.301864	0.414009	-0.647222
1	Deaths	23	Kiribati	3	Both	22	All ages	383	Neonatal sepsis and other neonatal infections	3	Rate	1990	2019	-0.306411	0.318373	-0.647701
1	Deaths	23	Kiribati	1	Male	27	Age-standardized	383	Neonatal sepsis and other neonatal infections	3	Rate	1990	2019	-0.0795077	1.03323	-0.60314
1	Deaths	23	Kiribati	2	Female	27	Age-standardized	383	Neonatal sepsis and other neonatal infections	3	Rate	1990	2019	-0.0350825	0.948278	-0.512081
1	Deaths	23	Kiribati	3	Both	27	Age-standardized	383	Neonatal sepsis and other neonatal infections	3	Rate	1990	2019	-0.0615769	0.787477	-0.523707
1	Deaths	116	Saint Lucia	1	Male	22	All ages	383	Neonatal sepsis and other neonatal infections	1	Number	1990	2019	-0.531711	-0.160212	-0.737332
1	Deaths	116	Saint Lucia	2	Female	22	All ages	383	Neonatal sepsis and other neonatal infections	1	Number	1990	2019	-0.515139	-0.186723	-0.706077
1	Deaths	116	Saint Lucia	3	Both	22	All ages	383	Neonatal sepsis and other neonatal infections	1	Number	1990	2019	-0.522611	-0.213903	-0.714162
1	Deaths	116	Saint Lucia	1	Male	22	All ages	383	Neonatal sepsis and other neonatal infections	3	Rate	1990	2019	-0.638883	-0.352405	-0.797446
1	Deaths	116	Saint Lucia	2	Female	22	All ages	383	Neonatal sepsis and other neonatal infections	3	Rate	1990	2019	-0.610959	-0.347445	-0.764163
1	Deaths	116	Saint Lucia	3	Both	22	All ages	383	Neonatal sepsis and other neonatal infections	3	Rate	1990	2019	-0.62437	-0.381465	-0.77509
1	Deaths	116	Saint Lucia	1	Male	27	Age-standardized	383	Neonatal sepsis and other neonatal infections	3	Rate	1990	2019	-0.00944139	0.776585	-0.444524
1	Deaths	116	Saint Lucia	2	Female	27	Age-standardized	383	Neonatal sepsis and other neonatal infections	3	Rate	1990	2019	0.0317992	0.730335	-0.374717
1	Deaths	116	Saint Lucia	3	Both	27	Age-standardized	383	Neonatal sepsis and other neonatal infections	3	Rate	1990	2019	0.0127905	0.668121	-0.39388
1	Deaths	164	Nepal	1	Male	22	All ages	383	Neonatal sepsis and other neonatal infections	1	Number	1990	2019	-0.385251	0.933563	-0.796999
1	Deaths	164	Nepal	2	Female	22	All ages	383	Neonatal sepsis and other neonatal infections	1	Number	1990	2019	-0.367519	0.765872	-0.754732
1	Deaths	164	Nepal	3	Both	22	All ages	383	Neonatal sepsis and other neonatal infections	1	Number	1990	2019	-0.376712	0.453162	-0.70884
1	Deaths	164	Nepal	1	Male	22	All ages	383	Neonatal sepsis and other neonatal infections	3	Rate	1990	2019	-0.584741	0.306109	-0.862874
1	Deaths	164	Nepal	2	Female	22	All ages	383	Neonatal sepsis and other neonatal infections	3	Rate	1990	2019	-0.612873	0.0808501	-0.849877
1	Deaths	164	Nepal	3	Both	22	All ages	383	Neonatal sepsis and other neonatal infections	3	Rate	1990	2019	-0.599659	-0.066628	-0.812986
1	Deaths	164	Nepal	1	Male	27	Age-standardized	383	Neonatal sepsis and other neonatal infections	3	Rate	1990	2019	-0.193268	1.5399	-0.733037
1	Deaths	164	Nepal	2	Female	27	Age-standardized	383	Neonatal sepsis and other neonatal infections	3	Rate	1990	2019	-0.164701	1.326	-0.675643
1	Deaths	164	Nepal	3	Both	27	Age-standardized	383	Neonatal sepsis and other neonatal infections	3	Rate	1990	2019	-0.17959	0.912439	-0.616207
1	Deaths	141	Egypt	1	Male	22	All ages	383	Neonatal sepsis and other neonatal infections	1	Number	1990	2019	-0.285061	0.987591	-0.760841
1	Deaths	141	Egypt	2	Female	22	All ages	383	Neonatal sepsis and other neonatal infections	1	Number	1990	2019	-0.244634	0.83743	-0.730026
1	Deaths	141	Egypt	3	Both	22	All ages	383	Neonatal sepsis and other neonatal infections	1	Number	1990	2019	-0.269172	0.578638	-0.693822
1	Deaths	141	Egypt	1	Male	22	All ages	383	Neonatal sepsis and other neonatal infections	3	Rate	1990	2019	-0.603194	0.103155	-0.867262
1	Deaths	141	Egypt	2	Female	22	All ages	383	Neonatal sepsis and other neonatal infections	3	Rate	1990	2019	-0.569477	0.0472467	-0.846128
1	Deaths	141	Egypt	3	Both	22	All ages	383	Neonatal sepsis and other neonatal infections	3	Rate	1990	2019	-0.58912	-0.112472	-0.827863
1	Deaths	141	Egypt	1	Male	27	Age-standardized	383	Neonatal sepsis and other neonatal infections	3	Rate	1990	2019	-0.368945	0.761846	-0.788552
1	Deaths	141	Egypt	2	Female	27	Age-standardized	383	Neonatal sepsis and other neonatal infections	3	Rate	1990	2019	-0.331535	0.615177	-0.76123
1	Deaths	141	Egypt	3	Both	27	Age-standardized	383	Neonatal sepsis and other neonatal infections	3	Rate	1990	2019	-0.354106	0.389928	-0.729365
1	Deaths	29	Tonga	1	Male	22	All ages	383	Neonatal sepsis and other neonatal infections	1	Number	1990	2019	-0.318621	0.483207	-0.706659
1	Deaths	29	Tonga	2	Female	22	All ages	383	Neonatal sepsis and other neonatal infections	1	Number	1990	2019	-0.312294	0.437638	-0.667168
1	Deaths	29	Tonga	3	Both	22	All ages	383	Neonatal sepsis and other neonatal infections	1	Number	1990	2019	-0.315508	0.232926	-0.632908
1	Deaths	29	Tonga	1	Male	22	All ages	383	Neonatal sepsis and other neonatal infections	3	Rate	1990	2019	-0.347666	0.419982	-0.719163
1	Deaths	29	Tonga	2	Female	22	All ages	383	Neonatal sepsis and other neonatal infections	3	Rate	1990	2019	-0.357628	0.342868	-0.689109
1	Deaths	29	Tonga	3	Both	22	All ages	383	Neonatal sepsis and other neonatal infections	3	Rate	1990	2019	-0.352698	0.165939	-0.652853
1	Deaths	29	Tonga	1	Male	27	Age-standardized	383	Neonatal sepsis and other neonatal infections	3	Rate	1990	2019	-0.244456	0.648128	-0.675534
1	Deaths	29	Tonga	2	Female	27	Age-standardized	383	Neonatal sepsis and other neonatal infections	3	Rate	1990	2019	-0.234344	0.607738	-0.631503
1	Deaths	29	Tonga	3	Both	27	Age-standardized	383	Neonatal sepsis and other neonatal infections	3	Rate	1990	2019	-0.239528	0.372137	-0.593067
1	Deaths	117	Saint Vincent and the Grenadines	1	Male	22	All ages	383	Neonatal sepsis and other neonatal infections	1	Number	1990	2019	-0.331581	0.137583	-0.611087
1	Deaths	117	Saint Vincent and the Grenadines	2	Female	22	All ages	383	Neonatal sepsis and other neonatal infections	1	Number	1990	2019	-0.149811	0.352315	-0.474618
1	Deaths	117	Saint Vincent and the Grenadines	3	Both	22	All ages	383	Neonatal sepsis and other neonatal infections	1	Number	1990	2019	-0.243687	0.21611	-0.545092
1	Deaths	117	Saint Vincent and the Grenadines	1	Male	22	All ages	383	Neonatal sepsis and other neonatal infections	3	Rate	1990	2019	-0.366083	0.0788637	-0.631162
1	Deaths	117	Saint Vincent and the Grenadines	2	Female	22	All ages	383	Neonatal sepsis and other neonatal infections	3	Rate	1990	2019	-0.151311	0.34993	-0.475544
1	Deaths	117	Saint Vincent and the Grenadines	3	Both	22	All ages	383	Neonatal sepsis and other neonatal infections	3	Rate	1990	2019	-0.264302	0.182962	-0.557492
1	Deaths	117	Saint Vincent and the Grenadines	1	Male	27	Age-standardized	383	Neonatal sepsis and other neonatal infections	3	Rate	1990	2019	0.168545	0.989633	-0.320299
1	Deaths	117	Saint Vincent and the Grenadines	2	Female	27	Age-standardized	383	Neonatal sepsis and other neonatal infections	3	Rate	1990	2019	0.483186	1.35956	-0.0836264
1	Deaths	117	Saint Vincent and the Grenadines	3	Both	27	Age-standardized	383	Neonatal sepsis and other neonatal infections	3	Rate	1990	2019	0.320815	1.12594	-0.205695
1	Deaths	165	Pakistan	1	Male	22	All ages	383	Neonatal sepsis and other neonatal infections	1	Number	1990	2019	0.00678775	1.3056	-0.524857
1	Deaths	165	Pakistan	2	Female	22	All ages	383	Neonatal sepsis and other neonatal infections	1	Number	1990	2019	0.192563	1.43019	-0.331733
1	Deaths	165	Pakistan	3	Both	22	All ages	383	Neonatal sepsis and other neonatal infections	1	Number	1990	2019	0.097037	1.05986	-0.329364
1	Deaths	165	Pakistan	1	Male	22	All ages	383	Neonatal sepsis and other neonatal infections	3	Rate	1990	2019	-0.481721	0.186888	-0.755404
1	Deaths	165	Pakistan	2	Female	22	All ages	383	Neonatal sepsis and other neonatal infections	3	Rate	1990	2019	-0.413465	0.195232	-0.671328
1	Deaths	165	Pakistan	3	Both	22	All ages	383	Neonatal sepsis and other neonatal infections	3	Rate	1990	2019	-0.447538	0.0373323	-0.662271
1	Deaths	165	Pakistan	1	Male	27	Age-standardized	383	Neonatal sepsis and other neonatal infections	3	Rate	1990	2019	-0.27657	0.655967	-0.657612
1	Deaths	165	Pakistan	2	Female	27	Age-standardized	383	Neonatal sepsis and other neonatal infections	3	Rate	1990	2019	-0.133252	0.767751	-0.512605
1	Deaths	165	Pakistan	3	Both	27	Age-standardized	383	Neonatal sepsis and other neonatal infections	3	Rate	1990	2019	-0.207345	0.484193	-0.514448
1	Deaths	80	France	1	Male	22	All ages	383	Neonatal sepsis and other neonatal infections	1	Number	1990	2019	-0.494476	-0.298451	-0.649588
1	Deaths	80	France	2	Female	22	All ages	383	Neonatal sepsis and other neonatal infections	1	Number	1990	2019	-0.465861	-0.280542	-0.6092
1	Deaths	80	France	3	Both	22	All ages	383	Neonatal sepsis and other neonatal infections	1	Number	1990	2019	-0.482612	-0.300833	-0.630527
1	Deaths	80	France	1	Male	22	All ages	383	Neonatal sepsis and other neonatal infections	3	Rate	1990	2019	-0.556666	-0.384757	-0.692696
1	Deaths	80	France	2	Female	22	All ages	383	Neonatal sepsis and other neonatal infections	3	Rate	1990	2019	-0.53611	-0.375164	-0.660598
1	Deaths	80	France	3	Both	22	All ages	383	Neonatal sepsis and other neonatal infections	3	Rate	1990	2019	-0.548527	-0.389907	-0.677598
1	Deaths	80	France	1	Male	27	Age-standardized	383	Neonatal sepsis and other neonatal infections	3	Rate	1990	2019	-0.459066	-0.248565	-0.62521
1	Deaths	80	France	2	Female	27	Age-standardized	383	Neonatal sepsis and other neonatal infections	3	Rate	1990	2019	-0.429801	-0.230654	-0.583022
1	Deaths	80	France	3	Both	27	Age-standardized	383	Neonatal sepsis and other neonatal infections	3	Rate	1990	2019	-0.447021	-0.252765	-0.605338
1	Deaths	24	Marshall Islands	1	Male	22	All ages	383	Neonatal sepsis and other neonatal infections	1	Number	1990	2019	-0.35487	0.421707	-0.720771
1	Deaths	24	Marshall Islands	2	Female	22	All ages	383	Neonatal sepsis and other neonatal infections	1	Number	1990	2019	-0.318213	0.487407	-0.679412
1	Deaths	24	Marshall Islands	3	Both	22	All ages	383	Neonatal sepsis and other neonatal infections	1	Number	1990	2019	-0.342091	0.215243	-0.645106
1	Deaths	24	Marshall Islands	1	Male	22	All ages	383	Neonatal sepsis and other neonatal infections	3	Rate	1990	2019	-0.480872	0.14403	-0.775308
1	Deaths	24	Marshall Islands	2	Female	22	All ages	383	Neonatal sepsis and other neonatal infections	3	Rate	1990	2019	-0.451661	0.196272	-0.742162
1	Deaths	24	Marshall Islands	3	Both	22	All ages	383	Neonatal sepsis and other neonatal infections	3	Rate	1990	2019	-0.470724	-0.0223589	-0.714494
1	Deaths	24	Marshall Islands	1	Male	27	Age-standardized	383	Neonatal sepsis and other neonatal infections	3	Rate	1990	2019	-0.207291	0.750485	-0.657542
1	Deaths	24	Marshall Islands	2	Female	27	Age-standardized	383	Neonatal sepsis and other neonatal infections	3	Rate	1990	2019	-0.163445	0.82794	-0.607575
1	Deaths	24	Marshall Islands	3	Both	27	Age-standardized	383	Neonatal sepsis and other neonatal infections	3	Rate	1990	2019	-0.192107	0.492565	-0.564409
1	Deaths	102	United States of America	1	Male	22	All ages	383	Neonatal sepsis and other neonatal infections	1	Number	1990	2019	-0.296067	-0.174368	-0.398888
1	Deaths	102	United States of America	2	Female	22	All ages	383	Neonatal sepsis and other neonatal infections	1	Number	1990	2019	-0.253435	-0.14166	-0.346001
1	Deaths	102	United States of America	3	Both	22	All ages	383	Neonatal sepsis and other neonatal infections	1	Number	1990	2019	-0.277574	-0.183218	-0.363268
1	Deaths	102	United States of America	1	Male	22	All ages	383	Neonatal sepsis and other neonatal infections	3	Rate	1990	2019	-0.459621	-0.366198	-0.538552
1	Deaths	102	United States of America	2	Female	22	All ages	383	Neonatal sepsis and other neonatal infections	3	Rate	1990	2019	-0.418696	-0.331664	-0.490771
1	Deaths	102	United States of America	3	Both	22	All ages	383	Neonatal sepsis and other neonatal infections	3	Rate	1990	2019	-0.441393	-0.368433	-0.507655
1	Deaths	102	United States of America	1	Male	27	Age-standardized	383	Neonatal sepsis and other neonatal infections	3	Rate	1990	2019	-0.233056	-0.100223	-0.345051
1	Deaths	102	United States of America	2	Female	27	Age-standardized	383	Neonatal sepsis and other neonatal infections	3	Rate	1990	2019	-0.18655	-0.0645965	-0.287673
1	Deaths	102	United States of America	3	Both	27	Age-standardized	383	Neonatal sepsis and other neonatal infections	3	Rate	1990	2019	-0.212887	-0.109968	-0.306104
1	Deaths	198	Zimbabwe	1	Male	22	All ages	383	Neonatal sepsis and other neonatal infections	1	Number	1990	2019	0.155014	1.724	-0.488486
1	Deaths	198	Zimbabwe	2	Female	22	All ages	383	Neonatal sepsis and other neonatal infections	1	Number	1990	2019	0.112718	1.31386	-0.460619
1	Deaths	198	Zimbabwe	3	Both	22	All ages	383	Neonatal sepsis and other neonatal infections	1	Number	1990	2019	0.137162	1.07258	-0.38061
1	Deaths	198	Zimbabwe	1	Male	22	All ages	383	Neonatal sepsis and other neonatal infections	3	Rate	1990	2019	-0.189045	0.912567	-0.640857
1	Deaths	198	Zimbabwe	2	Female	22	All ages	383	Neonatal sepsis and other neonatal infections	3	Rate	1990	2019	-0.24743	0.564945	-0.635198
1	Deaths	198	Zimbabwe	3	Both	22	All ages	383	Neonatal sepsis and other neonatal infections	3	Rate	1990	2019	-0.216821	0.427415	-0.573418
1	Deaths	198	Zimbabwe	1	Male	27	Age-standardized	383	Neonatal sepsis and other neonatal infections	3	Rate	1990	2019	-0.00518292	1.34465	-0.559199
1	Deaths	198	Zimbabwe	2	Female	27	Age-standardized	383	Neonatal sepsis and other neonatal infections	3	Rate	1990	2019	-0.0406298	0.994672	-0.534851
1	Deaths	198	Zimbabwe	3	Both	27	Age-standardized	383	Neonatal sepsis and other neonatal infections	3	Rate	1990	2019	-0.0200616	0.785067	-0.466271
1	Deaths	152	Saudi Arabia	1	Male	22	All ages	383	Neonatal sepsis and other neonatal infections	1	Number	1990	2019	-0.768434	-0.526918	-0.87975
1	Deaths	152	Saudi Arabia	2	Female	22	All ages	383	Neonatal sepsis and other neonatal infections	1	Number	1990	2019	-0.786009	-0.549217	-0.902917
1	Deaths	152	Saudi Arabia	3	Both	22	All ages	383	Neonatal sepsis and other neonatal infections	1	Number	1990	2019	-0.776573	-0.60569	-0.871682
1	Deaths	152	Saudi Arabia	1	Male	22	All ages	383	Neonatal sepsis and other neonatal infections	3	Rate	1990	2019	-0.90041	-0.796542	-0.948284
1	Deaths	152	Saudi Arabia	2	Female	22	All ages	383	Neonatal sepsis and other neonatal infections	3	Rate	1990	2019	-0.898219	-0.785594	-0.953824
1	Deaths	152	Saudi Arabia	3	Both	22	All ages	383	Neonatal sepsis and other neonatal infections	3	Rate	1990	2019	-0.899672	-0.822939	-0.94238
1	Deaths	152	Saudi Arabia	1	Male	27	Age-standardized	383	Neonatal sepsis and other neonatal infections	3	Rate	1990	2019	-0.733187	-0.454885	-0.861692
1	Deaths	152	Saudi Arabia	2	Female	27	Age-standardized	383	Neonatal sepsis and other neonatal infections	3	Rate	1990	2019	-0.748411	-0.46967	-0.885713
1	Deaths	152	Saudi Arabia	3	Both	27	Age-standardized	383	Neonatal sepsis and other neonatal infections	3	Rate	1990	2019	-0.740014	-0.540466	-0.850677
1	Deaths	25	Micronesia (Federated States of)	1	Male	22	All ages	383	Neonatal sepsis and other neonatal infections	1	Number	1990	2019	-0.620126	-0.164795	-0.839479
1	Deaths	25	Micronesia (Federated States of)	2	Female	22	All ages	383	Neonatal sepsis and other neonatal infections	1	Number	1990	2019	-0.589543	-0.123677	-0.817388
1	Deaths	25	Micronesia (Federated States of)	3	Both	22	All ages	383	Neonatal sepsis and other neonatal infections	1	Number	1990	2019	-0.609657	-0.251619	-0.793747
1	Deaths	25	Micronesia (Federated States of)	1	Male	22	All ages	383	Neonatal sepsis and other neonatal infections	3	Rate	1990	2019	-0.608661	-0.139587	-0.834635
1	Deaths	25	Micronesia (Federated States of)	2	Female	22	All ages	383	Neonatal sepsis and other neonatal infections	3	Rate	1990	2019	-0.584638	-0.113205	-0.815206
1	Deaths	25	Micronesia (Federated States of)	3	Both	22	All ages	383	Neonatal sepsis and other neonatal infections	3	Rate	1990	2019	-0.601369	-0.235729	-0.789368
1	Deaths	25	Micronesia (Federated States of)	1	Male	27	Age-standardized	383	Neonatal sepsis and other neonatal infections	3	Rate	1990	2019	-0.324207	0.487556	-0.714646
1	Deaths	25	Micronesia (Federated States of)	2	Female	27	Age-standardized	383	Neonatal sepsis and other neonatal infections	3	Rate	1990	2019	-0.272105	0.5546	-0.676317
1	Deaths	25	Micronesia (Federated States of)	3	Both	27	Age-standardized	383	Neonatal sepsis and other neonatal infections	3	Rate	1990	2019	-0.306608	0.330652	-0.633798
1	Deaths	118	Suriname	1	Male	22	All ages	383	Neonatal sepsis and other neonatal infections	1	Number	1990	2019	-0.0875572	0.787042	-0.560974
1	Deaths	118	Suriname	2	Female	22	All ages	383	Neonatal sepsis and other neonatal infections	1	Number	1990	2019	-0.101773	0.823161	-0.568232
1	Deaths	118	Suriname	3	Both	22	All ages	383	Neonatal sepsis and other neonatal infections	1	Number	1990	2019	-0.0936145	0.628913	-0.497195
1	Deaths	118	Suriname	1	Male	22	All ages	383	Neonatal sepsis and other neonatal infections	3	Rate	1990	2019	-0.376791	0.220571	-0.70014
1	Deaths	118	Suriname	2	Female	22	All ages	383	Neonatal sepsis and other neonatal infections	3	Rate	1990	2019	-0.407271	0.203081	-0.715082
1	Deaths	118	Suriname	3	Both	22	All ages	383	Neonatal sepsis and other neonatal infections	3	Rate	1990	2019	-0.391521	0.0935288	-0.662455
1	Deaths	118	Suriname	1	Male	27	Age-standardized	383	Neonatal sepsis and other neonatal infections	3	Rate	1990	2019	-0.085639	0.792838	-0.560418
1	Deaths	118	Suriname	2	Female	27	Age-standardized	383	Neonatal sepsis and other neonatal infections	3	Rate	1990	2019	-0.0880997	0.852618	-0.562051
1	Deaths	118	Suriname	3	Both	27	Age-standardized	383	Neonatal sepsis and other neonatal infections	3	Rate	1990	2019	-0.0858058	0.644257	-0.493182
1	Deaths	26	Papua New Guinea	1	Male	22	All ages	383	Neonatal sepsis and other neonatal infections	1	Number	1990	2019	1.35961	4.39269	0.0247089
1	Deaths	26	Papua New Guinea	2	Female	22	All ages	383	Neonatal sepsis and other neonatal infections	1	Number	1990	2019	1.39219	4.54211	0.0331961
1	Deaths	26	Papua New Guinea	3	Both	22	All ages	383	Neonatal sepsis and other neonatal infections	1	Number	1990	2019	1.3719	3.70457	0.145312
1	Deaths	26	Papua New Guinea	1	Male	22	All ages	383	Neonatal sepsis and other neonatal infections	3	Rate	1990	2019	-0.0188724	1.24229	-0.573925
1	Deaths	26	Papua New Guinea	2	Female	22	All ages	383	Neonatal sepsis and other neonatal infections	3	Rate	1990	2019	-0.0128855	1.28689	-0.573662
1	Deaths	26	Papua New Guinea	3	Both	22	All ages	383	Neonatal sepsis and other neonatal infections	3	Rate	1990	2019	-0.0173815	0.948988	-0.525525
1	Deaths	26	Papua New Guinea	1	Male	27	Age-standardized	383	Neonatal sepsis and other neonatal infections	3	Rate	1990	2019	0.0695897	1.44306	-0.53379
1	Deaths	26	Papua New Guinea	2	Female	27	Age-standardized	383	Neonatal sepsis and other neonatal infections	3	Rate	1990	2019	0.0870894	1.51279	-0.530521
1	Deaths	26	Papua New Guinea	3	Both	27	Age-standardized	383	Neonatal sepsis and other neonatal infections	3	Rate	1990	2019	0.0764791	1.13607	-0.478847
1	Deaths	92	Spain	1	Male	22	All ages	383	Neonatal sepsis and other neonatal infections	1	Number	1990	2019	-0.42967	-0.229435	-0.602065
1	Deaths	92	Spain	2	Female	22	All ages	383	Neonatal sepsis and other neonatal infections	1	Number	1990	2019	-0.411136	-0.214968	-0.593792
1	Deaths	92	Spain	3	Both	22	All ages	383	Neonatal sepsis and other neonatal infections	1	Number	1990	2019	-0.421686	-0.231534	-0.583458
1	Deaths	92	Spain	1	Male	22	All ages	383	Neonatal sepsis and other neonatal infections	3	Rate	1990	2019	-0.518907	-0.350002	-0.664328
1	Deaths	92	Spain	2	Female	22	All ages	383	Neonatal sepsis and other neonatal infections	3	Rate	1990	2019	-0.504253	-0.339106	-0.658026
1	Deaths	92	Spain	3	Both	22	All ages	383	Neonatal sepsis and other neonatal infections	3	Rate	1990	2019	-0.512664	-0.352425	-0.648986
1	Deaths	92	Spain	1	Male	27	Age-standardized	383	Neonatal sepsis and other neonatal infections	3	Rate	1990	2019	-0.385391	-0.169077	-0.572015
1	Deaths	92	Spain	2	Female	27	Age-standardized	383	Neonatal sepsis and other neonatal infections	3	Rate	1990	2019	-0.368477	-0.156617	-0.56354
1	Deaths	92	Spain	3	Both	27	Age-standardized	383	Neonatal sepsis and other neonatal infections	3	Rate	1990	2019	-0.378251	-0.172905	-0.552064
1	Deaths	115	Jamaica	1	Male	22	All ages	383	Neonatal sepsis and other neonatal infections	1	Number	1990	2019	-0.198346	0.432667	-0.542545
1	Deaths	115	Jamaica	2	Female	22	All ages	383	Neonatal sepsis and other neonatal infections	1	Number	1990	2019	0.0281404	0.742383	-0.380649
1	Deaths	115	Jamaica	3	Both	22	All ages	383	Neonatal sepsis and other neonatal infections	1	Number	1990	2019	-0.109506	0.557895	-0.47641
1	Deaths	115	Jamaica	1	Male	22	All ages	383	Neonatal sepsis and other neonatal infections	3	Rate	1990	2019	-0.33351	0.19111	-0.619675
1	Deaths	115	Jamaica	2	Female	22	All ages	383	Neonatal sepsis and other neonatal infections	3	Rate	1990	2019	-0.1257	0.481672	-0.473322
1	Deaths	115	Jamaica	3	Both	22	All ages	383	Neonatal sepsis and other neonatal infections	3	Rate	1990	2019	-0.251141	0.310108	-0.559688
1	Deaths	115	Jamaica	1	Male	27	Age-standardized	383	Neonatal sepsis and other neonatal infections	3	Rate	1990	2019	0.24126	1.22145	-0.292038
1	Deaths	115	Jamaica	2	Female	27	Age-standardized	383	Neonatal sepsis and other neonatal infections	3	Rate	1990	2019	0.597133	1.70681	-0.0380479
1	Deaths	115	Jamaica	3	Both	27	Age-standardized	383	Neonatal sepsis and other neonatal infections	3	Rate	1990	2019	0.381065	1.41502	-0.18871
1	Deaths	156	United Arab Emirates	1	Male	22	All ages	383	Neonatal sepsis and other neonatal infections	1	Number	1990	2019	-0.376218	0.689085	-0.754804
1	Deaths	156	United Arab Emirates	2	Female	22	All ages	383	Neonatal sepsis and other neonatal infections	1	Number	1990	2019	-0.420422	0.442034	-0.770793
1	Deaths	156	United Arab Emirates	3	Both	22	All ages	383	Neonatal sepsis and other neonatal infections	1	Number	1990	2019	-0.397495	0.255372	-0.691989
1	Deaths	156	United Arab Emirates	1	Male	22	All ages	383	Neonatal sepsis and other neonatal infections	3	Rate	1990	2019	-0.887414	-0.695139	-0.955745
1	Deaths	156	United Arab Emirates	2	Female	22	All ages	383	Neonatal sepsis and other neonatal infections	3	Rate	1990	2019	-0.84865	-0.62343	-0.940145
1	Deaths	156	United Arab Emirates	3	Both	22	All ages	383	Neonatal sepsis and other neonatal infections	3	Rate	1990	2019	-0.877952	-0.745702	-0.937607
1	Deaths	156	United Arab Emirates	1	Male	27	Age-standardized	383	Neonatal sepsis and other neonatal infections	3	Rate	1990	2019	-0.491578	0.382709	-0.799478
1	Deaths	156	United Arab Emirates	2	Female	27	Age-standardized	383	Neonatal sepsis and other neonatal infections	3	Rate	1990	2019	-0.528844	0.169285	-0.812895
1	Deaths	156	United Arab Emirates	3	Both	27	Age-standardized	383	Neonatal sepsis and other neonatal infections	3	Rate	1990	2019	-0.50953	0.020765	-0.748498
1	Deaths	170	Congo	1	Male	22	All ages	383	Neonatal sepsis and other neonatal infections	1	Number	1990	2019	0.366327	2.64354	-0.452367
1	Deaths	170	Congo	2	Female	22	All ages	383	Neonatal sepsis and other neonatal infections	1	Number	1990	2019	0.206285	2.15825	-0.492741
1	Deaths	170	Congo	3	Both	22	All ages	383	Neonatal sepsis and other neonatal infections	1	Number	1990	2019	0.286974	1.57078	-0.309831
1	Deaths	170	Congo	1	Male	22	All ages	383	Neonatal sepsis and other neonatal infections	3	Rate	1990	2019	-0.374634	0.667642	-0.749349
1	Deaths	170	Congo	2	Female	22	All ages	383	Neonatal sepsis and other neonatal infections	3	Rate	1990	2019	-0.432152	0.486717	-0.761212
1	Deaths	170	Congo	3	Both	22	All ages	383	Neonatal sepsis and other neonatal infections	3	Rate	1990	2019	-0.402488	0.193554	-0.67957
1	Deaths	170	Congo	1	Male	27	Age-standardized	383	Neonatal sepsis and other neonatal infections	3	Rate	1990	2019	-0.0531054	1.52224	-0.620254
1	Deaths	170	Congo	2	Female	27	Age-standardized	383	Neonatal sepsis and other neonatal infections	3	Rate	1990	2019	-0.165448	1.18105	-0.64877
1	Deaths	170	Congo	3	Both	27	Age-standardized	383	Neonatal sepsis and other neonatal infections	3	Rate	1990	2019	-0.108849	0.778605	-0.521805
1	Deaths	30	Vanuatu	1	Male	22	All ages	383	Neonatal sepsis and other neonatal infections	1	Number	1990	2019	0.119545	1.67132	-0.573868
1	Deaths	30	Vanuatu	2	Female	22	All ages	383	Neonatal sepsis and other neonatal infections	1	Number	1990	2019	0.152691	1.52046	-0.481054
1	Deaths	30	Vanuatu	3	Both	22	All ages	383	Neonatal sepsis and other neonatal infections	1	Number	1990	2019	0.130868	1.23798	-0.438337
1	Deaths	30	Vanuatu	1	Male	22	All ages	383	Neonatal sepsis and other neonatal infections	3	Rate	1990	2019	-0.41583	0.393871	-0.777648
1	Deaths	30	Vanuatu	2	Female	22	All ages	383	Neonatal sepsis and other neonatal infections	3	Rate	1990	2019	-0.416877	0.275051	-0.737476
1	Deaths	30	Vanuatu	3	Both	22	All ages	383	Neonatal sepsis and other neonatal infections	3	Rate	1990	2019	-0.418796	0.1502	-0.711336
1	Deaths	30	Vanuatu	1	Male	27	Age-standardized	383	Neonatal sepsis and other neonatal infections	3	Rate	1990	2019	-0.1728	0.975337	-0.686235
1	Deaths	30	Vanuatu	2	Female	27	Age-standardized	383	Neonatal sepsis and other neonatal infections	3	Rate	1990	2019	-0.151031	0.85725	-0.617658
1	Deaths	30	Vanuatu	3	Both	27	Age-standardized	383	Neonatal sepsis and other neonatal infections	3	Rate	1990	2019	-0.165704	0.650934	-0.585514
1	Deaths	81	Germany	1	Male	22	All ages	383	Neonatal sepsis and other neonatal infections	1	Number	1990	2019	-0.625175	-0.446472	-0.752035
1	Deaths	81	Germany	2	Female	22	All ages	383	Neonatal sepsis and other neonatal infections	1	Number	1990	2019	-0.536905	-0.322757	-0.682562
1	Deaths	81	Germany	3	Both	22	All ages	383	Neonatal sepsis and other neonatal infections	1	Number	1990	2019	-0.591581	-0.40805	-0.719702
1	Deaths	81	Germany	1	Male	22	All ages	383	Neonatal sepsis and other neonatal infections	3	Rate	1990	2019	-0.657118	-0.493644	-0.773166
1	Deaths	81	Germany	2	Female	22	All ages	383	Neonatal sepsis and other neonatal infections	3	Rate	1990	2019	-0.551828	-0.34458	-0.692791
1	Deaths	81	Germany	3	Both	22	All ages	383	Neonatal sepsis and other neonatal infections	3	Rate	1990	2019	-0.615499	-0.442716	-0.736117
1	Deaths	81	Germany	1	Male	27	Age-standardized	383	Neonatal sepsis and other neonatal infections	3	Rate	1990	2019	-0.562043	-0.353285	-0.709859
1	Deaths	81	Germany	2	Female	27	Age-standardized	383	Neonatal sepsis and other neonatal infections	3	Rate	1990	2019	-0.458749	-0.209026	-0.62965
1	Deaths	81	Germany	3	Both	27	Age-standardized	383	Neonatal sepsis and other neonatal infections	3	Rate	1990	2019	-0.522796	-0.30936	-0.67245
1	Deaths	157	Yemen	1	Male	22	All ages	383	Neonatal sepsis and other neonatal infections	1	Number	1990	2019	0.239763	2.26772	-0.524127
1	Deaths	157	Yemen	2	Female	22	All ages	383	Neonatal sepsis and other neonatal infections	1	Number	1990	2019	0.266365	1.9046	-0.434928
1	Deaths	157	Yemen	3	Both	22	All ages	383	Neonatal sepsis and other neonatal infections	1	Number	1990	2019	0.252291	1.31055	-0.320847
1	Deaths	157	Yemen	1	Male	22	All ages	383	Neonatal sepsis and other neonatal infections	3	Rate	1990	2019	-0.455624	0.434846	-0.791046
1	Deaths	157	Yemen	2	Female	22	All ages	383	Neonatal sepsis and other neonatal infections	3	Rate	1990	2019	-0.45238	0.256051	-0.755643
1	Deaths	157	Yemen	3	Both	22	All ages	383	Neonatal sepsis and other neonatal infections	3	Rate	1990	2019	-0.454247	0.00694433	-0.704023
1	Deaths	157	Yemen	1	Male	27	Age-standardized	383	Neonatal sepsis and other neonatal infections	3	Rate	1990	2019	-0.113672	1.32666	-0.659611
1	Deaths	157	Yemen	2	Female	27	Age-standardized	383	Neonatal sepsis and other neonatal infections	3	Rate	1990	2019	-0.0974818	1.06328	-0.596217
1	Deaths	157	Yemen	3	Both	27	Age-standardized	383	Neonatal sepsis and other neonatal infections	3	Rate	1990	2019	-0.106084	0.651888	-0.514542
1	Deaths	171	Democratic Republic of the Congo	1	Male	22	All ages	383	Neonatal sepsis and other neonatal infections	1	Number	1990	2019	0.310597	2.26006	-0.511379
1	Deaths	171	Democratic Republic of the Congo	2	Female	22	All ages	383	Neonatal sepsis and other neonatal infections	1	Number	1990	2019	0.275203	2.45247	-0.529495
1	Deaths	171	Democratic Republic of the Congo	3	Both	22	All ages	383	Neonatal sepsis and other neonatal infections	1	Number	1990	2019	0.29517	1.59855	-0.394064
1	Deaths	171	Democratic Republic of the Congo	1	Male	22	All ages	383	Neonatal sepsis and other neonatal infections	3	Rate	1990	2019	-0.431514	0.414086	-0.788055
1	Deaths	171	Democratic Republic of the Congo	2	Female	22	All ages	383	Neonatal sepsis and other neonatal infections	3	Rate	1990	2019	-0.430479	0.541913	-0.789867
1	Deaths	171	Democratic Republic of the Congo	3	Both	22	All ages	383	Neonatal sepsis and other neonatal infections	3	Rate	1990	2019	-0.429893	0.143826	-0.733279
1	Deaths	171	Democratic Republic of the Congo	1	Male	27	Age-standardized	383	Neonatal sepsis and other neonatal infections	3	Rate	1990	2019	-0.161077	1.08555	-0.686471
1	Deaths	171	Democratic Republic of the Congo	2	Female	27	Age-standardized	383	Neonatal sepsis and other neonatal infections	3	Rate	1990	2019	-0.189538	1.19364	-0.701055
1	Deaths	171	Democratic Republic of the Congo	3	Both	27	Age-standardized	383	Neonatal sepsis and other neonatal infections	3	Rate	1990	2019	-0.173856	0.658229	-0.612954
1	Deaths	193	Botswana	1	Male	22	All ages	383	Neonatal sepsis and other neonatal infections	1	Number	1990	2019	-0.0834018	1.33677	-0.596329
1	Deaths	193	Botswana	2	Female	22	All ages	383	Neonatal sepsis and other neonatal infections	1	Number	1990	2019	-0.0689938	1.28296	-0.621422
1	Deaths	193	Botswana	3	Both	22	All ages	383	Neonatal sepsis and other neonatal infections	1	Number	1990	2019	-0.0775272	0.894156	-0.524107
1	Deaths	193	Botswana	1	Male	22	All ages	383	Neonatal sepsis and other neonatal infections	3	Rate	1990	2019	-0.50492	0.262155	-0.781966
1	Deaths	193	Botswana	2	Female	22	All ages	383	Neonatal sepsis and other neonatal infections	3	Rate	1990	2019	-0.466983	0.307032	-0.783258
1	Deaths	193	Botswana	3	Both	22	All ages	383	Neonatal sepsis and other neonatal infections	3	Rate	1990	2019	-0.48657	0.0542506	-0.735127
1	Deaths	193	Botswana	1	Male	27	Age-standardized	383	Neonatal sepsis and other neonatal infections	3	Rate	1990	2019	-0.227954	0.962938	-0.659834
1	Deaths	193	Botswana	2	Female	27	Age-standardized	383	Neonatal sepsis and other neonatal infections	3	Rate	1990	2019	-0.210263	0.936873	-0.678735
1	Deaths	193	Botswana	3	Both	27	Age-standardized	383	Neonatal sepsis and other neonatal infections	3	Rate	1990	2019	-0.220281	0.599279	-0.597981
1	Deaths	146	Lebanon	1	Male	22	All ages	383	Neonatal sepsis and other neonatal infections	1	Number	1990	2019	-0.365858	0.474755	-0.727036
1	Deaths	146	Lebanon	2	Female	22	All ages	383	Neonatal sepsis and other neonatal infections	1	Number	1990	2019	-0.381513	0.429679	-0.741364
1	Deaths	146	Lebanon	3	Both	22	All ages	383	Neonatal sepsis and other neonatal infections	1	Number	1990	2019	-0.372828	0.180655	-0.689888
1	Deaths	146	Lebanon	1	Male	22	All ages	383	Neonatal sepsis and other neonatal infections	3	Rate	1990	2019	-0.588184	-0.0422848	-0.822735
1	Deaths	146	Lebanon	2	Female	22	All ages	383	Neonatal sepsis and other neonatal infections	3	Rate	1990	2019	-0.618797	-0.11882	-0.84059
1	Deaths	146	Lebanon	3	Both	22	All ages	383	Neonatal sepsis and other neonatal infections	3	Rate	1990	2019	-0.603241	-0.253099	-0.803818
1	Deaths	146	Lebanon	1	Male	27	Age-standardized	383	Neonatal sepsis and other neonatal infections	3	Rate	1990	2019	-0.346008	0.524626	-0.717462
1	Deaths	146	Lebanon	2	Female	27	Age-standardized	383	Neonatal sepsis and other neonatal infections	3	Rate	1990	2019	-0.361832	0.478039	-0.733401
1	Deaths	146	Lebanon	3	Both	27	Age-standardized	383	Neonatal sepsis and other neonatal infections	3	Rate	1990	2019	-0.353001	0.217817	-0.679657
1	Deaths	82	Greece	1	Male	22	All ages	383	Neonatal sepsis and other neonatal infections	1	Number	1990	2019	-0.92787	-0.889154	-0.954466
1	Deaths	82	Greece	2	Female	22	All ages	383	Neonatal sepsis and other neonatal infections	1	Number	1990	2019	-0.934129	-0.90039	-0.957017
1	Deaths	82	Greece	3	Both	22	All ages	383	Neonatal sepsis and other neonatal infections	1	Number	1990	2019	-0.929986	-0.896505	-0.953541
1	Deaths	82	Greece	1	Male	22	All ages	383	Neonatal sepsis and other neonatal infections	3	Rate	1990	2019	-0.926541	-0.887111	-0.953627
1	Deaths	82	Greece	2	Female	22	All ages	383	Neonatal sepsis and other neonatal infections	3	Rate	1990	2019	-0.934629	-0.901147	-0.957343
1	Deaths	82	Greece	3	Both	22	All ages	383	Neonatal sepsis and other neonatal infections	3	Rate	1990	2019	-0.929631	-0.895981	-0.953305
1	Deaths	82	Greece	1	Male	27	Age-standardized	383	Neonatal sepsis and other neonatal infections	3	Rate	1990	2019	-0.912973	-0.866434	-0.945086
1	Deaths	82	Greece	2	Female	27	Age-standardized	383	Neonatal sepsis and other neonatal infections	3	Rate	1990	2019	-0.921189	-0.880994	-0.948564
1	Deaths	82	Greece	3	Both	27	Age-standardized	383	Neonatal sepsis and other neonatal infections	3	Rate	1990	2019	-0.915833	-0.875471	-0.944225
1	Deaths	200	Benin	1	Male	22	All ages	383	Neonatal sepsis and other neonatal infections	1	Number	1990	2019	0.460282	2.21527	-0.352633
1	Deaths	200	Benin	2	Female	22	All ages	383	Neonatal sepsis and other neonatal infections	1	Number	1990	2019	0.477431	2.47718	-0.359944
1	Deaths	200	Benin	3	Both	22	All ages	383	Neonatal sepsis and other neonatal infections	1	Number	1990	2019	0.468093	1.68982	-0.196952
1	Deaths	200	Benin	1	Male	22	All ages	383	Neonatal sepsis and other neonatal infections	3	Rate	1990	2019	-0.445894	0.220039	-0.754356
1	Deaths	200	Benin	2	Female	22	All ages	383	Neonatal sepsis and other neonatal infections	3	Rate	1990	2019	-0.428692	0.344592	-0.752496
1	Deaths	200	Benin	3	Both	22	All ages	383	Neonatal sepsis and other neonatal infections	3	Rate	1990	2019	-0.437528	0.0305563	-0.692327
1	Deaths	200	Benin	1	Male	27	Age-standardized	383	Neonatal sepsis and other neonatal infections	3	Rate	1990	2019	-0.310808	0.509459	-0.693418
1	Deaths	200	Benin	2	Female	27	Age-standardized	383	Neonatal sepsis and other neonatal infections	3	Rate	1990	2019	-0.306363	0.621623	-0.699348
1	Deaths	200	Benin	3	Both	27	Age-standardized	383	Neonatal sepsis and other neonatal infections	3	Rate	1990	2019	-0.3089	0.262908	-0.621349
1	Deaths	205	C么te d'Ivoire	1	Male	22	All ages	383	Neonatal sepsis and other neonatal infections	1	Number	1990	2019	0.167907	1.62694	-0.495899
1	Deaths	205	C么te d'Ivoire	2	Female	22	All ages	383	Neonatal sepsis and other neonatal infections	1	Number	1990	2019	0.0705466	1.56388	-0.53522
1	Deaths	205	C么te d'Ivoire	3	Both	22	All ages	383	Neonatal sepsis and other neonatal infections	1	Number	1990	2019	0.123461	1.08673	-0.369695
1	Deaths	205	C么te d'Ivoire	1	Male	22	All ages	383	Neonatal sepsis and other neonatal infections	3	Rate	1990	2019	-0.459742	0.215186	-0.766809
1	Deaths	205	C么te d'Ivoire	2	Female	22	All ages	383	Neonatal sepsis and other neonatal infections	3	Rate	1990	2019	-0.494642	0.210293	-0.780598
1	Deaths	205	C么te d'Ivoire	3	Both	22	All ages	383	Neonatal sepsis and other neonatal infections	3	Rate	1990	2019	-0.475156	-0.0251486	-0.705542
1	Deaths	205	C么te d'Ivoire	1	Male	27	Age-standardized	383	Neonatal sepsis and other neonatal infections	3	Rate	1990	2019	-0.249721	0.683464	-0.674598
1	Deaths	205	C么te d'Ivoire	2	Female	27	Age-standardized	383	Neonatal sepsis and other neonatal infections	3	Rate	1990	2019	-0.311755	0.638951	-0.700274
1	Deaths	205	C么te d'Ivoire	3	Both	27	Age-standardized	383	Neonatal sepsis and other neonatal infections	3	Rate	1990	2019	-0.27805	0.337083	-0.595177
1	Deaths	396	San Marino	1	Male	22	All ages	383	Neonatal sepsis and other neonatal infections	1	Number	1990	2019	-0.338049	0.666847	-0.729405
1	Deaths	396	San Marino	2	Female	22	All ages	383	Neonatal sepsis and other neonatal infections	1	Number	1990	2019	-0.331202	0.554801	-0.698693
1	Deaths	396	San Marino	3	Both	22	All ages	383	Neonatal sepsis and other neonatal infections	1	Number	1990	2019	-0.334875	0.32488	-0.66887
1	Deaths	396	San Marino	1	Male	22	All ages	383	Neonatal sepsis and other neonatal infections	3	Rate	1990	2019	-0.514424	0.22272	-0.801504
1	Deaths	396	San Marino	2	Female	22	All ages	383	Neonatal sepsis and other neonatal infections	3	Rate	1990	2019	-0.537619	0.0749292	-0.791688
1	Deaths	396	San Marino	3	Both	22	All ages	383	Neonatal sepsis and other neonatal infections	3	Rate	1990	2019	-0.526651	-0.0571229	-0.764345
1	Deaths	396	San Marino	1	Male	27	Age-standardized	383	Neonatal sepsis and other neonatal infections	3	Rate	1990	2019	-0.427052	0.443201	-0.766539
1	Deaths	396	San Marino	2	Female	27	Age-standardized	383	Neonatal sepsis and other neonatal infections	3	Rate	1990	2019	-0.41656	0.356829	-0.737891
1	Deaths	396	San Marino	3	Both	27	Age-standardized	383	Neonatal sepsis and other neonatal infections	3	Rate	1990	2019	-0.422069	0.154356	-0.712969
1	Deaths	215	Sao Tome and Principe	1	Male	22	All ages	383	Neonatal sepsis and other neonatal infections	1	Number	1990	2019	-0.274489	0.465719	-0.640033
1	Deaths	215	Sao Tome and Principe	2	Female	22	All ages	383	Neonatal sepsis and other neonatal infections	1	Number	1990	2019	-0.401057	0.213379	-0.726389
1	Deaths	215	Sao Tome and Principe	3	Both	22	All ages	383	Neonatal sepsis and other neonatal infections	1	Number	1990	2019	-0.336635	0.133409	-0.637743
1	Deaths	215	Sao Tome and Principe	1	Male	22	All ages	383	Neonatal sepsis and other neonatal infections	3	Rate	1990	2019	-0.57584	-0.143089	-0.789551
1	Deaths	215	Sao Tome and Principe	2	Female	22	All ages	383	Neonatal sepsis and other neonatal infections	3	Rate	1990	2019	-0.641308	-0.273337	-0.836141
1	Deaths	215	Sao Tome and Principe	3	Both	22	All ages	383	Neonatal sepsis and other neonatal infections	3	Rate	1990	2019	-0.607465	-0.329324	-0.785641
1	Deaths	215	Sao Tome and Principe	1	Male	27	Age-standardized	383	Neonatal sepsis and other neonatal infections	3	Rate	1990	2019	-0.28349	0.446909	-0.644478
1	Deaths	215	Sao Tome and Principe	2	Female	27	Age-standardized	383	Neonatal sepsis and other neonatal infections	3	Rate	1990	2019	-0.408904	0.197746	-0.73005
1	Deaths	215	Sao Tome and Principe	3	Both	27	Age-standardized	383	Neonatal sepsis and other neonatal infections	3	Rate	1990	2019	-0.345102	0.119417	-0.64197
1	Deaths	216	Senegal	1	Male	22	All ages	383	Neonatal sepsis and other neonatal infections	1	Number	1990	2019	-0.100482	0.794369	-0.568244
1	Deaths	216	Senegal	2	Female	22	All ages	383	Neonatal sepsis and other neonatal infections	1	Number	1990	2019	-0.103515	0.94373	-0.589326
1	Deaths	216	Senegal	3	Both	22	All ages	383	Neonatal sepsis and other neonatal infections	1	Number	1990	2019	-0.101896	0.522129	-0.465069
1	Deaths	216	Senegal	1	Male	22	All ages	383	Neonatal sepsis and other neonatal infections	3	Rate	1990	2019	-0.559734	-0.121752	-0.788678
1	Deaths	216	Senegal	2	Female	22	All ages	383	Neonatal sepsis and other neonatal infections	3	Rate	1990	2019	-0.535875	0.00630141	-0.787387
1	Deaths	216	Senegal	3	Both	22	All ages	383	Neonatal sepsis and other neonatal infections	3	Rate	1990	2019	-0.547765	-0.233541	-0.730638
1	Deaths	216	Senegal	1	Male	27	Age-standardized	383	Neonatal sepsis and other neonatal infections	3	Rate	1990	2019	-0.340797	0.315625	-0.682823
1	Deaths	216	Senegal	2	Female	27	Age-standardized	383	Neonatal sepsis and other neonatal infections	3	Rate	1990	2019	-0.338861	0.430019	-0.69679
1	Deaths	216	Senegal	3	Both	27	Age-standardized	383	Neonatal sepsis and other neonatal infections	3	Rate	1990	2019	-0.339785	0.117408	-0.606918
1	Deaths	19	Timor-Leste	1	Male	22	All ages	383	Neonatal sepsis and other neonatal infections	1	Number	1990	2019	-0.163987	1.06496	-0.627037
1	Deaths	19	Timor-Leste	2	Female	22	All ages	383	Neonatal sepsis and other neonatal infections	1	Number	1990	2019	-0.231362	0.7076	-0.663547
1	Deaths	19	Timor-Leste	3	Both	22	All ages	383	Neonatal sepsis and other neonatal infections	1	Number	1990	2019	-0.191542	0.572692	-0.567799
1	Deaths	19	Timor-Leste	1	Male	22	All ages	383	Neonatal sepsis and other neonatal infections	3	Rate	1990	2019	-0.500074	0.234823	-0.776973
1	Deaths	19	Timor-Leste	2	Female	22	All ages	383	Neonatal sepsis and other neonatal infections	3	Rate	1990	2019	-0.558132	-0.0183502	-0.806583
1	Deaths	19	Timor-Leste	3	Both	22	All ages	383	Neonatal sepsis and other neonatal infections	3	Rate	1990	2019	-0.525786	-0.0775118	-0.746485
1	Deaths	19	Timor-Leste	1	Male	27	Age-standardized	383	Neonatal sepsis and other neonatal infections	3	Rate	1990	2019	-0.232143	0.892909	-0.655761
1	Deaths	19	Timor-Leste	2	Female	27	Age-standardized	383	Neonatal sepsis and other neonatal infections	3	Rate	1990	2019	-0.284673	0.58883	-0.68611
1	Deaths	19	Timor-Leste	3	Both	27	Age-standardized	383	Neonatal sepsis and other neonatal infections	3	Rate	1990	2019	-0.252585	0.455557	-0.600448
1	Deaths	110	Dominica	1	Male	22	All ages	383	Neonatal sepsis and other neonatal infections	1	Number	1990	2019	-0.376163	0.281877	-0.662044
1	Deaths	110	Dominica	2	Female	22	All ages	383	Neonatal sepsis and other neonatal infections	1	Number	1990	2019	-0.337434	0.239084	-0.634634
1	Deaths	110	Dominica	3	Both	22	All ages	383	Neonatal sepsis and other neonatal infections	1	Number	1990	2019	-0.357861	0.136779	-0.618394
1	Deaths	110	Dominica	1	Male	22	All ages	383	Neonatal sepsis and other neonatal infections	3	Rate	1990	2019	-0.344161	0.347636	-0.644707
1	Deaths	110	Dominica	2	Female	22	All ages	383	Neonatal sepsis and other neonatal infections	3	Rate	1990	2019	-0.267977	0.368977	-0.596333
1	Deaths	110	Dominica	3	Both	22	All ages	383	Neonatal sepsis and other neonatal infections	3	Rate	1990	2019	-0.308089	0.22489	-0.588816
1	Deaths	110	Dominica	1	Male	27	Age-standardized	383	Neonatal sepsis and other neonatal infections	3	Rate	1990	2019	0.281799	1.63364	-0.305789
1	Deaths	110	Dominica	2	Female	27	Age-standardized	383	Neonatal sepsis and other neonatal infections	3	Rate	1990	2019	0.359425	1.54292	-0.250392
1	Deaths	110	Dominica	3	Both	27	Age-standardized	383	Neonatal sepsis and other neonatal infections	3	Rate	1990	2019	0.318497	1.33435	-0.216864
1	Deaths	160	Afghanistan	1	Male	22	All ages	383	Neonatal sepsis and other neonatal infections	1	Number	1990	2019	1.94503	6.30695	0.105479
1	Deaths	160	Afghanistan	2	Female	22	All ages	383	Neonatal sepsis and other neonatal infections	1	Number	1990	2019	1.99194	6.8474	0.160996
1	Deaths	160	Afghanistan	3	Both	22	All ages	383	Neonatal sepsis and other neonatal infections	1	Number	1990	2019	1.96385	5.02069	0.556808
1	Deaths	160	Afghanistan	1	Male	22	All ages	383	Neonatal sepsis and other neonatal infections	3	Rate	1990	2019	-0.152925	1.10169	-0.682032
1	Deaths	160	Afghanistan	2	Female	22	All ages	383	Neonatal sepsis and other neonatal infections	3	Rate	1990	2019	-0.0737633	1.42938	-0.640581
1	Deaths	160	Afghanistan	3	Both	22	All ages	383	Neonatal sepsis and other neonatal infections	3	Rate	1990	2019	-0.115833	0.796077	-0.535577
1	Deaths	160	Afghanistan	1	Male	27	Age-standardized	383	Neonatal sepsis and other neonatal infections	3	Rate	1990	2019	0.0152651	1.49703	-0.617485
1	Deaths	160	Afghanistan	2	Female	27	Age-standardized	383	Neonatal sepsis and other neonatal infections	3	Rate	1990	2019	0.0372252	1.68711	-0.596399
1	Deaths	160	Afghanistan	3	Both	27	Age-standardized	383	Neonatal sepsis and other neonatal infections	3	Rate	1990	2019	0.0245332	1.08301	-0.461251
1	Deaths	111	Dominican Republic	1	Male	22	All ages	383	Neonatal sepsis and other neonatal infections	1	Number	1990	2019	-0.0238532	0.933895	-0.520872
1	Deaths	111	Dominican Republic	2	Female	22	All ages	383	Neonatal sepsis and other neonatal infections	1	Number	1990	2019	0.035727	0.868712	-0.427987
1	Deaths	111	Dominican Republic	3	Both	22	All ages	383	Neonatal sepsis and other neonatal infections	1	Number	1990	2019	-0.000753881	0.6482	-0.421731
1	Deaths	111	Dominican Republic	1	Male	22	All ages	383	Neonatal sepsis and other neonatal infections	3	Rate	1990	2019	-0.370132	0.247863	-0.690838
1	Deaths	111	Dominican Republic	2	Female	22	All ages	383	Neonatal sepsis and other neonatal infections	3	Rate	1990	2019	-0.29694	0.268496	-0.611713
1	Deaths	111	Dominican Republic	3	Both	22	All ages	383	Neonatal sepsis and other neonatal infections	3	Rate	1990	2019	-0.338559	0.0910087	-0.617221
1	Deaths	111	Dominican Republic	1	Male	27	Age-standardized	383	Neonatal sepsis and other neonatal infections	3	Rate	1990	2019	0.0156994	1.01181	-0.501546
1	Deaths	111	Dominican Republic	2	Female	27	Age-standardized	383	Neonatal sepsis and other neonatal infections	3	Rate	1990	2019	0.0832955	0.955594	-0.401165
1	Deaths	111	Dominican Republic	3	Both	27	Age-standardized	383	Neonatal sepsis and other neonatal infections	3	Rate	1990	2019	0.0423997	0.720138	-0.396691
1	Deaths	154	Tunisia	1	Male	22	All ages	383	Neonatal sepsis and other neonatal infections	1	Number	1990	2019	-0.582951	-0.0476421	-0.817687
1	Deaths	154	Tunisia	2	Female	22	All ages	383	Neonatal sepsis and other neonatal infections	1	Number	1990	2019	-0.597268	-0.0254192	-0.825553
1	Deaths	154	Tunisia	3	Both	22	All ages	383	Neonatal sepsis and other neonatal infections	1	Number	1990	2019	-0.589023	-0.244863	-0.783668
1	Deaths	154	Tunisia	1	Male	22	All ages	383	Neonatal sepsis and other neonatal infections	3	Rate	1990	2019	-0.690358	-0.292914	-0.86464
1	Deaths	154	Tunisia	2	Female	22	All ages	383	Neonatal sepsis and other neonatal infections	3	Rate	1990	2019	-0.711536	-0.30194	-0.875049
1	Deaths	154	Tunisia	3	Both	22	All ages	383	Neonatal sepsis and other neonatal infections	3	Rate	1990	2019	-0.70027	-0.449271	-0.842227
1	Deaths	154	Tunisia	1	Male	27	Age-standardized	383	Neonatal sepsis and other neonatal infections	3	Rate	1990	2019	-0.417351	0.330734	-0.744714
1	Deaths	154	Tunisia	2	Female	27	Age-standardized	383	Neonatal sepsis and other neonatal infections	3	Rate	1990	2019	-0.432594	0.373047	-0.753845
1	Deaths	154	Tunisia	3	Both	27	Age-standardized	383	Neonatal sepsis and other neonatal infections	3	Rate	1990	2019	-0.423551	0.0603173	-0.695911
1	Deaths	217	Sierra Leone	1	Male	22	All ages	383	Neonatal sepsis and other neonatal infections	1	Number	1990	2019	0.245075	1.60776	-0.391071
1	Deaths	217	Sierra Leone	2	Female	22	All ages	383	Neonatal sepsis and other neonatal infections	1	Number	1990	2019	0.187797	1.77664	-0.475224
1	Deaths	217	Sierra Leone	3	Both	22	All ages	383	Neonatal sepsis and other neonatal infections	1	Number	1990	2019	0.219431	1.08667	-0.318444
1	Deaths	217	Sierra Leone	1	Male	22	All ages	383	Neonatal sepsis and other neonatal infections	3	Rate	1990	2019	-0.458472	0.13421	-0.735155
1	Deaths	217	Sierra Leone	2	Female	22	All ages	383	Neonatal sepsis and other neonatal infections	3	Rate	1990	2019	-0.469541	0.240021	-0.76564
1	Deaths	217	Sierra Leone	3	Both	22	All ages	383	Neonatal sepsis and other neonatal infections	3	Rate	1990	2019	-0.462451	-0.0801553	-0.699557
1	Deaths	217	Sierra Leone	1	Male	27	Age-standardized	383	Neonatal sepsis and other neonatal infections	3	Rate	1990	2019	-0.300983	0.459636	-0.65693
1	Deaths	217	Sierra Leone	2	Female	27	Age-standardized	383	Neonatal sepsis and other neonatal infections	3	Rate	1990	2019	-0.336777	0.542956	-0.7061
1	Deaths	217	Sierra Leone	3	Both	27	Age-standardized	383	Neonatal sepsis and other neonatal infections	3	Rate	1990	2019	-0.31723	0.163649	-0.61776
1	Deaths	161	Bangladesh	1	Male	22	All ages	383	Neonatal sepsis and other neonatal infections	1	Number	1990	2019	-0.515939	0.190516	-0.817896
1	Deaths	161	Bangladesh	2	Female	22	All ages	383	Neonatal sepsis and other neonatal infections	1	Number	1990	2019	-0.579955	0.0355789	-0.825464
1	Deaths	161	Bangladesh	3	Both	22	All ages	383	Neonatal sepsis and other neonatal infections	1	Number	1990	2019	-0.541785	-0.101882	-0.776686
1	Deaths	161	Bangladesh	1	Male	22	All ages	383	Neonatal sepsis and other neonatal infections	3	Rate	1990	2019	-0.654598	-0.150507	-0.870059
1	Deaths	161	Bangladesh	2	Female	22	All ages	383	Neonatal sepsis and other neonatal infections	3	Rate	1990	2019	-0.724149	-0.319916	-0.885379
1	Deaths	161	Bangladesh	3	Both	22	All ages	383	Neonatal sepsis and other neonatal infections	3	Rate	1990	2019	-0.686234	-0.385008	-0.847084
1	Deaths	161	Bangladesh	1	Male	27	Age-standardized	383	Neonatal sepsis and other neonatal infections	3	Rate	1990	2019	-0.293888	0.732525	-0.734787
1	Deaths	161	Bangladesh	2	Female	27	Age-standardized	383	Neonatal sepsis and other neonatal infections	3	Rate	1990	2019	-0.392271	0.495695	-0.747028
1	Deaths	161	Bangladesh	3	Both	27	Age-standardized	383	Neonatal sepsis and other neonatal infections	3	Rate	1990	2019	-0.334242	0.306768	-0.675474
1	Deaths	112	Grenada	1	Male	22	All ages	383	Neonatal sepsis and other neonatal infections	1	Number	1990	2019	-0.324875	0.248992	-0.620547
1	Deaths	112	Grenada	2	Female	22	All ages	383	Neonatal sepsis and other neonatal infections	1	Number	1990	2019	-0.291736	0.179839	-0.580835
1	Deaths	112	Grenada	3	Both	22	All ages	383	Neonatal sepsis and other neonatal infections	1	Number	1990	2019	-0.311629	0.197033	-0.599943
1	Deaths	112	Grenada	1	Male	22	All ages	383	Neonatal sepsis and other neonatal infections	3	Rate	1990	2019	-0.461736	-0.00420165	-0.697469
1	Deaths	112	Grenada	2	Female	22	All ages	383	Neonatal sepsis and other neonatal infections	3	Rate	1990	2019	-0.387787	0.0198351	-0.63768
1	Deaths	112	Grenada	3	Both	22	All ages	383	Neonatal sepsis and other neonatal infections	3	Rate	1990	2019	-0.428627	-0.00641829	-0.667938
1	Deaths	112	Grenada	1	Male	27	Age-standardized	383	Neonatal sepsis and other neonatal infections	3	Rate	1990	2019	-0.0451309	0.765182	-0.464196
1	Deaths	112	Grenada	2	Female	27	Age-standardized	383	Neonatal sepsis and other neonatal infections	3	Rate	1990	2019	0.0199579	0.700173	-0.396911
1	Deaths	112	Grenada	3	Both	27	Age-standardized	383	Neonatal sepsis and other neonatal infections	3	Rate	1990	2019	-0.0176216	0.70877	-0.430034
1	Deaths	203	Cabo Verde	1	Male	22	All ages	383	Neonatal sepsis and other neonatal infections	1	Number	1990	2019	-0.376026	0.496514	-0.730252
1	Deaths	203	Cabo Verde	2	Female	22	All ages	383	Neonatal sepsis and other neonatal infections	1	Number	1990	2019	-0.186829	0.973245	-0.646149
1	Deaths	203	Cabo Verde	3	Both	22	All ages	383	Neonatal sepsis and other neonatal infections	1	Number	1990	2019	-0.291007	0.292589	-0.62427
1	Deaths	203	Cabo Verde	1	Male	22	All ages	383	Neonatal sepsis and other neonatal infections	3	Rate	1990	2019	-0.633503	-0.121008	-0.841561
1	Deaths	203	Cabo Verde	2	Female	22	All ages	383	Neonatal sepsis and other neonatal infections	3	Rate	1990	2019	-0.462501	0.304298	-0.766108
1	Deaths	203	Cabo Verde	3	Both	22	All ages	383	Neonatal sepsis and other neonatal infections	3	Rate	1990	2019	-0.557653	-0.193543	-0.765579
1	Deaths	203	Cabo Verde	1	Male	27	Age-standardized	383	Neonatal sepsis and other neonatal infections	3	Rate	1990	2019	-0.317668	0.637504	-0.704867
1	Deaths	203	Cabo Verde	2	Female	27	Age-standardized	383	Neonatal sepsis and other neonatal infections	3	Rate	1990	2019	-0.11217	1.15537	-0.613955
1	Deaths	203	Cabo Verde	3	Both	27	Age-standardized	383	Neonatal sepsis and other neonatal infections	3	Rate	1990	2019	-0.225291	0.412795	-0.589481
1	Deaths	206	Gambia	1	Male	22	All ages	383	Neonatal sepsis and other neonatal infections	1	Number	1990	2019	-0.0026846	1.50574	-0.5893
1	Deaths	206	Gambia	2	Female	22	All ages	383	Neonatal sepsis and other neonatal infections	1	Number	1990	2019	-0.038473	1.32535	-0.617761
1	Deaths	206	Gambia	3	Both	22	All ages	383	Neonatal sepsis and other neonatal infections	1	Number	1990	2019	-0.0189209	1.00487	-0.494354
1	Deaths	206	Gambia	1	Male	22	All ages	383	Neonatal sepsis and other neonatal infections	3	Rate	1990	2019	-0.552813	0.123552	-0.815846
1	Deaths	206	Gambia	2	Female	22	All ages	383	Neonatal sepsis and other neonatal infections	3	Rate	1990	2019	-0.581561	0.0119501	-0.833657
1	Deaths	206	Gambia	3	Both	22	All ages	383	Neonatal sepsis and other neonatal infections	3	Rate	1990	2019	-0.566678	-0.114491	-0.776667
1	Deaths	206	Gambia	1	Male	27	Age-standardized	383	Neonatal sepsis and other neonatal infections	3	Rate	1990	2019	-0.329984	0.677149	-0.723638
1	Deaths	206	Gambia	2	Female	27	Age-standardized	383	Neonatal sepsis and other neonatal infections	3	Rate	1990	2019	-0.352496	0.566393	-0.742306
1	Deaths	206	Gambia	3	Both	27	Age-standardized	383	Neonatal sepsis and other neonatal infections	3	Rate	1990	2019	-0.340141	0.347227	-0.659431
1	Deaths	201	Burkina Faso	1	Male	22	All ages	383	Neonatal sepsis and other neonatal infections	1	Number	1990	2019	0.603504	2.92441	-0.317536
1	Deaths	201	Burkina Faso	2	Female	22	All ages	383	Neonatal sepsis and other neonatal infections	1	Number	1990	2019	0.599765	2.57167	-0.328364
1	Deaths	201	Burkina Faso	3	Both	22	All ages	383	Neonatal sepsis and other neonatal infections	1	Number	1990	2019	0.601667	1.97465	-0.112511
1	Deaths	201	Burkina Faso	1	Male	22	All ages	383	Neonatal sepsis and other neonatal infections	3	Rate	1990	2019	-0.330853	0.637669	-0.715205
1	Deaths	201	Burkina Faso	2	Female	22	All ages	383	Neonatal sepsis and other neonatal infections	3	Rate	1990	2019	-0.320291	0.517534	-0.714635
1	Deaths	201	Burkina Faso	3	Both	22	All ages	383	Neonatal sepsis and other neonatal infections	3	Rate	1990	2019	-0.325384	0.252909	-0.626193
1	Deaths	201	Burkina Faso	1	Male	27	Age-standardized	383	Neonatal sepsis and other neonatal infections	3	Rate	1990	2019	-0.217831	0.910744	-0.667265
1	Deaths	201	Burkina Faso	2	Female	27	Age-standardized	383	Neonatal sepsis and other neonatal infections	3	Rate	1990	2019	-0.220175	0.735518	-0.671541
1	Deaths	201	Burkina Faso	3	Both	27	Age-standardized	383	Neonatal sepsis and other neonatal infections	3	Rate	1990	2019	-0.21897	0.447237	-0.565698
1	Deaths	39	Tajikistan	1	Male	22	All ages	383	Neonatal sepsis and other neonatal infections	1	Number	1990	2019	0.228116	1.81182	-0.490282
1	Deaths	39	Tajikistan	2	Female	22	All ages	383	Neonatal sepsis and other neonatal infections	1	Number	1990	2019	0.40478	2.10247	-0.351651
1	Deaths	39	Tajikistan	3	Both	22	All ages	383	Neonatal sepsis and other neonatal infections	1	Number	1990	2019	0.285269	1.4452	-0.347258
1	Deaths	39	Tajikistan	1	Male	22	All ages	383	Neonatal sepsis and other neonatal infections	3	Rate	1990	2019	-0.315733	0.566659	-0.716001
1	Deaths	39	Tajikistan	2	Female	22	All ages	383	Neonatal sepsis and other neonatal infections	3	Rate	1990	2019	-0.191331	0.785952	-0.626774
1	Deaths	39	Tajikistan	3	Both	22	All ages	383	Neonatal sepsis and other neonatal infections	3	Rate	1990	2019	-0.272141	0.38474	-0.630346
1	Deaths	39	Tajikistan	1	Male	27	Age-standardized	383	Neonatal sepsis and other neonatal infections	3	Rate	1990	2019	-0.0182256	1.24814	-0.592435
1	Deaths	39	Tajikistan	2	Female	27	Age-standardized	383	Neonatal sepsis and other neonatal infections	3	Rate	1990	2019	0.132449	1.4991	-0.477225
1	Deaths	39	Tajikistan	3	Both	27	Age-standardized	383	Neonatal sepsis and other neonatal infections	3	Rate	1990	2019	0.0316856	0.962272	-0.475895
1	Deaths	213	Niger	1	Male	22	All ages	383	Neonatal sepsis and other neonatal infections	1	Number	1990	2019	1.1248	4.03682	-0.0239429
1	Deaths	213	Niger	2	Female	22	All ages	383	Neonatal sepsis and other neonatal infections	1	Number	1990	2019	1.0092	3.48247	-0.0812646
1	Deaths	213	Niger	3	Both	22	All ages	383	Neonatal sepsis and other neonatal infections	1	Number	1990	2019	1.07068	3.01199	0.125655
1	Deaths	213	Niger	1	Male	22	All ages	383	Neonatal sepsis and other neonatal infections	3	Rate	1990	2019	-0.269247	0.732248	-0.664318
1	Deaths	213	Niger	2	Female	22	All ages	383	Neonatal sepsis and other neonatal infections	3	Rate	1990	2019	-0.307073	0.545899	-0.683149
1	Deaths	213	Niger	3	Both	22	All ages	383	Neonatal sepsis and other neonatal infections	3	Rate	1990	2019	-0.286856	0.381731	-0.612324
1	Deaths	213	Niger	1	Male	27	Age-standardized	383	Neonatal sepsis and other neonatal infections	3	Rate	1990	2019	-0.179296	0.944199	-0.623554
1	Deaths	213	Niger	2	Female	27	Age-standardized	383	Neonatal sepsis and other neonatal infections	3	Rate	1990	2019	-0.227448	0.724079	-0.645772
1	Deaths	213	Niger	3	Both	27	Age-standardized	383	Neonatal sepsis and other neonatal infections	3	Rate	1990	2019	-0.20199	0.544094	-0.565891
1	Deaths	367	Monaco	1	Male	22	All ages	383	Neonatal sepsis and other neonatal infections	1	Number	1990	2019	-0.233977	0.684216	-0.629891
1	Deaths	367	Monaco	2	Female	22	All ages	383	Neonatal sepsis and other neonatal infections	1	Number	1990	2019	-0.27212	0.581772	-0.645183
1	Deaths	367	Monaco	3	Both	22	All ages	383	Neonatal sepsis and other neonatal infections	1	Number	1990	2019	-0.253809	0.386971	-0.567444
1	Deaths	367	Monaco	1	Male	22	All ages	383	Neonatal sepsis and other neonatal infections	3	Rate	1990	2019	-0.393539	0.333393	-0.706985
1	Deaths	367	Monaco	2	Female	22	All ages	383	Neonatal sepsis and other neonatal infections	3	Rate	1990	2019	-0.397533	0.309234	-0.706317
1	Deaths	367	Monaco	3	Both	22	All ages	383	Neonatal sepsis and other neonatal infections	3	Rate	1990	2019	-0.395453	0.123693	-0.649553
1	Deaths	367	Monaco	1	Male	27	Age-standardized	383	Neonatal sepsis and other neonatal infections	3	Rate	1990	2019	-0.328565	0.477101	-0.676456
1	Deaths	367	Monaco	2	Female	27	Age-standardized	383	Neonatal sepsis and other neonatal infections	3	Rate	1990	2019	-0.389441	0.32401	-0.7024
1	Deaths	367	Monaco	3	Both	27	Age-standardized	383	Neonatal sepsis and other neonatal infections	3	Rate	1990	2019	-0.360137	0.188372	-0.628968
1	Deaths	207	Ghana	1	Male	22	All ages	383	Neonatal sepsis and other neonatal infections	1	Number	1990	2019	0.663327	2.87426	-0.294
1	Deaths	207	Ghana	2	Female	22	All ages	383	Neonatal sepsis and other neonatal infections	1	Number	1990	2019	0.388741	2.37327	-0.410395
1	Deaths	207	Ghana	3	Both	22	All ages	383	Neonatal sepsis and other neonatal infections	1	Number	1990	2019	0.532403	2.02145	-0.190423
1	Deaths	207	Ghana	1	Male	22	All ages	383	Neonatal sepsis and other neonatal infections	3	Rate	1990	2019	-0.191215	0.883841	-0.656711
1	Deaths	207	Ghana	2	Female	22	All ages	383	Neonatal sepsis and other neonatal infections	3	Rate	1990	2019	-0.351938	0.574149	-0.724858
1	Deaths	207	Ghana	3	Both	22	All ages	383	Neonatal sepsis and other neonatal infections	3	Rate	1990	2019	-0.270323	0.43871	-0.614507
1	Deaths	207	Ghana	1	Male	27	Age-standardized	383	Neonatal sepsis and other neonatal infections	3	Rate	1990	2019	0.173946	1.72451	-0.499469
1	Deaths	207	Ghana	2	Female	27	Age-standardized	383	Neonatal sepsis and other neonatal infections	3	Rate	1990	2019	-0.0230541	1.36986	-0.584853
1	Deaths	207	Ghana	3	Both	27	Age-standardized	383	Neonatal sepsis and other neonatal infections	3	Rate	1990	2019	0.0797503	1.12834	-0.428907
1	Deaths	113	Guyana	1	Male	22	All ages	383	Neonatal sepsis and other neonatal infections	1	Number	1990	2019	-0.398173	0.00158037	-0.641975
1	Deaths	113	Guyana	2	Female	22	All ages	383	Neonatal sepsis and other neonatal infections	1	Number	1990	2019	-0.413669	-0.0357246	-0.653605
1	Deaths	113	Guyana	3	Both	22	All ages	383	Neonatal sepsis and other neonatal infections	1	Number	1990	2019	-0.403879	-0.0462105	-0.633469
1	Deaths	113	Guyana	1	Male	22	All ages	383	Neonatal sepsis and other neonatal infections	3	Rate	1990	2019	-0.399298	-0.000292462	-0.642644
1	Deaths	113	Guyana	2	Female	22	All ages	383	Neonatal sepsis and other neonatal infections	3	Rate	1990	2019	-0.41356	-0.0355449	-0.65354
1	Deaths	113	Guyana	3	Both	22	All ages	383	Neonatal sepsis and other neonatal infections	3	Rate	1990	2019	-0.404374	-0.0470032	-0.633774
1	Deaths	113	Guyana	1	Male	27	Age-standardized	383	Neonatal sepsis and other neonatal infections	3	Rate	1990	2019	-0.0710536	0.546417	-0.447559
1	Deaths	113	Guyana	2	Female	27	Age-standardized	383	Neonatal sepsis and other neonatal infections	3	Rate	1990	2019	-0.0935669	0.490947	-0.464751
1	Deaths	113	Guyana	3	Both	27	Age-standardized	383	Neonatal sepsis and other neonatal infections	3	Rate	1990	2019	-0.0790904	0.472722	-0.433861
1	Deaths	202	Cameroon	1	Male	22	All ages	383	Neonatal sepsis and other neonatal infections	1	Number	1990	2019	0.424478	2.21707	-0.365888
1	Deaths	202	Cameroon	2	Female	22	All ages	383	Neonatal sepsis and other neonatal infections	1	Number	1990	2019	0.459217	2.41564	-0.363899
1	Deaths	202	Cameroon	3	Both	22	All ages	383	Neonatal sepsis and other neonatal infections	1	Number	1990	2019	0.439288	1.54681	-0.196609
1	Deaths	202	Cameroon	1	Male	22	All ages	383	Neonatal sepsis and other neonatal infections	3	Rate	1990	2019	-0.497056	0.135858	-0.776113
1	Deaths	202	Cameroon	2	Female	22	All ages	383	Neonatal sepsis and other neonatal infections	3	Rate	1990	2019	-0.473226	0.233038	-0.770369
1	Deaths	202	Cameroon	3	Both	22	All ages	383	Neonatal sepsis and other neonatal infections	3	Rate	1990	2019	-0.486099	-0.0906555	-0.713147
1	Deaths	202	Cameroon	1	Male	27	Age-standardized	383	Neonatal sepsis and other neonatal infections	3	Rate	1990	2019	-0.267006	0.652047	-0.672571
1	Deaths	202	Cameroon	2	Female	27	Age-standardized	383	Neonatal sepsis and other neonatal infections	3	Rate	1990	2019	-0.251854	0.750084	-0.673075
1	Deaths	202	Cameroon	3	Both	27	Age-standardized	383	Neonatal sepsis and other neonatal infections	3	Rate	1990	2019	-0.260706	0.304352	-0.586044
1	Deaths	40	Turkmenistan	1	Male	22	All ages	383	Neonatal sepsis and other neonatal infections	1	Number	1990	2019	0.298112	1.02305	-0.14342
1	Deaths	40	Turkmenistan	2	Female	22	All ages	383	Neonatal sepsis and other neonatal infections	1	Number	1990	2019	0.388637	1.04046	-0.0371469
1	Deaths	40	Turkmenistan	3	Both	22	All ages	383	Neonatal sepsis and other neonatal infections	1	Number	1990	2019	0.337704	0.902142	-0.0607974
1	Deaths	40	Turkmenistan	1	Male	22	All ages	383	Neonatal sepsis and other neonatal infections	3	Rate	1990	2019	-0.085394	0.42537	-0.396483
1	Deaths	40	Turkmenistan	2	Female	22	All ages	383	Neonatal sepsis and other neonatal infections	3	Rate	1990	2019	0.0475177	0.539221	-0.273672
1	Deaths	40	Turkmenistan	3	Both	22	All ages	383	Neonatal sepsis and other neonatal infections	3	Rate	1990	2019	-0.0249139	0.38652	-0.315391
1	Deaths	40	Turkmenistan	1	Male	27	Age-standardized	383	Neonatal sepsis and other neonatal infections	3	Rate	1990	2019	0.493955	1.32612	-0.0134567
1	Deaths	40	Turkmenistan	2	Female	27	Age-standardized	383	Neonatal sepsis and other neonatal infections	3	Rate	1990	2019	0.626891	1.39169	0.128108
1	Deaths	40	Turkmenistan	3	Both	27	Age-standardized	383	Neonatal sepsis and other neonatal infections	3	Rate	1990	2019	0.553007	1.20853	0.0909758
1	Deaths	369	Nauru	1	Male	22	All ages	383	Neonatal sepsis and other neonatal infections	1	Number	1990	2019	-0.340617	0.455156	-0.701927
1	Deaths	369	Nauru	2	Female	22	All ages	383	Neonatal sepsis and other neonatal infections	1	Number	1990	2019	-0.358668	0.393935	-0.699045
1	Deaths	369	Nauru	3	Both	22	All ages	383	Neonatal sepsis and other neonatal infections	1	Number	1990	2019	-0.347284	0.191608	-0.648128
1	Deaths	369	Nauru	1	Male	22	All ages	383	Neonatal sepsis and other neonatal infections	3	Rate	1990	2019	-0.348433	0.437907	-0.70546
1	Deaths	369	Nauru	2	Female	22	All ages	383	Neonatal sepsis and other neonatal infections	3	Rate	1990	2019	-0.387322	0.331656	-0.712491
1	Deaths	369	Nauru	3	Both	22	All ages	383	Neonatal sepsis and other neonatal infections	3	Rate	1990	2019	-0.365627	0.158121	-0.658016
1	Deaths	369	Nauru	1	Male	27	Age-standardized	383	Neonatal sepsis and other neonatal infections	3	Rate	1990	2019	-0.0792992	1.03371	-0.583838
1	Deaths	369	Nauru	2	Female	27	Age-standardized	383	Neonatal sepsis and other neonatal infections	3	Rate	1990	2019	-0.0997231	0.951634	-0.577171
1	Deaths	369	Nauru	3	Both	27	Age-standardized	383	Neonatal sepsis and other neonatal infections	3	Rate	1990	2019	-0.0862304	0.667037	-0.507681
1	Deaths	125	Colombia	1	Male	22	All ages	383	Neonatal sepsis and other neonatal infections	1	Number	1990	2019	0.120392	0.709577	-0.306372
1	Deaths	125	Colombia	2	Female	22	All ages	383	Neonatal sepsis and other neonatal infections	1	Number	1990	2019	0.0331377	0.580082	-0.337195
1	Deaths	125	Colombia	3	Both	22	All ages	383	Neonatal sepsis and other neonatal infections	1	Number	1990	2019	0.0841684	0.643215	-0.312231
1	Deaths	125	Colombia	1	Male	22	All ages	383	Neonatal sepsis and other neonatal infections	3	Rate	1990	2019	-0.228345	0.177448	-0.522273
1	Deaths	125	Colombia	2	Female	22	All ages	383	Neonatal sepsis and other neonatal infections	3	Rate	1990	2019	-0.303584	0.0650991	-0.553217
1	Deaths	125	Colombia	3	Both	22	All ages	383	Neonatal sepsis and other neonatal infections	3	Rate	1990	2019	-0.261419	0.119428	-0.531462
1	Deaths	125	Colombia	1	Male	27	Age-standardized	383	Neonatal sepsis and other neonatal infections	3	Rate	1990	2019	0.306706	0.994191	-0.191334
1	Deaths	125	Colombia	2	Female	27	Age-standardized	383	Neonatal sepsis and other neonatal infections	3	Rate	1990	2019	0.212698	0.855526	-0.223086
1	Deaths	125	Colombia	3	Both	27	Age-standardized	383	Neonatal sepsis and other neonatal infections	3	Rate	1990	2019	0.268551	0.923059	-0.195683
1	Deaths	16	Philippines	1	Male	22	All ages	383	Neonatal sepsis and other neonatal infections	1	Number	1990	2019	-0.127918	0.262503	-0.407594
1	Deaths	16	Philippines	2	Female	22	All ages	383	Neonatal sepsis and other neonatal infections	1	Number	1990	2019	-0.0206289	0.321589	-0.292651
1	Deaths	16	Philippines	3	Both	22	All ages	383	Neonatal sepsis and other neonatal infections	1	Number	1990	2019	-0.085443	0.255942	-0.347544
1	Deaths	16	Philippines	1	Male	22	All ages	383	Neonatal sepsis and other neonatal infections	3	Rate	1990	2019	-0.511249	-0.292441	-0.667991
1	Deaths	16	Philippines	2	Female	22	All ages	383	Neonatal sepsis and other neonatal infections	3	Rate	1990	2019	-0.443339	-0.248827	-0.597953
1	Deaths	16	Philippines	3	Both	22	All ages	383	Neonatal sepsis and other neonatal infections	3	Rate	1990	2019	-0.483862	-0.291199	-0.631781
1	Deaths	16	Philippines	1	Male	27	Age-standardized	383	Neonatal sepsis and other neonatal infections	3	Rate	1990	2019	-0.322328	-0.0190038	-0.539802
1	Deaths	16	Philippines	2	Female	27	Age-standardized	383	Neonatal sepsis and other neonatal infections	3	Rate	1990	2019	-0.236319	0.0309677	-0.448593
1	Deaths	16	Philippines	3	Both	27	Age-standardized	383	Neonatal sepsis and other neonatal infections	3	Rate	1990	2019	-0.288169	-0.022397	-0.492517
1	Deaths	122	Ecuador	1	Male	22	All ages	383	Neonatal sepsis and other neonatal infections	1	Number	1990	2019	-0.490573	-0.133183	-0.704125
1	Deaths	122	Ecuador	2	Female	22	All ages	383	Neonatal sepsis and other neonatal infections	1	Number	1990	2019	-0.407834	0.0252008	-0.646274
1	Deaths	122	Ecuador	3	Both	22	All ages	383	Neonatal sepsis and other neonatal infections	1	Number	1990	2019	-0.456673	-0.14315	-0.663819
1	Deaths	122	Ecuador	1	Male	22	All ages	383	Neonatal sepsis and other neonatal infections	3	Rate	1990	2019	-0.709777	-0.50617	-0.831439
1	Deaths	122	Ecuador	2	Female	22	All ages	383	Neonatal sepsis and other neonatal infections	3	Rate	1990	2019	-0.662238	-0.415243	-0.798241
1	Deaths	122	Ecuador	3	Both	22	All ages	383	Neonatal sepsis and other neonatal infections	3	Rate	1990	2019	-0.690279	-0.511557	-0.808361
1	Deaths	122	Ecuador	1	Male	27	Age-standardized	383	Neonatal sepsis and other neonatal infections	3	Rate	1990	2019	-0.565843	-0.261683	-0.747682
1	Deaths	122	Ecuador	2	Female	27	Age-standardized	383	Neonatal sepsis and other neonatal infections	3	Rate	1990	2019	-0.495171	-0.125437	-0.698504
1	Deaths	122	Ecuador	3	Both	27	Age-standardized	383	Neonatal sepsis and other neonatal infections	3	Rate	1990	2019	-0.536919	-0.270453	-0.713475
1	Deaths	41	Uzbekistan	1	Male	22	All ages	383	Neonatal sepsis and other neonatal infections	1	Number	1990	2019	1.02355	2.87252	0.188989
1	Deaths	41	Uzbekistan	2	Female	22	All ages	383	Neonatal sepsis and other neonatal infections	1	Number	1990	2019	0.841902	2.30993	0.0512384
1	Deaths	41	Uzbekistan	3	Both	22	All ages	383	Neonatal sepsis and other neonatal infections	1	Number	1990	2019	0.943057	2.39944	0.193053
1	Deaths	41	Uzbekistan	1	Male	22	All ages	383	Neonatal sepsis and other neonatal infections	3	Rate	1990	2019	0.24727	1.38694	-0.267134
1	Deaths	41	Uzbekistan	2	Female	22	All ages	383	Neonatal sepsis and other neonatal infections	3	Rate	1990	2019	0.156042	1.07743	-0.340206
1	Deaths	41	Uzbekistan	3	Both	22	All ages	383	Neonatal sepsis and other neonatal infections	3	Rate	1990	2019	0.208614	1.11451	-0.257901
1	Deaths	41	Uzbekistan	1	Male	27	Age-standardized	383	Neonatal sepsis and other neonatal infections	3	Rate	1990	2019	0.969661	2.7714	0.156917
1	Deaths	41	Uzbekistan	2	Female	27	Age-standardized	383	Neonatal sepsis and other neonatal infections	3	Rate	1990	2019	0.866837	2.35429	0.0645856
1	Deaths	41	Uzbekistan	3	Both	27	Age-standardized	383	Neonatal sepsis and other neonatal infections	3	Rate	1990	2019	0.929031	2.37551	0.183616
1	Deaths	374	Niue	1	Male	22	All ages	383	Neonatal sepsis and other neonatal infections	1	Number	1990	2019	-0.651137	-0.207517	-0.844966
1	Deaths	374	Niue	2	Female	22	All ages	383	Neonatal sepsis and other neonatal infections	1	Number	1990	2019	-0.590126	-0.0994453	-0.802746
1	Deaths	374	Niue	3	Both	22	All ages	383	Neonatal sepsis and other neonatal infections	1	Number	1990	2019	-0.627616	-0.291119	-0.801516
1	Deaths	374	Niue	1	Male	22	All ages	383	Neonatal sepsis and other neonatal infections	3	Rate	1990	2019	-0.513868	0.104303	-0.783964
1	Deaths	374	Niue	2	Female	22	All ages	383	Neonatal sepsis and other neonatal infections	3	Rate	1990	2019	-0.430169	0.252006	-0.725766
1	Deaths	374	Niue	3	Both	22	All ages	383	Neonatal sepsis and other neonatal infections	3	Rate	1990	2019	-0.481688	-0.013327	-0.723736
1	Deaths	374	Niue	1	Male	27	Age-standardized	383	Neonatal sepsis and other neonatal infections	3	Rate	1990	2019	-0.248143	0.713954	-0.666209
1	Deaths	374	Niue	2	Female	27	Age-standardized	383	Neonatal sepsis and other neonatal infections	3	Rate	1990	2019	-0.133363	0.906113	-0.584453
1	Deaths	374	Niue	3	Both	27	Age-standardized	383	Neonatal sepsis and other neonatal infections	3	Rate	1990	2019	-0.204922	0.517104	-0.577528
1	Deaths	186	Seychelles	1	Male	22	All ages	383	Neonatal sepsis and other neonatal infections	1	Number	1990	2019	-0.41565	0.260531	-0.741337
1	Deaths	186	Seychelles	2	Female	22	All ages	383	Neonatal sepsis and other neonatal infections	1	Number	1990	2019	-0.282228	0.507587	-0.656125
1	Deaths	186	Seychelles	3	Both	22	All ages	383	Neonatal sepsis and other neonatal infections	1	Number	1990	2019	-0.36013	0.12882	-0.637274
1	Deaths	186	Seychelles	1	Male	22	All ages	383	Neonatal sepsis and other neonatal infections	3	Rate	1990	2019	-0.60386	-0.145467	-0.824649
1	Deaths	186	Seychelles	2	Female	22	All ages	383	Neonatal sepsis and other neonatal infections	3	Rate	1990	2019	-0.457312	0.139845	-0.740006
1	Deaths	186	Seychelles	3	Both	22	All ages	383	Neonatal sepsis and other neonatal infections	3	Rate	1990	2019	-0.542528	-0.192955	-0.740671
1	Deaths	186	Seychelles	1	Male	27	Age-standardized	383	Neonatal sepsis and other neonatal infections	3	Rate	1990	2019	-0.339722	0.426305	-0.7079
1	Deaths	186	Seychelles	2	Female	27	Age-standardized	383	Neonatal sepsis and other neonatal infections	3	Rate	1990	2019	-0.182764	0.721598	-0.609458
1	Deaths	186	Seychelles	3	Both	27	Age-standardized	383	Neonatal sepsis and other neonatal infections	3	Rate	1990	2019	-0.274309	0.281465	-0.588826
1	Deaths	142	Iran (Islamic Republic of)	1	Male	22	All ages	383	Neonatal sepsis and other neonatal infections	1	Number	1990	2019	-0.550713	-0.297172	-0.716776
1	Deaths	142	Iran (Islamic Republic of)	2	Female	22	All ages	383	Neonatal sepsis and other neonatal infections	1	Number	1990	2019	-0.570673	-0.331959	-0.737012
1	Deaths	142	Iran (Islamic Republic of)	3	Both	22	All ages	383	Neonatal sepsis and other neonatal infections	1	Number	1990	2019	-0.559561	-0.353076	-0.705573
1	Deaths	142	Iran (Islamic Republic of)	1	Male	22	All ages	383	Neonatal sepsis and other neonatal infections	3	Rate	1990	2019	-0.686021	-0.508837	-0.802072
1	Deaths	142	Iran (Islamic Republic of)	2	Female	22	All ages	383	Neonatal sepsis and other neonatal infections	3	Rate	1990	2019	-0.703805	-0.539114	-0.818563
1	Deaths	142	Iran (Islamic Republic of)	3	Both	22	All ages	383	Neonatal sepsis and other neonatal infections	3	Rate	1990	2019	-0.69414	-0.550748	-0.795537
1	Deaths	142	Iran (Islamic Republic of)	1	Male	27	Age-standardized	383	Neonatal sepsis and other neonatal infections	3	Rate	1990	2019	-0.414195	-0.083557	-0.630062
1	Deaths	142	Iran (Islamic Republic of)	2	Female	27	Age-standardized	383	Neonatal sepsis and other neonatal infections	3	Rate	1990	2019	-0.436517	-0.123247	-0.654284
1	Deaths	142	Iran (Islamic Republic of)	3	Both	27	Age-standardized	383	Neonatal sepsis and other neonatal infections	3	Rate	1990	2019	-0.423896	-0.153455	-0.614335
1	Deaths	123	Peru	1	Male	22	All ages	383	Neonatal sepsis and other neonatal infections	1	Number	1990	2019	-0.359801	0.325896	-0.696999
1	Deaths	123	Peru	2	Female	22	All ages	383	Neonatal sepsis and other neonatal infections	1	Number	1990	2019	-0.388191	0.218332	-0.702429
1	Deaths	123	Peru	3	Both	22	All ages	383	Neonatal sepsis and other neonatal infections	1	Number	1990	2019	-0.371609	0.0833091	-0.654794
1	Deaths	123	Peru	1	Male	22	All ages	383	Neonatal sepsis and other neonatal infections	3	Rate	1990	2019	-0.59359	-0.158297	-0.807649
1	Deaths	123	Peru	2	Female	22	All ages	383	Neonatal sepsis and other neonatal infections	3	Rate	1990	2019	-0.606236	-0.215876	-0.808482
1	Deaths	123	Peru	3	Both	22	All ages	383	Neonatal sepsis and other neonatal infections	3	Rate	1990	2019	-0.598331	-0.307546	-0.779343
1	Deaths	123	Peru	1	Male	27	Age-standardized	383	Neonatal sepsis and other neonatal infections	3	Rate	1990	2019	-0.342792	0.359757	-0.689529
1	Deaths	123	Peru	2	Female	27	Age-standardized	383	Neonatal sepsis and other neonatal infections	3	Rate	1990	2019	-0.369147	0.257939	-0.693752
1	Deaths	123	Peru	3	Both	27	Age-standardized	383	Neonatal sepsis and other neonatal infections	3	Rate	1990	2019	-0.353493	0.116166	-0.645132
1	Deaths	178	Eritrea	1	Male	22	All ages	383	Neonatal sepsis and other neonatal infections	1	Number	1990	2019	0.198037	1.67358	-0.456387
1	Deaths	178	Eritrea	2	Female	22	All ages	383	Neonatal sepsis and other neonatal infections	1	Number	1990	2019	0.193498	1.51548	-0.421083
1	Deaths	178	Eritrea	3	Both	22	All ages	383	Neonatal sepsis and other neonatal infections	1	Number	1990	2019	0.196103	1.22985	-0.330416
1	Deaths	178	Eritrea	1	Male	22	All ages	383	Neonatal sepsis and other neonatal infections	3	Rate	1990	2019	-0.467303	0.188786	-0.758287
1	Deaths	178	Eritrea	2	Female	22	All ages	383	Neonatal sepsis and other neonatal infections	3	Rate	1990	2019	-0.463119	0.131559	-0.739581
1	Deaths	178	Eritrea	3	Both	22	All ages	383	Neonatal sepsis and other neonatal infections	3	Rate	1990	2019	-0.465073	-0.00275587	-0.700545
1	Deaths	178	Eritrea	1	Male	27	Age-standardized	383	Neonatal sepsis and other neonatal infections	3	Rate	1990	2019	-0.250891	0.669993	-0.660081
1	Deaths	178	Eritrea	2	Female	27	Age-standardized	383	Neonatal sepsis and other neonatal infections	3	Rate	1990	2019	-0.259022	0.560715	-0.640815
1	Deaths	178	Eritrea	3	Both	27	Age-standardized	383	Neonatal sepsis and other neonatal infections	3	Rate	1990	2019	-0.254788	0.38959	-0.583087
1	Deaths	127	El Salvador	1	Male	22	All ages	383	Neonatal sepsis and other neonatal infections	1	Number	1990	2019	-0.774968	-0.580768	-0.882043
1	Deaths	127	El Salvador	2	Female	22	All ages	383	Neonatal sepsis and other neonatal infections	1	Number	1990	2019	-0.742667	-0.552037	-0.858101
1	Deaths	127	El Salvador	3	Both	22	All ages	383	Neonatal sepsis and other neonatal infections	1	Number	1990	2019	-0.762997	-0.598421	-0.86559
1	Deaths	127	El Salvador	1	Male	22	All ages	383	Neonatal sepsis and other neonatal infections	3	Rate	1990	2019	-0.802564	-0.63218	-0.896508
1	Deaths	127	El Salvador	2	Female	22	All ages	383	Neonatal sepsis and other neonatal infections	3	Rate	1990	2019	-0.791361	-0.636802	-0.884952
1	Deaths	127	El Salvador	3	Both	22	All ages	383	Neonatal sepsis and other neonatal infections	3	Rate	1990	2019	-0.800449	-0.661881	-0.88683
1	Deaths	127	El Salvador	1	Male	27	Age-standardized	383	Neonatal sepsis and other neonatal infections	3	Rate	1990	2019	-0.677525	-0.399115	-0.830957
1	Deaths	127	El Salvador	2	Female	27	Age-standardized	383	Neonatal sepsis and other neonatal infections	3	Rate	1990	2019	-0.62631	-0.349606	-0.793746
1	Deaths	127	El Salvador	3	Both	27	Age-standardized	383	Neonatal sepsis and other neonatal infections	3	Rate	1990	2019	-0.658118	-0.420928	-0.806317
1	Deaths	187	Somalia	1	Male	22	All ages	383	Neonatal sepsis and other neonatal infections	1	Number	1990	2019	1.33684	3.92667	0.115836
1	Deaths	187	Somalia	2	Female	22	All ages	383	Neonatal sepsis and other neonatal infections	1	Number	1990	2019	1.63813	4.52268	0.255524
1	Deaths	187	Somalia	3	Both	22	All ages	383	Neonatal sepsis and other neonatal infections	1	Number	1990	2019	1.46573	3.35285	0.376286
1	Deaths	187	Somalia	1	Male	22	All ages	383	Neonatal sepsis and other neonatal infections	3	Rate	1990	2019	-0.169265	0.751403	-0.603327
1	Deaths	187	Somalia	2	Female	22	All ages	383	Neonatal sepsis and other neonatal infections	3	Rate	1990	2019	-0.0844755	0.916561	-0.56429
1	Deaths	187	Somalia	3	Both	22	All ages	383	Neonatal sepsis and other neonatal infections	3	Rate	1990	2019	-0.13367	0.52937	-0.516443
1	Deaths	187	Somalia	1	Male	27	Age-standardized	383	Neonatal sepsis and other neonatal infections	3	Rate	1990	2019	-0.168413	0.748399	-0.601037
1	Deaths	187	Somalia	2	Female	27	Age-standardized	383	Neonatal sepsis and other neonatal infections	3	Rate	1990	2019	-0.072617	0.94031	-0.558814
1	Deaths	187	Somalia	3	Both	27	Age-standardized	383	Neonatal sepsis and other neonatal infections	3	Rate	1990	2019	-0.127743	0.541719	-0.512182
1	Deaths	128	Guatemala	1	Male	22	All ages	383	Neonatal sepsis and other neonatal infections	1	Number	1990	2019	-0.322197	0.117594	-0.582581
1	Deaths	128	Guatemala	2	Female	22	All ages	383	Neonatal sepsis and other neonatal infections	1	Number	1990	2019	-0.321089	0.0244666	-0.550064
1	Deaths	128	Guatemala	3	Both	22	All ages	383	Neonatal sepsis and other neonatal infections	1	Number	1990	2019	-0.321729	0.0631375	-0.560968
1	Deaths	128	Guatemala	1	Male	22	All ages	383	Neonatal sepsis and other neonatal infections	3	Rate	1990	2019	-0.690278	-0.489315	-0.80926
1	Deaths	128	Guatemala	2	Female	22	All ages	383	Neonatal sepsis and other neonatal infections	3	Rate	1990	2019	-0.701396	-0.549411	-0.802105
1	Deaths	128	Guatemala	3	Both	22	All ages	383	Neonatal sepsis and other neonatal infections	3	Rate	1990	2019	-0.696032	-0.523553	-0.803247
1	Deaths	128	Guatemala	1	Male	27	Age-standardized	383	Neonatal sepsis and other neonatal infections	3	Rate	1990	2019	-0.447478	-0.0897331	-0.659482
1	Deaths	128	Guatemala	2	Female	27	Age-standardized	383	Neonatal sepsis and other neonatal infections	3	Rate	1990	2019	-0.451801	-0.173279	-0.636636
1	Deaths	128	Guatemala	3	Both	27	Age-standardized	383	Neonatal sepsis and other neonatal infections	3	Rate	1990	2019	-0.449653	-0.137379	-0.643744
1	Deaths	214	Nigeria	1	Male	22	All ages	383	Neonatal sepsis and other neonatal infections	1	Number	1990	2019	0.618068	1.43971	0.122309
1	Deaths	214	Nigeria	2	Female	22	All ages	383	Neonatal sepsis and other neonatal infections	1	Number	1990	2019	0.568369	1.2656	0.101984
1	Deaths	214	Nigeria	3	Both	22	All ages	383	Neonatal sepsis and other neonatal infections	1	Number	1990	2019	0.59666	1.21988	0.16217
1	Deaths	214	Nigeria	1	Male	22	All ages	383	Neonatal sepsis and other neonatal infections	3	Rate	1990	2019	-0.292343	0.0670006	-0.509162
1	Deaths	214	Nigeria	2	Female	22	All ages	383	Neonatal sepsis and other neonatal infections	3	Rate	1990	2019	-0.367019	-0.0856214	-0.555248
1	Deaths	214	Nigeria	3	Both	22	All ages	383	Neonatal sepsis and other neonatal infections	3	Rate	1990	2019	-0.329693	-0.068054	-0.5121
1	Deaths	214	Nigeria	1	Male	27	Age-standardized	383	Neonatal sepsis and other neonatal infections	3	Rate	1990	2019	-0.120892	0.322598	-0.389541
1	Deaths	214	Nigeria	2	Female	27	Age-standardized	383	Neonatal sepsis and other neonatal infections	3	Rate	1990	2019	-0.137696	0.246145	-0.394222
1	Deaths	214	Nigeria	3	Both	27	Age-standardized	383	Neonatal sepsis and other neonatal infections	3	Rate	1990	2019	-0.127443	0.214262	-0.364945
1	Deaths	218	Togo	1	Male	22	All ages	383	Neonatal sepsis and other neonatal infections	1	Number	1990	2019	-0.0424923	1.2335	-0.576222
1	Deaths	218	Togo	2	Female	22	All ages	383	Neonatal sepsis and other neonatal infections	1	Number	1990	2019	-0.0666108	1.11265	-0.607686
1	Deaths	218	Togo	3	Both	22	All ages	383	Neonatal sepsis and other neonatal infections	1	Number	1990	2019	-0.0534346	0.752551	-0.496283
1	Deaths	218	Togo	1	Male	22	All ages	383	Neonatal sepsis and other neonatal infections	3	Rate	1990	2019	-0.559086	0.0284831	-0.804858
1	Deaths	218	Togo	2	Female	22	All ages	383	Neonatal sepsis and other neonatal infections	3	Rate	1990	2019	-0.566665	-0.0191834	-0.817864
1	Deaths	218	Togo	3	Both	22	All ages	383	Neonatal sepsis and other neonatal infections	3	Rate	1990	2019	-0.562298	-0.189603	-0.767076
1	Deaths	218	Togo	1	Male	27	Age-standardized	383	Neonatal sepsis and other neonatal infections	3	Rate	1990	2019	-0.340337	0.532823	-0.707642
1	Deaths	218	Togo	2	Female	27	Age-standardized	383	Neonatal sepsis and other neonatal infections	3	Rate	1990	2019	-0.357216	0.451451	-0.729585
1	Deaths	218	Togo	3	Both	27	Age-standardized	383	Neonatal sepsis and other neonatal infections	3	Rate	1990	2019	-0.348014	0.203512	-0.652595
1	Deaths	208	Guinea	1	Male	22	All ages	383	Neonatal sepsis and other neonatal infections	1	Number	1990	2019	0.127755	1.7676	-0.50216
1	Deaths	208	Guinea	2	Female	22	All ages	383	Neonatal sepsis and other neonatal infections	1	Number	1990	2019	0.105662	1.52384	-0.514887
1	Deaths	208	Guinea	3	Both	22	All ages	383	Neonatal sepsis and other neonatal infections	1	Number	1990	2019	0.11803	1.00245	-0.371642
1	Deaths	208	Guinea	1	Male	22	All ages	383	Neonatal sepsis and other neonatal infections	3	Rate	1990	2019	-0.443202	0.366425	-0.754205
1	Deaths	208	Guinea	2	Female	22	All ages	383	Neonatal sepsis and other neonatal infections	3	Rate	1990	2019	-0.463583	0.224454	-0.764645
1	Deaths	208	Guinea	3	Both	22	All ages	383	Neonatal sepsis and other neonatal infections	3	Rate	1990	2019	-0.45294	-0.0201886	-0.69254
1	Deaths	208	Guinea	1	Male	27	Age-standardized	383	Neonatal sepsis and other neonatal infections	3	Rate	1990	2019	-0.263382	0.800761	-0.673139
1	Deaths	208	Guinea	2	Female	27	Age-standardized	383	Neonatal sepsis and other neonatal infections	3	Rate	1990	2019	-0.279487	0.645391	-0.681809
1	Deaths	208	Guinea	3	Both	27	Age-standardized	383	Neonatal sepsis and other neonatal infections	3	Rate	1990	2019	-0.270556	0.297864	-0.589964
1	Deaths	129	Honduras	1	Male	22	All ages	383	Neonatal sepsis and other neonatal infections	1	Number	1990	2019	-0.149844	0.788325	-0.593968
1	Deaths	129	Honduras	2	Female	22	All ages	383	Neonatal sepsis and other neonatal infections	1	Number	1990	2019	-0.241962	0.606062	-0.662829
1	Deaths	129	Honduras	3	Both	22	All ages	383	Neonatal sepsis and other neonatal infections	1	Number	1990	2019	-0.186263	0.389085	-0.557847
1	Deaths	129	Honduras	1	Male	22	All ages	383	Neonatal sepsis and other neonatal infections	3	Rate	1990	2019	-0.583358	-0.123584	-0.801013
1	Deaths	129	Honduras	2	Female	22	All ages	383	Neonatal sepsis and other neonatal infections	3	Rate	1990	2019	-0.643744	-0.245197	-0.841539
1	Deaths	129	Honduras	3	Both	22	All ages	383	Neonatal sepsis and other neonatal infections	3	Rate	1990	2019	-0.609602	-0.333574	-0.787873
1	Deaths	129	Honduras	1	Male	27	Age-standardized	383	Neonatal sepsis and other neonatal infections	3	Rate	1990	2019	-0.353904	0.359006	-0.691336
1	Deaths	129	Honduras	2	Female	27	Age-standardized	383	Neonatal sepsis and other neonatal infections	3	Rate	1990	2019	-0.422639	0.22263	-0.743227
1	Deaths	129	Honduras	3	Both	27	Age-standardized	383	Neonatal sepsis and other neonatal infections	3	Rate	1990	2019	-0.380934	0.0567459	-0.663537
1	Deaths	93	Sweden	1	Male	22	All ages	383	Neonatal sepsis and other neonatal infections	1	Number	1990	2019	-0.381587	-0.106776	-0.606037
1	Deaths	93	Sweden	2	Female	22	All ages	383	Neonatal sepsis and other neonatal infections	1	Number	1990	2019	-0.373914	-0.137318	-0.568763
1	Deaths	93	Sweden	3	Both	22	All ages	383	Neonatal sepsis and other neonatal infections	1	Number	1990	2019	-0.378798	-0.157009	-0.567192
1	Deaths	93	Sweden	1	Male	22	All ages	383	Neonatal sepsis and other neonatal infections	3	Rate	1990	2019	-0.489623	-0.26282	-0.674862
1	Deaths	93	Sweden	2	Female	22	All ages	383	Neonatal sepsis and other neonatal infections	3	Rate	1990	2019	-0.464555	-0.262212	-0.631195
1	Deaths	93	Sweden	3	Both	22	All ages	383	Neonatal sepsis and other neonatal infections	3	Rate	1990	2019	-0.478073	-0.291727	-0.636359
1	Deaths	93	Sweden	1	Male	27	Age-standardized	383	Neonatal sepsis and other neonatal infections	3	Rate	1990	2019	-0.354496	-0.0664064	-0.589273
1	Deaths	93	Sweden	2	Female	27	Age-standardized	383	Neonatal sepsis and other neonatal infections	3	Rate	1990	2019	-0.342751	-0.0933886	-0.547225
1	Deaths	93	Sweden	3	Both	27	Age-standardized	383	Neonatal sepsis and other neonatal infections	3	Rate	1990	2019	-0.349758	-0.117581	-0.547041
1	Deaths	43	Albania	1	Male	22	All ages	383	Neonatal sepsis and other neonatal infections	1	Number	1990	2019	-0.759306	-0.561225	-0.872982
1	Deaths	43	Albania	2	Female	22	All ages	383	Neonatal sepsis and other neonatal infections	1	Number	1990	2019	-0.824848	-0.68556	-0.917075
1	Deaths	43	Albania	3	Both	22	All ages	383	Neonatal sepsis and other neonatal infections	1	Number	1990	2019	-0.78732	-0.649933	-0.874515
1	Deaths	43	Albania	1	Male	22	All ages	383	Neonatal sepsis and other neonatal infections	3	Rate	1990	2019	-0.699028	-0.451341	-0.841172
1	Deaths	43	Albania	2	Female	22	All ages	383	Neonatal sepsis and other neonatal infections	3	Rate	1990	2019	-0.792812	-0.628047	-0.901908
1	Deaths	43	Albania	3	Both	22	All ages	383	Neonatal sepsis and other neonatal infections	3	Rate	1990	2019	-0.741227	-0.574065	-0.847319
1	Deaths	43	Albania	1	Male	27	Age-standardized	383	Neonatal sepsis and other neonatal infections	3	Rate	1990	2019	-0.416838	0.064014	-0.69143
1	Deaths	43	Albania	2	Female	27	Age-standardized	383	Neonatal sepsis and other neonatal infections	3	Rate	1990	2019	-0.57032	-0.229789	-0.796189
1	Deaths	43	Albania	3	Both	27	Age-standardized	383	Neonatal sepsis and other neonatal infections	3	Rate	1990	2019	-0.481944	-0.14629	-0.695405
1	Deaths	194	Lesotho	1	Male	22	All ages	383	Neonatal sepsis and other neonatal infections	1	Number	1990	2019	-0.30918	0.686521	-0.709219
1	Deaths	194	Lesotho	2	Female	22	All ages	383	Neonatal sepsis and other neonatal infections	1	Number	1990	2019	-0.313961	0.614568	-0.725098
1	Deaths	194	Lesotho	3	Both	22	All ages	383	Neonatal sepsis and other neonatal infections	1	Number	1990	2019	-0.311198	0.448693	-0.6702
1	Deaths	194	Lesotho	1	Male	22	All ages	383	Neonatal sepsis and other neonatal infections	3	Rate	1990	2019	-0.409559	0.441463	-0.751471
1	Deaths	194	Lesotho	2	Female	22	All ages	383	Neonatal sepsis and other neonatal infections	3	Rate	1990	2019	-0.400974	0.409787	-0.759965
1	Deaths	194	Lesotho	3	Both	22	All ages	383	Neonatal sepsis and other neonatal infections	3	Rate	1990	2019	-0.404845	0.251735	-0.715038
1	Deaths	194	Lesotho	1	Male	27	Age-standardized	383	Neonatal sepsis and other neonatal infections	3	Rate	1990	2019	-0.0979102	1.19786	-0.620415
1	Deaths	194	Lesotho	2	Female	27	Age-standardized	383	Neonatal sepsis and other neonatal infections	3	Rate	1990	2019	-0.107089	1.09746	-0.641879
1	Deaths	194	Lesotho	3	Both	27	Age-standardized	383	Neonatal sepsis and other neonatal infections	3	Rate	1990	2019	-0.102072	0.884454	-0.569635
1	Deaths	209	Guinea-Bissau	1	Male	22	All ages	383	Neonatal sepsis and other neonatal infections	1	Number	1990	2019	-0.0785595	1.01781	-0.578267
1	Deaths	209	Guinea-Bissau	2	Female	22	All ages	383	Neonatal sepsis and other neonatal infections	1	Number	1990	2019	-0.147877	0.915724	-0.627846
1	Deaths	209	Guinea-Bissau	3	Both	22	All ages	383	Neonatal sepsis and other neonatal infections	1	Number	1990	2019	-0.109722	0.514502	-0.484748
1	Deaths	209	Guinea-Bissau	1	Male	22	All ages	383	Neonatal sepsis and other neonatal infections	3	Rate	1990	2019	-0.513838	0.0646156	-0.77749
1	Deaths	209	Guinea-Bissau	2	Female	22	All ages	383	Neonatal sepsis and other neonatal infections	3	Rate	1990	2019	-0.546725	0.0190418	-0.802038
1	Deaths	209	Guinea-Bissau	3	Both	22	All ages	383	Neonatal sepsis and other neonatal infections	3	Rate	1990	2019	-0.528302	-0.197569	-0.727003
1	Deaths	209	Guinea-Bissau	1	Male	27	Age-standardized	383	Neonatal sepsis and other neonatal infections	3	Rate	1990	2019	-0.314675	0.491041	-0.685545
1	Deaths	209	Guinea-Bissau	2	Female	27	Age-standardized	383	Neonatal sepsis and other neonatal infections	3	Rate	1990	2019	-0.371037	0.410793	-0.72575
1	Deaths	209	Guinea-Bissau	3	Both	27	Age-standardized	383	Neonatal sepsis and other neonatal infections	3	Rate	1990	2019	-0.340339	0.123304	-0.617241
1	Deaths	143	Iraq	1	Male	22	All ages	383	Neonatal sepsis and other neonatal infections	1	Number	1990	2019	0.332832	1.86612	-0.39234
1	Deaths	143	Iraq	2	Female	22	All ages	383	Neonatal sepsis and other neonatal infections	1	Number	1990	2019	-0.186464	0.697343	-0.609275
1	Deaths	143	Iraq	3	Both	22	All ages	383	Neonatal sepsis and other neonatal infections	1	Number	1990	2019	0.0145532	0.804598	-0.464062
1	Deaths	143	Iraq	1	Male	22	All ages	383	Neonatal sepsis and other neonatal infections	3	Rate	1990	2019	-0.445258	0.192914	-0.747084
1	Deaths	143	Iraq	2	Female	22	All ages	383	Neonatal sepsis and other neonatal infections	3	Rate	1990	2019	-0.658785	-0.288097	-0.836121
1	Deaths	143	Iraq	3	Both	22	All ages	383	Neonatal sepsis and other neonatal infections	3	Rate	1990	2019	-0.576141	-0.246078	-0.776096
1	Deaths	143	Iraq	1	Male	27	Age-standardized	383	Neonatal sepsis and other neonatal infections	3	Rate	1990	2019	-0.0305031	1.08695	-0.558049
1	Deaths	143	Iraq	2	Female	27	Age-standardized	383	Neonatal sepsis and other neonatal infections	3	Rate	1990	2019	-0.408408	0.234526	-0.715579
1	Deaths	143	Iraq	3	Both	27	Age-standardized	383	Neonatal sepsis and other neonatal infections	3	Rate	1990	2019	-0.262146	0.312504	-0.610461
1	Deaths	130	Mexico	1	Male	22	All ages	383	Neonatal sepsis and other neonatal infections	1	Number	1990	2019	-0.269691	-0.00437644	-0.469608
1	Deaths	130	Mexico	2	Female	22	All ages	383	Neonatal sepsis and other neonatal infections	1	Number	1990	2019	-0.277718	0.00901331	-0.472194
1	Deaths	130	Mexico	3	Both	22	All ages	383	Neonatal sepsis and other neonatal infections	1	Number	1990	2019	-0.272958	-0.00166678	-0.464768
1	Deaths	130	Mexico	1	Male	22	All ages	383	Neonatal sepsis and other neonatal infections	3	Rate	1990	2019	-0.497023	-0.314296	-0.634709
1	Deaths	130	Mexico	2	Female	22	All ages	383	Neonatal sepsis and other neonatal infections	3	Rate	1990	2019	-0.508898	-0.31394	-0.641128
1	Deaths	130	Mexico	3	Both	22	All ages	383	Neonatal sepsis and other neonatal infections	3	Rate	1990	2019	-0.502536	-0.316911	-0.633779
1	Deaths	130	Mexico	1	Male	27	Age-standardized	383	Neonatal sepsis and other neonatal infections	3	Rate	1990	2019	-0.146138	0.164218	-0.380065
1	Deaths	130	Mexico	2	Female	27	Age-standardized	383	Neonatal sepsis and other neonatal infections	3	Rate	1990	2019	-0.143314	0.196702	-0.373839
1	Deaths	130	Mexico	3	Both	27	Age-standardized	383	Neonatal sepsis and other neonatal infections	3	Rate	1990	2019	-0.143918	0.176153	-0.369728
1	Deaths	195	Namibia	1	Male	22	All ages	383	Neonatal sepsis and other neonatal infections	1	Number	1990	2019	-0.00223953	1.3958	-0.565608
1	Deaths	195	Namibia	2	Female	22	All ages	383	Neonatal sepsis and other neonatal infections	1	Number	1990	2019	0.0553627	1.37489	-0.527069
1	Deaths	195	Namibia	3	Both	22	All ages	383	Neonatal sepsis and other neonatal infections	1	Number	1990	2019	0.0223476	1.02512	-0.473308
1	Deaths	195	Namibia	1	Male	22	All ages	383	Neonatal sepsis and other neonatal infections	3	Rate	1990	2019	-0.409497	0.417903	-0.742914
1	Deaths	195	Namibia	2	Female	22	All ages	383	Neonatal sepsis and other neonatal infections	3	Rate	1990	2019	-0.386098	0.381466	-0.724897
1	Deaths	195	Namibia	3	Both	22	All ages	383	Neonatal sepsis and other neonatal infections	3	Rate	1990	2019	-0.400288	0.187939	-0.691041
1	Deaths	195	Namibia	1	Male	27	Age-standardized	383	Neonatal sepsis and other neonatal infections	3	Rate	1990	2019	-0.226491	0.856643	-0.663434
1	Deaths	195	Namibia	2	Female	27	Age-standardized	383	Neonatal sepsis and other neonatal infections	3	Rate	1990	2019	-0.188977	0.824518	-0.63682
1	Deaths	195	Namibia	3	Both	27	Age-standardized	383	Neonatal sepsis and other neonatal infections	3	Rate	1990	2019	-0.210843	0.563478	-0.593215
1	Deaths	298	American Samoa	1	Male	22	All ages	383	Neonatal sepsis and other neonatal infections	1	Number	1990	2019	-0.656994	-0.27172	-0.843799
1	Deaths	298	American Samoa	2	Female	22	All ages	383	Neonatal sepsis and other neonatal infections	1	Number	1990	2019	-0.343854	0.318132	-0.671426
1	Deaths	298	American Samoa	3	Both	22	All ages	383	Neonatal sepsis and other neonatal infections	1	Number	1990	2019	-0.605317	-0.246752	-0.797931
1	Deaths	298	American Samoa	1	Male	22	All ages	383	Neonatal sepsis and other neonatal infections	3	Rate	1990	2019	-0.694537	-0.351431	-0.860896
1	Deaths	298	American Samoa	2	Female	22	All ages	383	Neonatal sepsis and other neonatal infections	3	Rate	1990	2019	-0.439445	0.1261	-0.719294
1	Deaths	298	American Samoa	3	Both	22	All ages	383	Neonatal sepsis and other neonatal infections	3	Rate	1990	2019	-0.655619	-0.342752	-0.823684
1	Deaths	298	American Samoa	1	Male	27	Age-standardized	383	Neonatal sepsis and other neonatal infections	3	Rate	1990	2019	-0.450199	0.164605	-0.749429
1	Deaths	298	American Samoa	2	Female	27	Age-standardized	383	Neonatal sepsis and other neonatal infections	3	Rate	1990	2019	0.0653056	1.14062	-0.467007
1	Deaths	298	American Samoa	3	Both	27	Age-standardized	383	Neonatal sepsis and other neonatal infections	3	Rate	1990	2019	-0.363361	0.211892	-0.674204
1	Deaths	210	Liberia	1	Male	22	All ages	383	Neonatal sepsis and other neonatal infections	1	Number	1990	2019	-0.13959	0.990688	-0.630886
1	Deaths	210	Liberia	2	Female	22	All ages	383	Neonatal sepsis and other neonatal infections	1	Number	1990	2019	-0.164444	1.07644	-0.664386
1	Deaths	210	Liberia	3	Both	22	All ages	383	Neonatal sepsis and other neonatal infections	1	Number	1990	2019	-0.150699	0.615115	-0.551447
1	Deaths	210	Liberia	1	Male	22	All ages	383	Neonatal sepsis and other neonatal infections	3	Rate	1990	2019	-0.655104	-0.202031	-0.85204
1	Deaths	210	Liberia	2	Female	22	All ages	383	Neonatal sepsis and other neonatal infections	3	Rate	1990	2019	-0.649536	-0.129063	-0.859231
1	Deaths	210	Liberia	3	Both	22	All ages	383	Neonatal sepsis and other neonatal infections	3	Rate	1990	2019	-0.651721	-0.337677	-0.816058
1	Deaths	210	Liberia	1	Male	27	Age-standardized	383	Neonatal sepsis and other neonatal infections	3	Rate	1990	2019	-0.490976	0.172688	-0.782019
1	Deaths	210	Liberia	2	Female	27	Age-standardized	383	Neonatal sepsis and other neonatal infections	3	Rate	1990	2019	-0.502297	0.23314	-0.800026
1	Deaths	210	Liberia	3	Both	27	Age-standardized	383	Neonatal sepsis and other neonatal infections	3	Rate	1990	2019	-0.495896	-0.0416119	-0.733705
1	Deaths	94	Switzerland	1	Male	22	All ages	383	Neonatal sepsis and other neonatal infections	1	Number	1990	2019	-0.26245	0.210524	-0.554589
1	Deaths	94	Switzerland	2	Female	22	All ages	383	Neonatal sepsis and other neonatal infections	1	Number	1990	2019	-0.460221	-0.164659	-0.66097
1	Deaths	94	Switzerland	3	Both	22	All ages	383	Neonatal sepsis and other neonatal infections	1	Number	1990	2019	-0.352477	0.0183335	-0.595723
1	Deaths	94	Switzerland	1	Male	22	All ages	383	Neonatal sepsis and other neonatal infections	3	Rate	1990	2019	-0.429149	-0.0630748	-0.655259
1	Deaths	94	Switzerland	2	Female	22	All ages	383	Neonatal sepsis and other neonatal infections	3	Rate	1990	2019	-0.573207	-0.339513	-0.731935
1	Deaths	94	Switzerland	3	Both	22	All ages	383	Neonatal sepsis and other neonatal infections	3	Rate	1990	2019	-0.493401	-0.203292	-0.683708
1	Deaths	94	Switzerland	1	Male	27	Age-standardized	383	Neonatal sepsis and other neonatal infections	3	Rate	1990	2019	-0.311314	0.131724	-0.584468
1	Deaths	94	Switzerland	2	Female	27	Age-standardized	383	Neonatal sepsis and other neonatal infections	3	Rate	1990	2019	-0.491723	-0.213249	-0.681055
1	Deaths	94	Switzerland	3	Both	27	Age-standardized	383	Neonatal sepsis and other neonatal infections	3	Rate	1990	2019	-0.392901	-0.0449511	-0.621121
1	Deaths	196	South Africa	1	Male	22	All ages	383	Neonatal sepsis and other neonatal infections	1	Number	1990	2019	0.0839423	0.663349	-0.288392
1	Deaths	196	South Africa	2	Female	22	All ages	383	Neonatal sepsis and other neonatal infections	1	Number	1990	2019	0.251578	0.783559	-0.129049
1	Deaths	196	South Africa	3	Both	22	All ages	383	Neonatal sepsis and other neonatal infections	1	Number	1990	2019	0.14655	0.696949	-0.18853
1	Deaths	196	South Africa	1	Male	22	All ages	383	Neonatal sepsis and other neonatal infections	3	Rate	1990	2019	-0.292126	0.0862581	-0.535281
1	Deaths	196	South Africa	2	Female	22	All ages	383	Neonatal sepsis and other neonatal infections	3	Rate	1990	2019	-0.159387	0.197914	-0.415032
1	Deaths	196	South Africa	3	Both	22	All ages	383	Neonatal sepsis and other neonatal infections	3	Rate	1990	2019	-0.240367	0.124293	-0.46237
1	Deaths	196	South Africa	1	Male	27	Age-standardized	383	Neonatal sepsis and other neonatal infections	3	Rate	1990	2019	0.0187559	0.563797	-0.331336
1	Deaths	196	South Africa	2	Female	27	Age-standardized	383	Neonatal sepsis and other neonatal infections	3	Rate	1990	2019	0.177522	0.677764	-0.180645
1	Deaths	196	South Africa	3	Both	27	Age-standardized	383	Neonatal sepsis and other neonatal infections	3	Rate	1990	2019	0.0782316	0.595803	-0.237003
1	Deaths	305	Bermuda	1	Male	22	All ages	383	Neonatal sepsis and other neonatal infections	1	Number	1990	2019	-0.535215	-0.12368	-0.760576
1	Deaths	305	Bermuda	2	Female	22	All ages	383	Neonatal sepsis and other neonatal infections	1	Number	1990	2019	-0.608616	-0.341261	-0.778859
1	Deaths	305	Bermuda	3	Both	22	All ages	383	Neonatal sepsis and other neonatal infections	1	Number	1990	2019	-0.60035	-0.330899	-0.769174
1	Deaths	305	Bermuda	1	Male	22	All ages	383	Neonatal sepsis and other neonatal infections	3	Rate	1990	2019	-0.565638	-0.181041	-0.776248
1	Deaths	305	Bermuda	2	Female	22	All ages	383	Neonatal sepsis and other neonatal infections	3	Rate	1990	2019	-0.6388	-0.392063	-0.795913
1	Deaths	305	Bermuda	3	Both	22	All ages	383	Neonatal sepsis and other neonatal infections	3	Rate	1990	2019	-0.628921	-0.378733	-0.785676
1	Deaths	305	Bermuda	1	Male	27	Age-standardized	383	Neonatal sepsis and other neonatal infections	3	Rate	1990	2019	-0.188297	0.530311	-0.582424
1	Deaths	305	Bermuda	2	Female	27	Age-standardized	383	Neonatal sepsis and other neonatal infections	3	Rate	1990	2019	-0.320019	0.144625	-0.615757
1	Deaths	305	Bermuda	3	Both	27	Age-standardized	383	Neonatal sepsis and other neonatal infections	3	Rate	1990	2019	-0.304948	0.162514	-0.598733
1	Deaths	69	Singapore	1	Male	22	All ages	383	Neonatal sepsis and other neonatal infections	1	Number	1990	2019	-0.3184	0.134735	-0.630125
1	Deaths	69	Singapore	2	Female	22	All ages	383	Neonatal sepsis and other neonatal infections	1	Number	1990	2019	0.576168	1.65484	-0.177316
1	Deaths	69	Singapore	3	Both	22	All ages	383	Neonatal sepsis and other neonatal infections	1	Number	1990	2019	-0.0137959	0.629515	-0.445652
1	Deaths	69	Singapore	1	Male	22	All ages	383	Neonatal sepsis and other neonatal infections	3	Rate	1990	2019	-0.639001	-0.399005	-0.804101
1	Deaths	69	Singapore	2	Female	22	All ages	383	Neonatal sepsis and other neonatal infections	3	Rate	1990	2019	-0.13931	0.449718	-0.550761
1	Deaths	69	Singapore	3	Both	22	All ages	383	Neonatal sepsis and other neonatal infections	3	Rate	1990	2019	-0.46975	-0.123862	-0.701945
1	Deaths	69	Singapore	1	Male	27	Age-standardized	383	Neonatal sepsis and other neonatal infections	3	Rate	1990	2019	-0.38281	0.0276907	-0.665392
1	Deaths	69	Singapore	2	Female	27	Age-standardized	383	Neonatal sepsis and other neonatal infections	3	Rate	1990	2019	0.366233	1.30014	-0.287077
1	Deaths	69	Singapore	3	Both	27	Age-standardized	383	Neonatal sepsis and other neonatal infections	3	Rate	1990	2019	-0.12551	0.444385	-0.50859
1	Deaths	68	Republic of Korea	1	Male	22	All ages	383	Neonatal sepsis and other neonatal infections	1	Number	1990	2019	-0.718333	-0.521727	-0.844249
1	Deaths	68	Republic of Korea	2	Female	22	All ages	383	Neonatal sepsis and other neonatal infections	1	Number	1990	2019	-0.739446	-0.552004	-0.843966
1	Deaths	68	Republic of Korea	3	Both	22	All ages	383	Neonatal sepsis and other neonatal infections	1	Number	1990	2019	-0.727676	-0.574682	-0.818701
1	Deaths	68	Republic of Korea	1	Male	22	All ages	383	Neonatal sepsis and other neonatal infections	3	Rate	1990	2019	-0.767526	-0.605258	-0.871451
1	Deaths	68	Republic of Korea	2	Female	22	All ages	383	Neonatal sepsis and other neonatal infections	3	Rate	1990	2019	-0.782333	-0.625743	-0.869649
1	Deaths	68	Republic of Korea	3	Both	22	All ages	383	Neonatal sepsis and other neonatal infections	3	Rate	1990	2019	-0.773883	-0.646849	-0.849463
1	Deaths	68	Republic of Korea	1	Male	27	Age-standardized	383	Neonatal sepsis and other neonatal infections	3	Rate	1990	2019	-0.524002	-0.192714	-0.736153
1	Deaths	68	Republic of Korea	2	Female	27	Age-standardized	383	Neonatal sepsis and other neonatal infections	3	Rate	1990	2019	-0.589103	-0.292632	-0.753439
1	Deaths	68	Republic of Korea	3	Both	27	Age-standardized	383	Neonatal sepsis and other neonatal infections	3	Rate	1990	2019	-0.554742	-0.304381	-0.703788
1	Deaths	95	United Kingdom	1	Male	22	All ages	383	Neonatal sepsis and other neonatal infections	1	Number	1990	2019	-0.648823	-0.567224	-0.71856
1	Deaths	95	United Kingdom	2	Female	22	All ages	383	Neonatal sepsis and other neonatal infections	1	Number	1990	2019	-0.586822	-0.503119	-0.661352
1	Deaths	95	United Kingdom	3	Both	22	All ages	383	Neonatal sepsis and other neonatal infections	1	Number	1990	2019	-0.625931	-0.549395	-0.694784
1	Deaths	95	United Kingdom	1	Male	22	All ages	383	Neonatal sepsis and other neonatal infections	3	Rate	1990	2019	-0.705557	-0.63714	-0.764027
1	Deaths	95	United Kingdom	2	Female	22	All ages	383	Neonatal sepsis and other neonatal infections	3	Rate	1990	2019	-0.640039	-0.567117	-0.70497
1	Deaths	95	United Kingdom	3	Both	22	All ages	383	Neonatal sepsis and other neonatal infections	3	Rate	1990	2019	-0.680173	-0.614735	-0.739042
1	Deaths	95	United Kingdom	1	Male	27	Age-standardized	383	Neonatal sepsis and other neonatal infections	3	Rate	1990	2019	-0.64624	-0.564064	-0.716194
1	Deaths	95	United Kingdom	2	Female	27	Age-standardized	383	Neonatal sepsis and other neonatal infections	3	Rate	1990	2019	-0.582793	-0.497776	-0.658275
1	Deaths	95	United Kingdom	3	Both	27	Age-standardized	383	Neonatal sepsis and other neonatal infections	3	Rate	1990	2019	-0.622753	-0.545448	-0.692208
1	Deaths	54	Slovakia	1	Male	22	All ages	383	Neonatal sepsis and other neonatal infections	1	Number	1990	2019	-0.368287	0.145176	-0.649344
1	Deaths	54	Slovakia	2	Female	22	All ages	383	Neonatal sepsis and other neonatal infections	1	Number	1990	2019	-0.445684	-0.030351	-0.670844
1	Deaths	54	Slovakia	3	Both	22	All ages	383	Neonatal sepsis and other neonatal infections	1	Number	1990	2019	-0.401695	-0.09038	-0.62835
1	Deaths	54	Slovakia	1	Male	22	All ages	383	Neonatal sepsis and other neonatal infections	3	Rate	1990	2019	-0.385961	0.113136	-0.659154
1	Deaths	54	Slovakia	2	Female	22	All ages	383	Neonatal sepsis and other neonatal infections	3	Rate	1990	2019	-0.461633	-0.0582499	-0.680314
1	Deaths	54	Slovakia	3	Both	22	All ages	383	Neonatal sepsis and other neonatal infections	3	Rate	1990	2019	-0.418678	-0.116199	-0.638899
1	Deaths	54	Slovakia	1	Male	27	Age-standardized	383	Neonatal sepsis and other neonatal infections	3	Rate	1990	2019	-0.116017	0.60416	-0.50859
1	Deaths	54	Slovakia	2	Female	27	Age-standardized	383	Neonatal sepsis and other neonatal infections	3	Rate	1990	2019	-0.221584	0.363357	-0.5365
1	Deaths	54	Slovakia	3	Both	27	Age-standardized	383	Neonatal sepsis and other neonatal infections	3	Rate	1990	2019	-0.161207	0.277627	-0.479347
1	Deaths	55	Slovenia	1	Male	22	All ages	383	Neonatal sepsis and other neonatal infections	1	Number	1990	2019	-0.0899812	0.441165	-0.465142
1	Deaths	55	Slovenia	2	Female	22	All ages	383	Neonatal sepsis and other neonatal infections	1	Number	1990	2019	-0.0583476	0.436761	-0.436162
1	Deaths	55	Slovenia	3	Both	22	All ages	383	Neonatal sepsis and other neonatal infections	1	Number	1990	2019	-0.0739954	0.391404	-0.427727
1	Deaths	55	Slovenia	1	Male	22	All ages	383	Neonatal sepsis and other neonatal infections	3	Rate	1990	2019	-0.153207	0.341037	-0.502302
1	Deaths	55	Slovenia	2	Female	22	All ages	383	Neonatal sepsis and other neonatal infections	3	Rate	1990	2019	-0.0869104	0.39318	-0.453265
1	Deaths	55	Slovenia	3	Both	22	All ages	383	Neonatal sepsis and other neonatal infections	3	Rate	1990	2019	-0.120061	0.322186	-0.456196
1	Deaths	55	Slovenia	1	Male	27	Age-standardized	383	Neonatal sepsis and other neonatal infections	3	Rate	1990	2019	0.0695302	0.696625	-0.372438
1	Deaths	55	Slovenia	2	Female	27	Age-standardized	383	Neonatal sepsis and other neonatal infections	3	Rate	1990	2019	0.101771	0.68262	-0.341601
1	Deaths	55	Slovenia	3	Both	27	Age-standardized	383	Neonatal sepsis and other neonatal infections	3	Rate	1990	2019	0.0859672	0.635884	-0.328879
1	Deaths	180	Kenya	1	Male	22	All ages	383	Neonatal sepsis and other neonatal infections	1	Number	1990	2019	0.0727508	0.554967	-0.264944
1	Deaths	180	Kenya	2	Female	22	All ages	383	Neonatal sepsis and other neonatal infections	1	Number	1990	2019	0.101683	0.56758	-0.206734
1	Deaths	180	Kenya	3	Both	22	All ages	383	Neonatal sepsis and other neonatal infections	1	Number	1990	2019	0.086046	0.491614	-0.21255
1	Deaths	180	Kenya	1	Male	22	All ages	383	Neonatal sepsis and other neonatal infections	3	Rate	1990	2019	-0.507417	-0.285994	-0.662479
1	Deaths	180	Kenya	2	Female	22	All ages	383	Neonatal sepsis and other neonatal infections	3	Rate	1990	2019	-0.488439	-0.272102	-0.631651
1	Deaths	180	Kenya	3	Both	22	All ages	383	Neonatal sepsis and other neonatal infections	3	Rate	1990	2019	-0.498501	-0.311223	-0.636382
1	Deaths	180	Kenya	1	Male	27	Age-standardized	383	Neonatal sepsis and other neonatal infections	3	Rate	1990	2019	-0.20834	0.147245	-0.457327
1	Deaths	180	Kenya	2	Female	27	Age-standardized	383	Neonatal sepsis and other neonatal infections	3	Rate	1990	2019	-0.176758	0.171224	-0.407059
1	Deaths	180	Kenya	3	Both	27	Age-standardized	383	Neonatal sepsis and other neonatal infections	3	Rate	1990	2019	-0.193575	0.106946	-0.41498
1	Deaths	376	Northern Mariana Islands	1	Male	22	All ages	383	Neonatal sepsis and other neonatal infections	1	Number	1990	2019	-0.624087	-0.156162	-0.826614
1	Deaths	376	Northern Mariana Islands	2	Female	22	All ages	383	Neonatal sepsis and other neonatal infections	1	Number	1990	2019	-0.33755	0.458582	-0.700773
1	Deaths	376	Northern Mariana Islands	3	Both	22	All ages	383	Neonatal sepsis and other neonatal infections	1	Number	1990	2019	-0.57611	-0.13845	-0.77778
1	Deaths	376	Northern Mariana Islands	1	Male	22	All ages	383	Neonatal sepsis and other neonatal infections	3	Rate	1990	2019	-0.592126	-0.0844175	-0.811872
1	Deaths	376	Northern Mariana Islands	2	Female	22	All ages	383	Neonatal sepsis and other neonatal infections	3	Rate	1990	2019	-0.304129	0.532168	-0.685677
1	Deaths	376	Northern Mariana Islands	3	Both	22	All ages	383	Neonatal sepsis and other neonatal infections	3	Rate	1990	2019	-0.547155	-0.0795998	-0.7626
1	Deaths	376	Northern Mariana Islands	1	Male	27	Age-standardized	383	Neonatal sepsis and other neonatal infections	3	Rate	1990	2019	-0.0312768	1.16771	-0.552991
1	Deaths	376	Northern Mariana Islands	2	Female	27	Age-standardized	383	Neonatal sepsis and other neonatal infections	3	Rate	1990	2019	0.698837	2.73149	-0.234807
1	Deaths	376	Northern Mariana Islands	3	Both	27	Age-standardized	383	Neonatal sepsis and other neonatal infections	3	Rate	1990	2019	0.0906427	1.21498	-0.427824
1	Deaths	380	Palau	1	Male	22	All ages	383	Neonatal sepsis and other neonatal infections	1	Number	1990	2019	-0.685474	-0.309259	-0.867685
1	Deaths	380	Palau	2	Female	22	All ages	383	Neonatal sepsis and other neonatal infections	1	Number	1990	2019	-0.581546	-0.014586	-0.815684
1	Deaths	380	Palau	3	Both	22	All ages	383	Neonatal sepsis and other neonatal infections	1	Number	1990	2019	-0.664064	-0.3369	-0.836884
1	Deaths	380	Palau	1	Male	22	All ages	383	Neonatal sepsis and other neonatal infections	3	Rate	1990	2019	-0.746263	-0.442758	-0.893257
1	Deaths	380	Palau	2	Female	22	All ages	383	Neonatal sepsis and other neonatal infections	3	Rate	1990	2019	-0.617585	-0.0994549	-0.831559
1	Deaths	380	Palau	3	Both	22	All ages	383	Neonatal sepsis and other neonatal infections	3	Rate	1990	2019	-0.712633	-0.43277	-0.860467
1	Deaths	380	Palau	1	Male	27	Age-standardized	383	Neonatal sepsis and other neonatal infections	3	Rate	1990	2019	-0.389215	0.34483	-0.743026
1	Deaths	380	Palau	2	Female	27	Age-standardized	383	Neonatal sepsis and other neonatal infections	3	Rate	1990	2019	-0.180689	0.921492	-0.638614
1	Deaths	380	Palau	3	Both	27	Age-standardized	383	Neonatal sepsis and other neonatal infections	3	Rate	1990	2019	-0.344493	0.298818	-0.681513
1	Deaths	385	Puerto Rico	1	Male	22	All ages	383	Neonatal sepsis and other neonatal infections	1	Number	1990	2019	-0.478323	-0.142223	-0.675226
1	Deaths	385	Puerto Rico	2	Female	22	All ages	383	Neonatal sepsis and other neonatal infections	1	Number	1990	2019	-0.624371	-0.441582	-0.741304
1	Deaths	385	Puerto Rico	3	Both	22	All ages	383	Neonatal sepsis and other neonatal infections	1	Number	1990	2019	-0.548653	-0.338723	-0.683218
1	Deaths	385	Puerto Rico	1	Male	22	All ages	383	Neonatal sepsis and other neonatal infections	3	Rate	1990	2019	-0.453581	-0.101539	-0.659822
1	Deaths	385	Puerto Rico	2	Female	22	All ages	383	Neonatal sepsis and other neonatal infections	3	Rate	1990	2019	-0.621824	-0.437796	-0.73955
1	Deaths	385	Puerto Rico	3	Both	22	All ages	383	Neonatal sepsis and other neonatal infections	3	Rate	1990	2019	-0.536874	-0.321466	-0.674951
1	Deaths	385	Puerto Rico	1	Male	27	Age-standardized	383	Neonatal sepsis and other neonatal infections	3	Rate	1990	2019	0.344013	1.21082	-0.163302
1	Deaths	385	Puerto Rico	2	Female	27	Age-standardized	383	Neonatal sepsis and other neonatal infections	3	Rate	1990	2019	-0.0198011	0.458303	-0.325175
1	Deaths	385	Puerto Rico	3	Both	27	Age-standardized	383	Neonatal sepsis and other neonatal infections	3	Rate	1990	2019	0.170091	0.714064	-0.178902
1	Deaths	155	Turkey	1	Male	22	All ages	383	Neonatal sepsis and other neonatal infections	1	Number	1990	2019	-0.662884	-0.214807	-0.840915
1	Deaths	155	Turkey	2	Female	22	All ages	383	Neonatal sepsis and other neonatal infections	1	Number	1990	2019	-0.679585	-0.277506	-0.849562
1	Deaths	155	Turkey	3	Both	22	All ages	383	Neonatal sepsis and other neonatal infections	1	Number	1990	2019	-0.670577	-0.393525	-0.817965
1	Deaths	155	Turkey	1	Male	22	All ages	383	Neonatal sepsis and other neonatal infections	3	Rate	1990	2019	-0.751415	-0.42101	-0.882693
1	Deaths	155	Turkey	2	Female	22	All ages	383	Neonatal sepsis and other neonatal infections	3	Rate	1990	2019	-0.765488	-0.471205	-0.889894
1	Deaths	155	Turkey	3	Both	22	All ages	383	Neonatal sepsis and other neonatal infections	3	Rate	1990	2019	-0.757982	-0.554439	-0.866264
1	Deaths	155	Turkey	1	Male	27	Age-standardized	383	Neonatal sepsis and other neonatal infections	3	Rate	1990	2019	-0.440006	0.303973	-0.735622
1	Deaths	155	Turkey	2	Female	27	Age-standardized	383	Neonatal sepsis and other neonatal infections	3	Rate	1990	2019	-0.466336	0.203314	-0.749384
1	Deaths	155	Turkey	3	Both	27	Age-standardized	383	Neonatal sepsis and other neonatal infections	3	Rate	1990	2019	-0.452065	0.00946549	-0.696906
1	Deaths	393	Saint Kitts and Nevis	1	Male	22	All ages	383	Neonatal sepsis and other neonatal infections	1	Number	1990	2019	-0.250601	0.282252	-0.55877
1	Deaths	393	Saint Kitts and Nevis	2	Female	22	All ages	383	Neonatal sepsis and other neonatal infections	1	Number	1990	2019	-0.250634	0.200668	-0.516223
1	Deaths	393	Saint Kitts and Nevis	3	Both	22	All ages	383	Neonatal sepsis and other neonatal infections	1	Number	1990	2019	-0.250618	0.209838	-0.518551
1	Deaths	393	Saint Kitts and Nevis	1	Male	22	All ages	383	Neonatal sepsis and other neonatal infections	3	Rate	1990	2019	-0.490354	-0.127976	-0.699931
1	Deaths	393	Saint Kitts and Nevis	2	Female	22	All ages	383	Neonatal sepsis and other neonatal infections	3	Rate	1990	2019	-0.46808	-0.147734	-0.656602
1	Deaths	393	Saint Kitts and Nevis	3	Both	22	All ages	383	Neonatal sepsis and other neonatal infections	3	Rate	1990	2019	-0.47925	-0.159277	-0.665438
1	Deaths	393	Saint Kitts and Nevis	1	Male	27	Age-standardized	383	Neonatal sepsis and other neonatal infections	3	Rate	1990	2019	-0.0349754	0.65088	-0.431652
1	Deaths	393	Saint Kitts and Nevis	2	Female	27	Age-standardized	383	Neonatal sepsis and other neonatal infections	3	Rate	1990	2019	-0.03204	0.55149	-0.374884
1	Deaths	393	Saint Kitts and Nevis	3	Both	27	Age-standardized	383	Neonatal sepsis and other neonatal infections	3	Rate	1990	2019	-0.0335521	0.561163	-0.379427
1	Deaths	20	Viet Nam	1	Male	22	All ages	383	Neonatal sepsis and other neonatal infections	1	Number	1990	2019	-0.608509	-0.0813453	-0.828771
1	Deaths	20	Viet Nam	2	Female	22	All ages	383	Neonatal sepsis and other neonatal infections	1	Number	1990	2019	-0.597488	-0.163985	-0.801528
1	Deaths	20	Viet Nam	3	Both	22	All ages	383	Neonatal sepsis and other neonatal infections	1	Number	1990	2019	-0.603513	-0.253633	-0.788556
1	Deaths	20	Viet Nam	1	Male	22	All ages	383	Neonatal sepsis and other neonatal infections	3	Rate	1990	2019	-0.729867	-0.366118	-0.88185
1	Deaths	20	Viet Nam	2	Female	22	All ages	383	Neonatal sepsis and other neonatal infections	3	Rate	1990	2019	-0.710311	-0.398319	-0.857159
1	Deaths	20	Viet Nam	3	Both	22	All ages	383	Neonatal sepsis and other neonatal infections	3	Rate	1990	2019	-0.72048	-0.473818	-0.850934
1	Deaths	20	Viet Nam	1	Male	27	Age-standardized	383	Neonatal sepsis and other neonatal infections	3	Rate	1990	2019	-0.472986	0.237749	-0.769669
1	Deaths	20	Viet Nam	2	Female	27	Age-standardized	383	Neonatal sepsis and other neonatal infections	3	Rate	1990	2019	-0.445012	0.155921	-0.726071
1	Deaths	20	Viet Nam	3	Both	27	Age-standardized	383	Neonatal sepsis and other neonatal infections	3	Rate	1990	2019	-0.46004	0.0169715	-0.712318
1	Deaths	189	United Republic of Tanzania	1	Male	22	All ages	383	Neonatal sepsis and other neonatal infections	1	Number	1990	2019	0.454944	2.11191	-0.305654
1	Deaths	189	United Republic of Tanzania	2	Female	22	All ages	383	Neonatal sepsis and other neonatal infections	1	Number	1990	2019	0.429064	2.03217	-0.300456
1	Deaths	189	United Republic of Tanzania	3	Both	22	All ages	383	Neonatal sepsis and other neonatal infections	1	Number	1990	2019	0.443783	1.53306	-0.166202
1	Deaths	189	United Republic of Tanzania	1	Male	22	All ages	383	Neonatal sepsis and other neonatal infections	3	Rate	1990	2019	-0.335597	0.421057	-0.682926
1	Deaths	189	United Republic of Tanzania	2	Female	22	All ages	383	Neonatal sepsis and other neonatal infections	3	Rate	1990	2019	-0.347771	0.383893	-0.680726
1	Deaths	189	United Republic of Tanzania	3	Both	22	All ages	383	Neonatal sepsis and other neonatal infections	3	Rate	1990	2019	-0.340879	0.156404	-0.619351
1	Deaths	189	United Republic of Tanzania	1	Male	27	Age-standardized	383	Neonatal sepsis and other neonatal infections	3	Rate	1990	2019	-0.146274	0.830921	-0.591597
1	Deaths	189	United Republic of Tanzania	2	Female	27	Age-standardized	383	Neonatal sepsis and other neonatal infections	3	Rate	1990	2019	-0.165933	0.765567	-0.590014
1	Deaths	189	United Republic of Tanzania	3	Both	27	Age-standardized	383	Neonatal sepsis and other neonatal infections	3	Rate	1990	2019	-0.155017	0.48076	-0.511028
1	Deaths	144	Jordan	1	Male	22	All ages	383	Neonatal sepsis and other neonatal infections	1	Number	1990	2019	0.303289	1.47632	-0.303825
1	Deaths	144	Jordan	2	Female	22	All ages	383	Neonatal sepsis and other neonatal infections	1	Number	1990	2019	0.0575782	0.927994	-0.399656
1	Deaths	144	Jordan	3	Both	22	All ages	383	Neonatal sepsis and other neonatal infections	1	Number	1990	2019	0.185323	0.960914	-0.283277
1	Deaths	144	Jordan	1	Male	22	All ages	383	Neonatal sepsis and other neonatal infections	3	Rate	1990	2019	-0.585747	-0.212896	-0.778719
1	Deaths	144	Jordan	2	Female	22	All ages	383	Neonatal sepsis and other neonatal infections	3	Rate	1990	2019	-0.649341	-0.36074	-0.800945
1	Deaths	144	Jordan	3	Both	22	All ages	383	Neonatal sepsis and other neonatal infections	3	Rate	1990	2019	-0.615667	-0.364188	-0.767608
1	Deaths	144	Jordan	1	Male	27	Age-standardized	383	Neonatal sepsis and other neonatal infections	3	Rate	1990	2019	-0.278319	0.370697	-0.614802
1	Deaths	144	Jordan	2	Female	27	Age-standardized	383	Neonatal sepsis and other neonatal infections	3	Rate	1990	2019	-0.416339	0.0635505	-0.668633
1	Deaths	144	Jordan	3	Both	27	Age-standardized	383	Neonatal sepsis and other neonatal infections	3	Rate	1990	2019	-0.344716	0.0837894	-0.6039
1	Deaths	204	Chad	1	Male	22	All ages	383	Neonatal sepsis and other neonatal infections	1	Number	1990	2019	0.851254	3.14648	-0.139711
1	Deaths	204	Chad	2	Female	22	All ages	383	Neonatal sepsis and other neonatal infections	1	Number	1990	2019	0.654879	2.97987	-0.244911
1	Deaths	204	Chad	3	Both	22	All ages	383	Neonatal sepsis and other neonatal infections	1	Number	1990	2019	0.764243	2.20039	-0.0160339
1	Deaths	204	Chad	1	Male	22	All ages	383	Neonatal sepsis and other neonatal infections	3	Rate	1990	2019	-0.335371	0.488652	-0.691143
1	Deaths	204	Chad	2	Female	22	All ages	383	Neonatal sepsis and other neonatal infections	3	Rate	1990	2019	-0.378919	0.493658	-0.716613
1	Deaths	204	Chad	3	Both	22	All ages	383	Neonatal sepsis and other neonatal infections	3	Rate	1990	2019	-0.352132	0.175251	-0.638667
1	Deaths	204	Chad	1	Male	27	Age-standardized	383	Neonatal sepsis and other neonatal infections	3	Rate	1990	2019	-0.257959	0.654185	-0.653504
1	Deaths	204	Chad	2	Female	27	Age-standardized	383	Neonatal sepsis and other neonatal infections	3	Rate	1990	2019	-0.336729	0.592178	-0.695837
1	Deaths	204	Chad	3	Both	27	Age-standardized	383	Neonatal sepsis and other neonatal infections	3	Rate	1990	2019	-0.29289	0.282321	-0.604392
1	Deaths	17	Sri Lanka	1	Male	22	All ages	383	Neonatal sepsis and other neonatal infections	1	Number	1990	2019	-0.356888	0.458298	-0.718053
1	Deaths	17	Sri Lanka	2	Female	22	All ages	383	Neonatal sepsis and other neonatal infections	1	Number	1990	2019	-0.354223	0.383395	-0.693446
1	Deaths	17	Sri Lanka	3	Both	22	All ages	383	Neonatal sepsis and other neonatal infections	1	Number	1990	2019	-0.355833	0.188324	-0.669855
1	Deaths	17	Sri Lanka	1	Male	22	All ages	383	Neonatal sepsis and other neonatal infections	3	Rate	1990	2019	-0.472834	0.195383	-0.768885
1	Deaths	17	Sri Lanka	2	Female	22	All ages	383	Neonatal sepsis and other neonatal infections	3	Rate	1990	2019	-0.510268	0.0491138	-0.767521
1	Deaths	17	Sri Lanka	3	Both	22	All ages	383	Neonatal sepsis and other neonatal infections	3	Rate	1990	2019	-0.492389	-0.0635874	-0.739842
1	Deaths	17	Sri Lanka	1	Male	27	Age-standardized	383	Neonatal sepsis and other neonatal infections	3	Rate	1990	2019	-0.234213	0.739474	-0.664237
1	Deaths	17	Sri Lanka	2	Female	27	Age-standardized	383	Neonatal sepsis and other neonatal infections	3	Rate	1990	2019	-0.220834	0.672611	-0.630371
1	Deaths	17	Sri Lanka	3	Both	27	Age-standardized	383	Neonatal sepsis and other neonatal infections	3	Rate	1990	2019	-0.228008	0.426609	-0.604835
1	Deaths	10	Cambodia	1	Male	22	All ages	383	Neonatal sepsis and other neonatal infections	1	Number	1990	2019	-0.38019	0.651868	-0.746192
1	Deaths	10	Cambodia	2	Female	22	All ages	383	Neonatal sepsis and other neonatal infections	1	Number	1990	2019	-0.356906	0.622809	-0.73073
1	Deaths	10	Cambodia	3	Both	22	All ages	383	Neonatal sepsis and other neonatal infections	1	Number	1990	2019	-0.371008	0.325272	-0.678966
1	Deaths	10	Cambodia	1	Male	22	All ages	383	Neonatal sepsis and other neonatal infections	3	Rate	1990	2019	-0.623057	0.00460026	-0.845644
1	Deaths	10	Cambodia	2	Female	22	All ages	383	Neonatal sepsis and other neonatal infections	3	Rate	1990	2019	-0.587741	0.0403117	-0.827383
1	Deaths	10	Cambodia	3	Both	22	All ages	383	Neonatal sepsis and other neonatal infections	3	Rate	1990	2019	-0.60694	-0.171831	-0.799384
1	Deaths	10	Cambodia	1	Male	27	Age-standardized	383	Neonatal sepsis and other neonatal infections	3	Rate	1990	2019	-0.262981	0.963136	-0.699073
1	Deaths	10	Cambodia	2	Female	27	Age-standardized	383	Neonatal sepsis and other neonatal infections	3	Rate	1990	2019	-0.239268	0.919735	-0.681432
1	Deaths	10	Cambodia	3	Both	27	Age-standardized	383	Neonatal sepsis and other neonatal infections	3	Rate	1990	2019	-0.253938	0.574155	-0.618393
1	Deaths	87	Luxembourg	1	Male	22	All ages	383	Neonatal sepsis and other neonatal infections	1	Number	1990	2019	-0.579703	-0.251353	-0.777609
1	Deaths	87	Luxembourg	2	Female	22	All ages	383	Neonatal sepsis and other neonatal infections	1	Number	1990	2019	-0.590497	-0.268858	-0.780492
1	Deaths	87	Luxembourg	3	Both	22	All ages	383	Neonatal sepsis and other neonatal infections	1	Number	1990	2019	-0.583964	-0.268278	-0.777042
1	Deaths	87	Luxembourg	1	Male	22	All ages	383	Neonatal sepsis and other neonatal infections	3	Rate	1990	2019	-0.747648	-0.550501	-0.866473
1	Deaths	87	Luxembourg	2	Female	22	All ages	383	Neonatal sepsis and other neonatal infections	3	Rate	1990	2019	-0.74098	-0.537537	-0.861156
1	Deaths	87	Luxembourg	3	Both	22	All ages	383	Neonatal sepsis and other neonatal infections	3	Rate	1990	2019	-0.743566	-0.548984	-0.862574
1	Deaths	87	Luxembourg	1	Male	27	Age-standardized	383	Neonatal sepsis and other neonatal infections	3	Rate	1990	2019	-0.684948	-0.438269	-0.833289
1	Deaths	87	Luxembourg	2	Female	27	Age-standardized	383	Neonatal sepsis and other neonatal infections	3	Rate	1990	2019	-0.690599	-0.447419	-0.834186
1	Deaths	87	Luxembourg	3	Both	27	Age-standardized	383	Neonatal sepsis and other neonatal infections	3	Rate	1990	2019	-0.68693	-0.448982	-0.832305
1	Deaths	162	Bhutan	1	Male	22	All ages	383	Neonatal sepsis and other neonatal infections	1	Number	1990	2019	-0.65107	-0.165034	-0.85071
1	Deaths	162	Bhutan	2	Female	22	All ages	383	Neonatal sepsis and other neonatal infections	1	Number	1990	2019	-0.602214	-0.00433858	-0.836548
1	Deaths	162	Bhutan	3	Both	22	All ages	383	Neonatal sepsis and other neonatal infections	1	Number	1990	2019	-0.625702	-0.236468	-0.808675
1	Deaths	162	Bhutan	1	Male	22	All ages	383	Neonatal sepsis and other neonatal infections	3	Rate	1990	2019	-0.713096	-0.313458	-0.877248
1	Deaths	162	Bhutan	2	Female	22	All ages	383	Neonatal sepsis and other neonatal infections	3	Rate	1990	2019	-0.681738	-0.203387	-0.869224
1	Deaths	162	Bhutan	3	Both	22	All ages	383	Neonatal sepsis and other neonatal infections	3	Rate	1990	2019	-0.696212	-0.380301	-0.844716
1	Deaths	162	Bhutan	1	Male	27	Age-standardized	383	Neonatal sepsis and other neonatal infections	3	Rate	1990	2019	-0.430385	0.365951	-0.755717
1	Deaths	162	Bhutan	2	Female	27	Age-standardized	383	Neonatal sepsis and other neonatal infections	3	Rate	1990	2019	-0.351656	0.622455	-0.733266
1	Deaths	162	Bhutan	3	Both	27	Age-standardized	383	Neonatal sepsis and other neonatal infections	3	Rate	1990	2019	-0.389573	0.243114	-0.687802
1	Deaths	163	India	1	Male	22	All ages	383	Neonatal sepsis and other neonatal infections	1	Number	1990	2019	-0.451729	0.0142495	-0.664665
1	Deaths	163	India	2	Female	22	All ages	383	Neonatal sepsis and other neonatal infections	1	Number	1990	2019	-0.427488	-0.0801322	-0.618971
1	Deaths	163	India	3	Both	22	All ages	383	Neonatal sepsis and other neonatal infections	1	Number	1990	2019	-0.43982	-0.124551	-0.604856
1	Deaths	163	India	1	Male	22	All ages	383	Neonatal sepsis and other neonatal infections	3	Rate	1990	2019	-0.657643	-0.366671	-0.790607
1	Deaths	163	India	2	Female	22	All ages	383	Neonatal sepsis and other neonatal infections	3	Rate	1990	2019	-0.653335	-0.443005	-0.769281
1	Deaths	163	India	3	Both	22	All ages	383	Neonatal sepsis and other neonatal infections	3	Rate	1990	2019	-0.655368	-0.461409	-0.756901
1	Deaths	163	India	1	Male	27	Age-standardized	383	Neonatal sepsis and other neonatal infections	3	Rate	1990	2019	-0.395855	0.117435	-0.63014
1	Deaths	163	India	2	Female	27	Age-standardized	383	Neonatal sepsis and other neonatal infections	3	Rate	1990	2019	-0.356156	0.0334642	-0.571487
1	Deaths	163	India	3	Both	27	Age-standardized	383	Neonatal sepsis and other neonatal infections	3	Rate	1990	2019	-0.376707	-0.0258274	-0.560089
1	Deaths	197	Eswatini	1	Male	22	All ages	383	Neonatal sepsis and other neonatal infections	1	Number	1990	2019	-0.250857	0.595137	-0.647544
1	Deaths	197	Eswatini	2	Female	22	All ages	383	Neonatal sepsis and other neonatal infections	1	Number	1990	2019	-0.125154	0.901708	-0.59406
1	Deaths	197	Eswatini	3	Both	22	All ages	383	Neonatal sepsis and other neonatal infections	1	Number	1990	2019	-0.199799	0.444092	-0.565484
1	Deaths	197	Eswatini	1	Male	22	All ages	383	Neonatal sepsis and other neonatal infections	3	Rate	1990	2019	-0.485746	0.0949911	-0.758055
1	Deaths	197	Eswatini	2	Female	22	All ages	383	Neonatal sepsis and other neonatal infections	3	Rate	1990	2019	-0.365483	0.37929	-0.705575
1	Deaths	197	Eswatini	3	Both	22	All ages	383	Neonatal sepsis and other neonatal infections	3	Rate	1990	2019	-0.4348	0.0199943	-0.693092
1	Deaths	197	Eswatini	1	Male	27	Age-standardized	383	Neonatal sepsis and other neonatal infections	3	Rate	1990	2019	-0.196385	0.708159	-0.621953
1	Deaths	197	Eswatini	2	Female	27	Age-standardized	383	Neonatal sepsis and other neonatal infections	3	Rate	1990	2019	-0.0452186	1.07513	-0.556881
1	Deaths	197	Eswatini	3	Both	27	Age-standardized	383	Neonatal sepsis and other neonatal infections	3	Rate	1990	2019	-0.134262	0.561819	-0.53046
1	Deaths	119	Trinidad and Tobago	1	Male	22	All ages	383	Neonatal sepsis and other neonatal infections	1	Number	1990	2019	-0.52662	-0.176982	-0.719032
1	Deaths	119	Trinidad and Tobago	2	Female	22	All ages	383	Neonatal sepsis and other neonatal infections	1	Number	1990	2019	-0.471794	-0.132587	-0.666687
1	Deaths	119	Trinidad and Tobago	3	Both	22	All ages	383	Neonatal sepsis and other neonatal infections	1	Number	1990	2019	-0.503043	-0.154056	-0.696123
1	Deaths	119	Trinidad and Tobago	1	Male	22	All ages	383	Neonatal sepsis and other neonatal infections	3	Rate	1990	2019	-0.590682	-0.288361	-0.757056
1	Deaths	119	Trinidad and Tobago	2	Female	22	All ages	383	Neonatal sepsis and other neonatal infections	3	Rate	1990	2019	-0.540743	-0.245814	-0.710196
1	Deaths	119	Trinidad and Tobago	3	Both	22	All ages	383	Neonatal sepsis and other neonatal infections	3	Rate	1990	2019	-0.569109	-0.266517	-0.736521
1	Deaths	119	Trinidad and Tobago	1	Male	27	Age-standardized	383	Neonatal sepsis and other neonatal infections	3	Rate	1990	2019	-0.286275	0.240816	-0.576659
1	Deaths	119	Trinidad and Tobago	2	Female	27	Age-standardized	383	Neonatal sepsis and other neonatal infections	3	Rate	1990	2019	-0.192051	0.326608	-0.490352
1	Deaths	119	Trinidad and Tobago	3	Both	27	Age-standardized	383	Neonatal sepsis and other neonatal infections	3	Rate	1990	2019	-0.245442	0.285201	-0.539075
1	Deaths	44	Bosnia and Herzegovina	1	Male	22	All ages	383	Neonatal sepsis and other neonatal infections	1	Number	1990	2019	-0.621019	-0.0439275	-0.845006
1	Deaths	44	Bosnia and Herzegovina	2	Female	22	All ages	383	Neonatal sepsis and other neonatal infections	1	Number	1990	2019	-0.579258	-0.041725	-0.80324
1	Deaths	44	Bosnia and Herzegovina	3	Both	22	All ages	383	Neonatal sepsis and other neonatal infections	1	Number	1990	2019	-0.605068	-0.26847	-0.798514
1	Deaths	44	Bosnia and Herzegovina	1	Male	22	All ages	383	Neonatal sepsis and other neonatal infections	3	Rate	1990	2019	-0.465614	0.348119	-0.78145
1	Deaths	44	Bosnia and Herzegovina	2	Female	22	All ages	383	Neonatal sepsis and other neonatal infections	3	Rate	1990	2019	-0.43541	0.2859	-0.735969
1	Deaths	44	Bosnia and Herzegovina	3	Both	22	All ages	383	Neonatal sepsis and other neonatal infections	3	Rate	1990	2019	-0.456912	0.00595994	-0.722928
1	Deaths	44	Bosnia and Herzegovina	1	Male	27	Age-standardized	383	Neonatal sepsis and other neonatal infections	3	Rate	1990	2019	-0.0449855	1.41044	-0.609427
1	Deaths	44	Bosnia and Herzegovina	2	Female	27	Age-standardized	383	Neonatal sepsis and other neonatal infections	3	Rate	1990	2019	0.0663247	1.43176	-0.501345
1	Deaths	44	Bosnia and Herzegovina	3	Both	27	Age-standardized	383	Neonatal sepsis and other neonatal infections	3	Rate	1990	2019	-0.00203849	0.849481	-0.492082
1	Deaths	211	Mali	1	Male	22	All ages	383	Neonatal sepsis and other neonatal infections	1	Number	1990	2019	0.654603	2.66738	-0.253264
1	Deaths	211	Mali	2	Female	22	All ages	383	Neonatal sepsis and other neonatal infections	1	Number	1990	2019	0.745729	2.83061	-0.181641
1	Deaths	211	Mali	3	Both	22	All ages	383	Neonatal sepsis and other neonatal infections	1	Number	1990	2019	0.696631	2.02777	-0.0808835
1	Deaths	211	Mali	1	Male	22	All ages	383	Neonatal sepsis and other neonatal infections	3	Rate	1990	2019	-0.352133	0.435978	-0.707612
1	Deaths	211	Mali	2	Female	22	All ages	383	Neonatal sepsis and other neonatal infections	3	Rate	1990	2019	-0.302063	0.531465	-0.672822
1	Deaths	211	Mali	3	Both	22	All ages	383	Neonatal sepsis and other neonatal infections	3	Rate	1990	2019	-0.32864	0.198094	-0.636304
1	Deaths	211	Mali	1	Male	27	Age-standardized	383	Neonatal sepsis and other neonatal infections	3	Rate	1990	2019	-0.240326	0.670316	-0.656821
1	Deaths	211	Mali	2	Female	27	Age-standardized	383	Neonatal sepsis and other neonatal infections	3	Rate	1990	2019	-0.203038	0.741902	-0.62503
1	Deaths	211	Mali	3	Both	27	Age-standardized	383	Neonatal sepsis and other neonatal infections	3	Rate	1990	2019	-0.223262	0.375322	-0.577622
1	Deaths	133	Venezuela (Bolivarian Republic of)	1	Male	22	All ages	383	Neonatal sepsis and other neonatal infections	1	Number	1990	2019	-0.349976	0.079138	-0.613787
1	Deaths	133	Venezuela (Bolivarian Republic of)	2	Female	22	All ages	383	Neonatal sepsis and other neonatal infections	1	Number	1990	2019	-0.323401	0.0348721	-0.572413
1	Deaths	133	Venezuela (Bolivarian Republic of)	3	Both	22	All ages	383	Neonatal sepsis and other neonatal infections	1	Number	1990	2019	-0.338963	0.0537013	-0.592504
1	Deaths	133	Venezuela (Bolivarian Republic of)	1	Male	22	All ages	383	Neonatal sepsis and other neonatal infections	3	Rate	1990	2019	-0.557208	-0.264899	-0.736914
1	Deaths	133	Venezuela (Bolivarian Republic of)	2	Female	22	All ages	383	Neonatal sepsis and other neonatal infections	3	Rate	1990	2019	-0.552857	-0.316085	-0.717421
1	Deaths	133	Venezuela (Bolivarian Republic of)	3	Both	22	All ages	383	Neonatal sepsis and other neonatal infections	3	Rate	1990	2019	-0.556548	-0.293132	-0.726634
1	Deaths	133	Venezuela (Bolivarian Republic of)	1	Male	27	Age-standardized	383	Neonatal sepsis and other neonatal infections	3	Rate	1990	2019	-0.221713	0.291317	-0.537573
1	Deaths	133	Venezuela (Bolivarian Republic of)	2	Female	27	Age-standardized	383	Neonatal sepsis and other neonatal infections	3	Rate	1990	2019	-0.186496	0.243744	-0.485729
1	Deaths	133	Venezuela (Bolivarian Republic of)	3	Both	27	Age-standardized	383	Neonatal sepsis and other neonatal infections	3	Rate	1990	2019	-0.206888	0.263321	-0.511008
1	Deaths	212	Mauritania	1	Male	22	All ages	383	Neonatal sepsis and other neonatal infections	1	Number	1990	2019	-0.229753	0.8363	-0.662503
1	Deaths	212	Mauritania	2	Female	22	All ages	383	Neonatal sepsis and other neonatal infections	1	Number	1990	2019	-0.211233	0.869927	-0.666149
1	Deaths	212	Mauritania	3	Both	22	All ages	383	Neonatal sepsis and other neonatal infections	1	Number	1990	2019	-0.221619	0.473711	-0.572845
1	Deaths	212	Mauritania	1	Male	22	All ages	383	Neonatal sepsis and other neonatal infections	3	Rate	1990	2019	-0.600529	-0.0476456	-0.824965
1	Deaths	212	Mauritania	2	Female	22	All ages	383	Neonatal sepsis and other neonatal infections	3	Rate	1990	2019	-0.596917	-0.0444132	-0.829392
1	Deaths	212	Mauritania	3	Both	22	All ages	383	Neonatal sepsis and other neonatal infections	3	Rate	1990	2019	-0.599317	-0.241386	-0.780116
1	Deaths	212	Mauritania	1	Male	27	Age-standardized	383	Neonatal sepsis and other neonatal infections	3	Rate	1990	2019	-0.373868	0.487584	-0.725168
1	Deaths	212	Mauritania	2	Female	27	Age-standardized	383	Neonatal sepsis and other neonatal infections	3	Rate	1990	2019	-0.363527	0.505575	-0.730277
1	Deaths	212	Mauritania	3	Both	27	Age-standardized	383	Neonatal sepsis and other neonatal infections	3	Rate	1990	2019	-0.369538	0.193466	-0.653688
1	Deaths	27	Samoa	1	Male	22	All ages	383	Neonatal sepsis and other neonatal infections	1	Number	1990	2019	-0.26406	0.742506	-0.698181
1	Deaths	27	Samoa	2	Female	22	All ages	383	Neonatal sepsis and other neonatal infections	1	Number	1990	2019	-0.21397	0.799265	-0.651017
1	Deaths	27	Samoa	3	Both	22	All ages	383	Neonatal sepsis and other neonatal infections	1	Number	1990	2019	-0.24716	0.515137	-0.636208
1	Deaths	27	Samoa	1	Male	22	All ages	383	Neonatal sepsis and other neonatal infections	3	Rate	1990	2019	-0.419384	0.374741	-0.761881
1	Deaths	27	Samoa	2	Female	22	All ages	383	Neonatal sepsis and other neonatal infections	3	Rate	1990	2019	-0.403692	0.36498	-0.735251
1	Deaths	27	Samoa	3	Both	22	All ages	383	Neonatal sepsis and other neonatal infections	3	Rate	1990	2019	-0.417129	0.173064	-0.718341
1	Deaths	27	Samoa	1	Male	27	Age-standardized	383	Neonatal sepsis and other neonatal infections	3	Rate	1990	2019	-0.342823	0.559889	-0.731442
1	Deaths	27	Samoa	2	Female	27	Age-standardized	383	Neonatal sepsis and other neonatal infections	3	Rate	1990	2019	-0.288948	0.624252	-0.686002
1	Deaths	27	Samoa	3	Both	27	Age-standardized	383	Neonatal sepsis and other neonatal infections	3	Rate	1990	2019	-0.323462	0.364017	-0.67382
1	Deaths	28	Solomon Islands	1	Male	22	All ages	383	Neonatal sepsis and other neonatal infections	1	Number	1990	2019	0.0646068	1.73689	-0.613547
1	Deaths	28	Solomon Islands	2	Female	22	All ages	383	Neonatal sepsis and other neonatal infections	1	Number	1990	2019	0.117548	1.73445	-0.524525
1	Deaths	28	Solomon Islands	3	Both	22	All ages	383	Neonatal sepsis and other neonatal infections	1	Number	1990	2019	0.0823578	1.22674	-0.480328
1	Deaths	28	Solomon Islands	1	Male	22	All ages	383	Neonatal sepsis and other neonatal infections	3	Rate	1990	2019	-0.438419	0.443711	-0.796146
1	Deaths	28	Solomon Islands	2	Female	22	All ages	383	Neonatal sepsis and other neonatal infections	3	Rate	1990	2019	-0.42928	0.396456	-0.75718
1	Deaths	28	Solomon Islands	3	Both	22	All ages	383	Neonatal sepsis and other neonatal infections	3	Rate	1990	2019	-0.437973	0.15626	-0.730154
1	Deaths	28	Solomon Islands	1	Male	27	Age-standardized	383	Neonatal sepsis and other neonatal infections	3	Rate	1990	2019	-0.273042	0.865024	-0.735766
1	Deaths	28	Solomon Islands	2	Female	27	Age-standardized	383	Neonatal sepsis and other neonatal infections	3	Rate	1990	2019	-0.237111	0.868238	-0.675254
1	Deaths	28	Solomon Islands	3	Both	27	Age-standardized	383	Neonatal sepsis and other neonatal infections	3	Rate	1990	2019	-0.260905	0.519359	-0.645197
1	Deaths	148	Morocco	1	Male	22	All ages	383	Neonatal sepsis and other neonatal infections	1	Number	1990	2019	-0.443788	0.422216	-0.795114
1	Deaths	148	Morocco	2	Female	22	All ages	383	Neonatal sepsis and other neonatal infections	1	Number	1990	2019	-0.417235	0.539415	-0.78315
1	Deaths	148	Morocco	3	Both	22	All ages	383	Neonatal sepsis and other neonatal infections	1	Number	1990	2019	-0.432274	0.231237	-0.728291
1	Deaths	148	Morocco	1	Male	22	All ages	383	Neonatal sepsis and other neonatal infections	3	Rate	1990	2019	-0.61213	-0.0082285	-0.857124
1	Deaths	148	Morocco	2	Female	22	All ages	383	Neonatal sepsis and other neonatal infections	3	Rate	1990	2019	-0.58626	0.092922	-0.846045
1	Deaths	148	Morocco	3	Both	22	All ages	383	Neonatal sepsis and other neonatal infections	3	Rate	1990	2019	-0.600539	-0.133683	-0.808822
1	Deaths	148	Morocco	1	Male	27	Age-standardized	383	Neonatal sepsis and other neonatal infections	3	Rate	1990	2019	-0.277158	0.8451	-0.733505
1	Deaths	148	Morocco	2	Female	27	Age-standardized	383	Neonatal sepsis and other neonatal infections	3	Rate	1990	2019	-0.237653	1.00897	-0.71655
1	Deaths	148	Morocco	3	Both	27	Age-standardized	383	Neonatal sepsis and other neonatal infections	3	Rate	1990	2019	-0.259805	0.605327	-0.645987
1	Deaths	149	Palestine	1	Male	22	All ages	383	Neonatal sepsis and other neonatal infections	1	Number	1990	2019	0.0487395	1.27041	-0.493093
1	Deaths	149	Palestine	2	Female	22	All ages	383	Neonatal sepsis and other neonatal infections	1	Number	1990	2019	-0.13316	0.807741	-0.556137
1	Deaths	149	Palestine	3	Both	22	All ages	383	Neonatal sepsis and other neonatal infections	1	Number	1990	2019	-0.047995	0.734257	-0.432096
1	Deaths	149	Palestine	1	Male	22	All ages	383	Neonatal sepsis and other neonatal infections	3	Rate	1990	2019	-0.566824	-0.0622216	-0.790625
1	Deaths	149	Palestine	2	Female	22	All ages	383	Neonatal sepsis and other neonatal infections	3	Rate	1990	2019	-0.633852	-0.236421	-0.812515
1	Deaths	149	Palestine	3	Both	22	All ages	383	Neonatal sepsis and other neonatal infections	3	Rate	1990	2019	-0.602413	-0.275721	-0.762826
1	Deaths	149	Palestine	1	Male	27	Age-standardized	383	Neonatal sepsis and other neonatal infections	3	Rate	1990	2019	-0.213693	0.702076	-0.619206
1	Deaths	149	Palestine	2	Female	27	Age-standardized	383	Neonatal sepsis and other neonatal infections	3	Rate	1990	2019	-0.349911	0.353416	-0.666918
1	Deaths	149	Palestine	3	Both	27	Age-standardized	383	Neonatal sepsis and other neonatal infections	3	Rate	1990	2019	-0.286179	0.301153	-0.574036
1	Deaths	145	Kuwait	1	Male	22	All ages	383	Neonatal sepsis and other neonatal infections	1	Number	1990	2019	-0.319733	0.114855	-0.612813
1	Deaths	145	Kuwait	2	Female	22	All ages	383	Neonatal sepsis and other neonatal infections	1	Number	1990	2019	-0.317559	0.0795769	-0.578558
1	Deaths	145	Kuwait	3	Both	22	All ages	383	Neonatal sepsis and other neonatal infections	1	Number	1990	2019	-0.318625	0.0665306	-0.584729
1	Deaths	145	Kuwait	1	Male	22	All ages	383	Neonatal sepsis and other neonatal infections	3	Rate	1990	2019	-0.710789	-0.526027	-0.83539
1	Deaths	145	Kuwait	2	Female	22	All ages	383	Neonatal sepsis and other neonatal infections	3	Rate	1990	2019	-0.750539	-0.605369	-0.845945
1	Deaths	145	Kuwait	3	Both	22	All ages	383	Neonatal sepsis and other neonatal infections	3	Rate	1990	2019	-0.729172	-0.576084	-0.834941
1	Deaths	145	Kuwait	1	Male	27	Age-standardized	383	Neonatal sepsis and other neonatal infections	3	Rate	1990	2019	-0.573652	-0.30188	-0.7573
1	Deaths	145	Kuwait	2	Female	27	Age-standardized	383	Neonatal sepsis and other neonatal infections	3	Rate	1990	2019	-0.565283	-0.313162	-0.732079
1	Deaths	145	Kuwait	3	Both	27	Age-standardized	383	Neonatal sepsis and other neonatal infections	3	Rate	1990	2019	-0.569532	-0.326827	-0.737324
1	Deaths	150	Oman	1	Male	22	All ages	383	Neonatal sepsis and other neonatal infections	1	Number	1990	2019	-0.263357	0.81497	-0.676683
1	Deaths	150	Oman	2	Female	22	All ages	383	Neonatal sepsis and other neonatal infections	1	Number	1990	2019	-0.264911	0.80467	-0.679297
1	Deaths	150	Oman	3	Both	22	All ages	383	Neonatal sepsis and other neonatal infections	1	Number	1990	2019	-0.264061	0.462278	-0.631693
1	Deaths	150	Oman	1	Male	22	All ages	383	Neonatal sepsis and other neonatal infections	3	Rate	1990	2019	-0.717367	-0.303637	-0.875951
1	Deaths	150	Oman	2	Female	22	All ages	383	Neonatal sepsis and other neonatal infections	3	Rate	1990	2019	-0.634757	-0.103314	-0.840652
1	Deaths	150	Oman	3	Both	22	All ages	383	Neonatal sepsis and other neonatal infections	3	Rate	1990	2019	-0.688029	-0.380128	-0.843871
1	Deaths	150	Oman	1	Male	27	Age-standardized	383	Neonatal sepsis and other neonatal infections	3	Rate	1990	2019	-0.378019	0.527439	-0.727518
1	Deaths	150	Oman	2	Female	27	Age-standardized	383	Neonatal sepsis and other neonatal infections	3	Rate	1990	2019	-0.38387	0.51294	-0.73149
1	Deaths	150	Oman	3	Both	27	Age-standardized	383	Neonatal sepsis and other neonatal infections	3	Rate	1990	2019	-0.380832	0.231062	-0.689886
1	Deaths	63	Ukraine	1	Male	22	All ages	383	Neonatal sepsis and other neonatal infections	1	Number	1990	2019	-0.476387	-0.15633	-0.657196
1	Deaths	63	Ukraine	2	Female	22	All ages	383	Neonatal sepsis and other neonatal infections	1	Number	1990	2019	-0.427304	-0.111366	-0.629125
1	Deaths	63	Ukraine	3	Both	22	All ages	383	Neonatal sepsis and other neonatal infections	1	Number	1990	2019	-0.45597	-0.147549	-0.634772
1	Deaths	63	Ukraine	1	Male	22	All ages	383	Neonatal sepsis and other neonatal infections	3	Rate	1990	2019	-0.3707	0.0139579	-0.588004
1	Deaths	63	Ukraine	2	Female	22	All ages	383	Neonatal sepsis and other neonatal infections	3	Rate	1990	2019	-0.31819	0.0579414	-0.558464
1	Deaths	63	Ukraine	3	Both	22	All ages	383	Neonatal sepsis and other neonatal infections	3	Rate	1990	2019	-0.349483	0.0193088	-0.563283
1	Deaths	63	Ukraine	1	Male	27	Age-standardized	383	Neonatal sepsis and other neonatal infections	3	Rate	1990	2019	-0.121547	0.414672	-0.42442
1	Deaths	63	Ukraine	2	Female	27	Age-standardized	383	Neonatal sepsis and other neonatal infections	3	Rate	1990	2019	-0.0348813	0.50394	-0.37671
1	Deaths	63	Ukraine	3	Both	27	Age-standardized	383	Neonatal sepsis and other neonatal infections	3	Rate	1990	2019	-0.0850268	0.43147	-0.386402
1	Deaths	74	Andorra	1	Male	22	All ages	383	Neonatal sepsis and other neonatal infections	1	Number	1990	2019	-0.52165	0.101005	-0.782033
1	Deaths	74	Andorra	2	Female	22	All ages	383	Neonatal sepsis and other neonatal infections	1	Number	1990	2019	-0.484298	0.367096	-0.796586
1	Deaths	74	Andorra	3	Both	22	All ages	383	Neonatal sepsis and other neonatal infections	1	Number	1990	2019	-0.507769	-0.0182566	-0.747497
1	Deaths	74	Andorra	1	Male	22	All ages	383	Neonatal sepsis and other neonatal infections	3	Rate	1990	2019	-0.677519	-0.257755	-0.853057
1	Deaths	74	Andorra	2	Female	22	All ages	383	Neonatal sepsis and other neonatal infections	3	Rate	1990	2019	-0.676647	-0.142811	-0.872457
1	Deaths	74	Andorra	3	Both	22	All ages	383	Neonatal sepsis and other neonatal infections	3	Rate	1990	2019	-0.679455	-0.36068	-0.835568
1	Deaths	74	Andorra	1	Male	27	Age-standardized	383	Neonatal sepsis and other neonatal infections	3	Rate	1990	2019	-0.448522	0.270223	-0.749238
1	Deaths	74	Andorra	2	Female	27	Age-standardized	383	Neonatal sepsis and other neonatal infections	3	Rate	1990	2019	-0.446135	0.470176	-0.78258
1	Deaths	74	Andorra	3	Both	27	Age-standardized	383	Neonatal sepsis and other neonatal infections	3	Rate	1990	2019	-0.451627	0.0950477	-0.718584
1	Deaths	75	Austria	1	Male	22	All ages	383	Neonatal sepsis and other neonatal infections	1	Number	1990	2019	-0.247975	0.0940907	-0.496924
1	Deaths	75	Austria	2	Female	22	All ages	383	Neonatal sepsis and other neonatal infections	1	Number	1990	2019	0.295502	0.844358	-0.13289
1	Deaths	75	Austria	3	Both	22	All ages	383	Neonatal sepsis and other neonatal infections	1	Number	1990	2019	-0.0337057	0.321467	-0.311679
1	Deaths	75	Austria	1	Male	22	All ages	383	Neonatal sepsis and other neonatal infections	3	Rate	1990	2019	-0.361165	-0.0705847	-0.572644
1	Deaths	75	Austria	2	Female	22	All ages	383	Neonatal sepsis and other neonatal infections	3	Rate	1990	2019	0.156187	0.646021	-0.226137
1	Deaths	75	Austria	3	Both	22	All ages	383	Neonatal sepsis and other neonatal infections	3	Rate	1990	2019	-0.158084	0.151372	-0.400277
1	Deaths	75	Austria	1	Male	27	Age-standardized	383	Neonatal sepsis and other neonatal infections	3	Rate	1990	2019	-0.213922	0.141978	-0.474786
1	Deaths	75	Austria	2	Female	27	Age-standardized	383	Neonatal sepsis and other neonatal infections	3	Rate	1990	2019	0.365016	0.942744	-0.0868397
1	Deaths	75	Austria	3	Both	27	Age-standardized	383	Neonatal sepsis and other neonatal infections	3	Rate	1990	2019	0.0139431	0.386789	-0.277394
1	Deaths	76	Belgium	1	Male	22	All ages	383	Neonatal sepsis and other neonatal infections	1	Number	1990	2019	-0.608386	-0.43319	-0.736129
1	Deaths	76	Belgium	2	Female	22	All ages	383	Neonatal sepsis and other neonatal infections	1	Number	1990	2019	-0.324053	-0.0455447	-0.545332
1	Deaths	76	Belgium	3	Both	22	All ages	383	Neonatal sepsis and other neonatal infections	1	Number	1990	2019	-0.506985	-0.314328	-0.663786
1	Deaths	76	Belgium	1	Male	22	All ages	383	Neonatal sepsis and other neonatal infections	3	Rate	1990	2019	-0.65929	-0.506866	-0.770428
1	Deaths	76	Belgium	2	Female	22	All ages	383	Neonatal sepsis and other neonatal infections	3	Rate	1990	2019	-0.406705	-0.162251	-0.600926
1	Deaths	76	Belgium	3	Both	22	All ages	383	Neonatal sepsis and other neonatal infections	3	Rate	1990	2019	-0.569139	-0.400769	-0.706172
1	Deaths	76	Belgium	1	Male	27	Age-standardized	383	Neonatal sepsis and other neonatal infections	3	Rate	1990	2019	-0.601426	-0.423608	-0.731515
1	Deaths	76	Belgium	2	Female	27	Age-standardized	383	Neonatal sepsis and other neonatal infections	3	Rate	1990	2019	-0.313923	-0.0312364	-0.537964
1	Deaths	76	Belgium	3	Both	27	Age-standardized	383	Neonatal sepsis and other neonatal infections	3	Rate	1990	2019	-0.498897	-0.302797	-0.658002
1	Deaths	97	Argentina	1	Male	22	All ages	383	Neonatal sepsis and other neonatal infections	1	Number	1990	2019	-0.594131	-0.418139	-0.722626
1	Deaths	97	Argentina	2	Female	22	All ages	383	Neonatal sepsis and other neonatal infections	1	Number	1990	2019	-0.56733	-0.394829	-0.69139
1	Deaths	97	Argentina	3	Both	22	All ages	383	Neonatal sepsis and other neonatal infections	1	Number	1990	2019	-0.582984	-0.416433	-0.710334
1	Deaths	97	Argentina	1	Male	22	All ages	383	Neonatal sepsis and other neonatal infections	3	Rate	1990	2019	-0.700854	-0.571139	-0.795562
1	Deaths	97	Argentina	2	Female	22	All ages	383	Neonatal sepsis and other neonatal infections	3	Rate	1990	2019	-0.683561	-0.5574	-0.774294
1	Deaths	97	Argentina	3	Both	22	All ages	383	Neonatal sepsis and other neonatal infections	3	Rate	1990	2019	-0.693854	-0.571583	-0.787346
1	Deaths	97	Argentina	1	Male	27	Age-standardized	383	Neonatal sepsis and other neonatal infections	3	Rate	1990	2019	-0.597268	-0.422532	-0.724728
1	Deaths	97	Argentina	2	Female	27	Age-standardized	383	Neonatal sepsis and other neonatal infections	3	Rate	1990	2019	-0.569144	-0.397552	-0.692495
1	Deaths	97	Argentina	3	Both	27	Age-standardized	383	Neonatal sepsis and other neonatal infections	3	Rate	1990	2019	-0.585482	-0.420055	-0.712017
1	Deaths	58	Estonia	1	Male	22	All ages	383	Neonatal sepsis and other neonatal infections	1	Number	1990	2019	-0.902439	-0.838993	-0.946149
1	Deaths	58	Estonia	2	Female	22	All ages	383	Neonatal sepsis and other neonatal infections	1	Number	1990	2019	-0.806891	-0.701888	-0.886598
1	Deaths	58	Estonia	3	Both	22	All ages	383	Neonatal sepsis and other neonatal infections	1	Number	1990	2019	-0.885582	-0.828493	-0.931438
1	Deaths	58	Estonia	1	Male	22	All ages	383	Neonatal sepsis and other neonatal infections	3	Rate	1990	2019	-0.884269	-0.809007	-0.93612
1	Deaths	58	Estonia	2	Female	22	All ages	383	Neonatal sepsis and other neonatal infections	3	Rate	1990	2019	-0.767607	-0.641242	-0.863528
1	Deaths	58	Estonia	3	Both	22	All ages	383	Neonatal sepsis and other neonatal infections	3	Rate	1990	2019	-0.863232	-0.794992	-0.918045
1	Deaths	58	Estonia	1	Male	27	Age-standardized	383	Neonatal sepsis and other neonatal infections	3	Rate	1990	2019	-0.84369	-0.741809	-0.913774
1	Deaths	58	Estonia	2	Female	27	Age-standardized	383	Neonatal sepsis and other neonatal infections	3	Rate	1990	2019	-0.687749	-0.518794	-0.816643
1	Deaths	58	Estonia	3	Both	27	Age-standardized	383	Neonatal sepsis and other neonatal infections	3	Rate	1990	2019	-0.816011	-0.724198	-0.889735
1	Deaths	413	Tokelau	1	Male	22	All ages	383	Neonatal sepsis and other neonatal infections	1	Number	1990	2019	-0.65539	-0.245951	-0.849026
1	Deaths	413	Tokelau	2	Female	22	All ages	383	Neonatal sepsis and other neonatal infections	1	Number	1990	2019	-0.644624	-0.274707	-0.824721
1	Deaths	413	Tokelau	3	Both	22	All ages	383	Neonatal sepsis and other neonatal infections	1	Number	1990	2019	-0.651699	-0.368656	-0.820214
1	Deaths	413	Tokelau	1	Male	22	All ages	383	Neonatal sepsis and other neonatal infections	3	Rate	1990	2019	-0.60477	-0.135188	-0.826849
1	Deaths	413	Tokelau	2	Female	22	All ages	383	Neonatal sepsis and other neonatal infections	3	Rate	1990	2019	-0.556681	-0.0952232	-0.781346
1	Deaths	413	Tokelau	3	Both	22	All ages	383	Neonatal sepsis and other neonatal infections	3	Rate	1990	2019	-0.58345	-0.244944	-0.784985
1	Deaths	413	Tokelau	1	Male	27	Age-standardized	383	Neonatal sepsis and other neonatal infections	3	Rate	1990	2019	-0.446046	0.209045	-0.758101
1	Deaths	413	Tokelau	2	Female	27	Age-standardized	383	Neonatal sepsis and other neonatal infections	3	Rate	1990	2019	-0.428827	0.168993	-0.719593
1	Deaths	413	Tokelau	3	Both	27	Age-standardized	383	Neonatal sepsis and other neonatal infections	3	Rate	1990	2019	-0.440216	0.0126352	-0.71251
1	Deaths	98	Chile	1	Male	22	All ages	383	Neonatal sepsis and other neonatal infections	1	Number	1990	2019	-0.666865	-0.490517	-0.788738
1	Deaths	98	Chile	2	Female	22	All ages	383	Neonatal sepsis and other neonatal infections	1	Number	1990	2019	-0.611886	-0.430118	-0.738652
1	Deaths	98	Chile	3	Both	22	All ages	383	Neonatal sepsis and other neonatal infections	1	Number	1990	2019	-0.643	-0.47645	-0.76229
1	Deaths	98	Chile	1	Male	22	All ages	383	Neonatal sepsis and other neonatal infections	3	Rate	1990	2019	-0.756603	-0.627758	-0.845646
1	Deaths	98	Chile	2	Female	22	All ages	383	Neonatal sepsis and other neonatal infections	3	Rate	1990	2019	-0.717104	-0.584614	-0.809504
1	Deaths	98	Chile	3	Both	22	All ages	383	Neonatal sepsis and other neonatal infections	3	Rate	1990	2019	-0.739481	-0.617942	-0.826532
1	Deaths	98	Chile	1	Male	27	Age-standardized	383	Neonatal sepsis and other neonatal infections	3	Rate	1990	2019	-0.562138	-0.330121	-0.722298
1	Deaths	98	Chile	2	Female	27	Age-standardized	383	Neonatal sepsis and other neonatal infections	3	Rate	1990	2019	-0.49235	-0.255092	-0.658192
1	Deaths	98	Chile	3	Both	27	Age-standardized	383	Neonatal sepsis and other neonatal infections	3	Rate	1990	2019	-0.531905	-0.313517	-0.688345
1	Deaths	173	Gabon	1	Male	22	All ages	383	Neonatal sepsis and other neonatal infections	1	Number	1990	2019	-0.145573	1.16917	-0.645838
1	Deaths	173	Gabon	2	Female	22	All ages	383	Neonatal sepsis and other neonatal infections	1	Number	1990	2019	-0.12408	1.30182	-0.640337
1	Deaths	173	Gabon	3	Both	22	All ages	383	Neonatal sepsis and other neonatal infections	1	Number	1990	2019	-0.136308	0.710989	-0.583025
1	Deaths	173	Gabon	1	Male	22	All ages	383	Neonatal sepsis and other neonatal infections	3	Rate	1990	2019	-0.503449	0.260612	-0.794178
1	Deaths	173	Gabon	2	Female	22	All ages	383	Neonatal sepsis and other neonatal infections	3	Rate	1990	2019	-0.515641	0.272839	-0.801117
1	Deaths	173	Gabon	3	Both	22	All ages	383	Neonatal sepsis and other neonatal infections	3	Rate	1990	2019	-0.510647	-0.0305835	-0.763749
1	Deaths	173	Gabon	1	Male	27	Age-standardized	383	Neonatal sepsis and other neonatal infections	3	Rate	1990	2019	-0.217352	0.983212	-0.675194
1	Deaths	173	Gabon	2	Female	27	Age-standardized	383	Neonatal sepsis and other neonatal infections	3	Rate	1990	2019	-0.19334	1.11987	-0.668712
1	Deaths	173	Gabon	3	Both	27	Age-standardized	383	Neonatal sepsis and other neonatal infections	3	Rate	1990	2019	-0.206733	0.571761	-0.617139
1	Deaths	99	Uruguay	1	Male	22	All ages	383	Neonatal sepsis and other neonatal infections	1	Number	1990	2019	-0.550966	-0.277537	-0.733907
1	Deaths	99	Uruguay	2	Female	22	All ages	383	Neonatal sepsis and other neonatal infections	1	Number	1990	2019	-0.560328	-0.341849	-0.716406
1	Deaths	99	Uruguay	3	Both	22	All ages	383	Neonatal sepsis and other neonatal infections	1	Number	1990	2019	-0.554539	-0.354338	-0.708026
1	Deaths	99	Uruguay	1	Male	22	All ages	383	Neonatal sepsis and other neonatal infections	3	Rate	1990	2019	-0.584055	-0.330775	-0.753515
1	Deaths	99	Uruguay	2	Female	22	All ages	383	Neonatal sepsis and other neonatal infections	3	Rate	1990	2019	-0.603426	-0.406364	-0.744205
1	Deaths	99	Uruguay	3	Both	22	All ages	383	Neonatal sepsis and other neonatal infections	3	Rate	1990	2019	-0.593005	-0.410092	-0.733239
1	Deaths	99	Uruguay	1	Male	27	Age-standardized	383	Neonatal sepsis and other neonatal infections	3	Rate	1990	2019	-0.462929	-0.135498	-0.681711
1	Deaths	99	Uruguay	2	Female	27	Age-standardized	383	Neonatal sepsis and other neonatal infections	3	Rate	1990	2019	-0.467252	-0.202766	-0.656682
1	Deaths	99	Uruguay	3	Both	27	Age-standardized	383	Neonatal sepsis and other neonatal infections	3	Rate	1990	2019	-0.4638	-0.222719	-0.648599
1	Deaths	320	Cook Islands	1	Male	22	All ages	383	Neonatal sepsis and other neonatal infections	1	Number	1990	2019	-0.831677	-0.622891	-0.926668
1	Deaths	320	Cook Islands	2	Female	22	All ages	383	Neonatal sepsis and other neonatal infections	1	Number	1990	2019	-0.791279	-0.575612	-0.904268
1	Deaths	320	Cook Islands	3	Both	22	All ages	383	Neonatal sepsis and other neonatal infections	1	Number	1990	2019	-0.81725	-0.663336	-0.907004
1	Deaths	320	Cook Islands	1	Male	22	All ages	383	Neonatal sepsis and other neonatal infections	3	Rate	1990	2019	-0.810449	-0.575332	-0.91742
1	Deaths	320	Cook Islands	2	Female	22	All ages	383	Neonatal sepsis and other neonatal infections	3	Rate	1990	2019	-0.792917	-0.578943	-0.90502
1	Deaths	320	Cook Islands	3	Both	22	All ages	383	Neonatal sepsis and other neonatal infections	3	Rate	1990	2019	-0.806738	-0.64397	-0.901654
1	Deaths	320	Cook Islands	1	Male	27	Age-standardized	383	Neonatal sepsis and other neonatal infections	3	Rate	1990	2019	-0.704045	-0.336892	-0.871436
1	Deaths	320	Cook Islands	2	Female	27	Age-standardized	383	Neonatal sepsis and other neonatal infections	3	Rate	1990	2019	-0.634347	-0.258251	-0.83199
1	Deaths	320	Cook Islands	3	Both	27	Age-standardized	383	Neonatal sepsis and other neonatal infections	3	Rate	1990	2019	-0.679251	-0.40756	-0.836759
1	Deaths	107	Barbados	1	Male	22	All ages	383	Neonatal sepsis and other neonatal infections	1	Number	1990	2019	-0.281778	0.278215	-0.611193
1	Deaths	107	Barbados	2	Female	22	All ages	383	Neonatal sepsis and other neonatal infections	1	Number	1990	2019	-0.17666	0.405366	-0.528955
1	Deaths	107	Barbados	3	Both	22	All ages	383	Neonatal sepsis and other neonatal infections	1	Number	1990	2019	-0.233119	0.272576	-0.561059
1	Deaths	107	Barbados	1	Male	22	All ages	383	Neonatal sepsis and other neonatal infections	3	Rate	1990	2019	-0.389498	0.0865059	-0.669507
1	Deaths	107	Barbados	2	Female	22	All ages	383	Neonatal sepsis and other neonatal infections	3	Rate	1990	2019	-0.295956	0.201738	-0.597206
1	Deaths	107	Barbados	3	Both	22	All ages	383	Neonatal sepsis and other neonatal infections	3	Rate	1990	2019	-0.346116	0.0850666	-0.625736
1	Deaths	107	Barbados	1	Male	27	Age-standardized	383	Neonatal sepsis and other neonatal infections	3	Rate	1990	2019	0.0439877	0.858229	-0.434886
1	Deaths	107	Barbados	2	Female	27	Age-standardized	383	Neonatal sepsis and other neonatal infections	3	Rate	1990	2019	0.209683	1.06553	-0.308186
1	Deaths	107	Barbados	3	Both	27	Age-standardized	383	Neonatal sepsis and other neonatal infections	3	Rate	1990	2019	0.120574	0.861429	-0.359266
1	Deaths	108	Belize	1	Male	22	All ages	383	Neonatal sepsis and other neonatal infections	1	Number	1990	2019	0.219297	0.954435	-0.211995
1	Deaths	108	Belize	2	Female	22	All ages	383	Neonatal sepsis and other neonatal infections	1	Number	1990	2019	0.0146808	0.449695	-0.292573
1	Deaths	108	Belize	3	Both	22	All ages	383	Neonatal sepsis and other neonatal infections	1	Number	1990	2019	0.121704	0.644263	-0.241192
1	Deaths	108	Belize	1	Male	22	All ages	383	Neonatal sepsis and other neonatal infections	3	Rate	1990	2019	-0.43811	-0.0993355	-0.636863
1	Deaths	108	Belize	2	Female	22	All ages	383	Neonatal sepsis and other neonatal infections	3	Rate	1990	2019	-0.547669	-0.353745	-0.684638
1	Deaths	108	Belize	3	Both	22	All ages	383	Neonatal sepsis and other neonatal infections	3	Rate	1990	2019	-0.491561	-0.254698	-0.656052
1	Deaths	108	Belize	1	Male	27	Age-standardized	383	Neonatal sepsis and other neonatal infections	3	Rate	1990	2019	-0.0666205	0.49616	-0.396905
1	Deaths	108	Belize	2	Female	27	Age-standardized	383	Neonatal sepsis and other neonatal infections	3	Rate	1990	2019	-0.22024	0.113746	-0.456251
1	Deaths	108	Belize	3	Both	27	Age-standardized	383	Neonatal sepsis and other neonatal infections	3	Rate	1990	2019	-0.139745	0.261214	-0.417939
1	Deaths	109	Cuba	1	Male	22	All ages	383	Neonatal sepsis and other neonatal infections	1	Number	1990	2019	-0.666897	-0.436899	-0.790843
1	Deaths	109	Cuba	2	Female	22	All ages	383	Neonatal sepsis and other neonatal infections	1	Number	1990	2019	-0.544773	-0.301596	-0.708156
1	Deaths	109	Cuba	3	Both	22	All ages	383	Neonatal sepsis and other neonatal infections	1	Number	1990	2019	-0.617827	-0.403674	-0.74669
1	Deaths	109	Cuba	1	Male	22	All ages	383	Neonatal sepsis and other neonatal infections	3	Rate	1990	2019	-0.678622	-0.456719	-0.798205
1	Deaths	109	Cuba	2	Female	22	All ages	383	Neonatal sepsis and other neonatal infections	3	Rate	1990	2019	-0.570883	-0.341653	-0.724895
1	Deaths	109	Cuba	3	Both	22	All ages	383	Neonatal sepsis and other neonatal infections	3	Rate	1990	2019	-0.635533	-0.431302	-0.758426
1	Deaths	109	Cuba	1	Male	27	Age-standardized	383	Neonatal sepsis and other neonatal infections	3	Rate	1990	2019	-0.425986	-0.0294448	-0.639761
1	Deaths	109	Cuba	2	Female	27	Age-standardized	383	Neonatal sepsis and other neonatal infections	3	Rate	1990	2019	-0.213534	0.207686	-0.496069
1	Deaths	109	Cuba	3	Both	27	Age-standardized	383	Neonatal sepsis and other neonatal infections	3	Rate	1990	2019	-0.340625	0.0290582	-0.563212
1	Deaths	59	Latvia	1	Male	22	All ages	383	Neonatal sepsis and other neonatal infections	1	Number	1990	2019	-0.719475	-0.536498	-0.833497
1	Deaths	59	Latvia	2	Female	22	All ages	383	Neonatal sepsis and other neonatal infections	1	Number	1990	2019	-0.739097	-0.60421	-0.862891
1	Deaths	59	Latvia	3	Both	22	All ages	383	Neonatal sepsis and other neonatal infections	1	Number	1990	2019	-0.728284	-0.594946	-0.836948
1	Deaths	59	Latvia	1	Male	22	All ages	383	Neonatal sepsis and other neonatal infections	3	Rate	1990	2019	-0.607101	-0.350827	-0.766799
1	Deaths	59	Latvia	2	Female	22	All ages	383	Neonatal sepsis and other neonatal infections	3	Rate	1990	2019	-0.640605	-0.454798	-0.811132
1	Deaths	59	Latvia	3	Both	22	All ages	383	Neonatal sepsis and other neonatal infections	3	Rate	1990	2019	-0.622821	-0.43773	-0.773662
1	Deaths	59	Latvia	1	Male	27	Age-standardized	383	Neonatal sepsis and other neonatal infections	3	Rate	1990	2019	-0.471947	-0.125977	-0.68661
1	Deaths	59	Latvia	2	Female	27	Age-standardized	383	Neonatal sepsis and other neonatal infections	3	Rate	1990	2019	-0.50091	-0.243472	-0.737879
1	Deaths	59	Latvia	3	Both	27	Age-standardized	383	Neonatal sepsis and other neonatal infections	3	Rate	1990	2019	-0.484473	-0.23075	-0.691068
1	Deaths	60	Lithuania	1	Male	22	All ages	383	Neonatal sepsis and other neonatal infections	1	Number	1990	2019	0.0916167	0.77877	-0.378997
1	Deaths	60	Lithuania	2	Female	22	All ages	383	Neonatal sepsis and other neonatal infections	1	Number	1990	2019	0.626788	1.61779	-0.0932103
1	Deaths	60	Lithuania	3	Both	22	All ages	383	Neonatal sepsis and other neonatal infections	1	Number	1990	2019	0.299561	1.06342	-0.19629
1	Deaths	60	Lithuania	1	Male	22	All ages	383	Neonatal sepsis and other neonatal infections	3	Rate	1990	2019	0.471482	1.39775	-0.162898
1	Deaths	60	Lithuania	2	Female	22	All ages	383	Neonatal sepsis and other neonatal infections	3	Rate	1990	2019	1.0924	2.36704	0.166327
1	Deaths	60	Lithuania	3	Both	22	All ages	383	Neonatal sepsis and other neonatal infections	3	Rate	1990	2019	0.708523	1.71276	0.056631
1	Deaths	60	Lithuania	1	Male	27	Age-standardized	383	Neonatal sepsis and other neonatal infections	3	Rate	1990	2019	1.25037	2.67425	0.277916
1	Deaths	60	Lithuania	2	Female	27	Age-standardized	383	Neonatal sepsis and other neonatal infections	3	Rate	1990	2019	2.37852	4.4416	0.881976
1	Deaths	60	Lithuania	3	Both	27	Age-standardized	383	Neonatal sepsis and other neonatal infections	3	Rate	1990	2019	1.68878	3.27177	0.659668
1	Deaths	416	Tuvalu	1	Male	22	All ages	383	Neonatal sepsis and other neonatal infections	1	Number	1990	2019	-0.526945	0.0624706	-0.790351
1	Deaths	416	Tuvalu	2	Female	22	All ages	383	Neonatal sepsis and other neonatal infections	1	Number	1990	2019	-0.522576	0.0882391	-0.782791
1	Deaths	416	Tuvalu	3	Both	22	All ages	383	Neonatal sepsis and other neonatal infections	1	Number	1990	2019	-0.52545	-0.0911302	-0.744777
1	Deaths	416	Tuvalu	1	Male	22	All ages	383	Neonatal sepsis and other neonatal infections	3	Rate	1990	2019	-0.653308	-0.221338	-0.846352
1	Deaths	416	Tuvalu	2	Female	22	All ages	383	Neonatal sepsis and other neonatal infections	3	Rate	1990	2019	-0.591248	-0.0682933	-0.814035
1	Deaths	416	Tuvalu	3	Both	22	All ages	383	Neonatal sepsis and other neonatal infections	3	Rate	1990	2019	-0.624081	-0.28003	-0.797822
1	Deaths	416	Tuvalu	1	Male	27	Age-standardized	383	Neonatal sepsis and other neonatal infections	3	Rate	1990	2019	-0.37662	0.400995	-0.724011
1	Deaths	416	Tuvalu	2	Female	27	Age-standardized	383	Neonatal sepsis and other neonatal infections	3	Rate	1990	2019	-0.370511	0.434056	-0.713908
1	Deaths	416	Tuvalu	3	Both	27	Age-standardized	383	Neonatal sepsis and other neonatal infections	3	Rate	1990	2019	-0.374443	0.200173	-0.6642
1	Deaths	422	United States Virgin Islands	1	Male	22	All ages	383	Neonatal sepsis and other neonatal infections	1	Number	1990	2019	-0.501462	0.166183	-0.780071
1	Deaths	422	United States Virgin Islands	2	Female	22	All ages	383	Neonatal sepsis and other neonatal infections	1	Number	1990	2019	-0.54153	-0.0297597	-0.776927
1	Deaths	422	United States Virgin Islands	3	Both	22	All ages	383	Neonatal sepsis and other neonatal infections	1	Number	1990	2019	-0.519748	-0.115517	-0.737458
1	Deaths	422	United States Virgin Islands	1	Male	22	All ages	383	Neonatal sepsis and other neonatal infections	3	Rate	1990	2019	-0.481146	0.213706	-0.771109
1	Deaths	422	United States Virgin Islands	2	Female	22	All ages	383	Neonatal sepsis and other neonatal infections	3	Rate	1990	2019	-0.541376	-0.0294351	-0.776852
1	Deaths	422	United States Virgin Islands	3	Both	22	All ages	383	Neonatal sepsis and other neonatal infections	3	Rate	1990	2019	-0.510383	-0.0982694	-0.732338
1	Deaths	422	United States Virgin Islands	1	Male	27	Age-standardized	383	Neonatal sepsis and other neonatal infections	3	Rate	1990	2019	-0.111353	1.08252	-0.609447
1	Deaths	422	United States Virgin Islands	2	Female	27	Age-standardized	383	Neonatal sepsis and other neonatal infections	3	Rate	1990	2019	-0.179865	0.736159	-0.601811
1	Deaths	422	United States Virgin Islands	3	Both	27	Age-standardized	383	Neonatal sepsis and other neonatal infections	3	Rate	1990	2019	-0.142367	0.579823	-0.530725
1	Deaths	88	Malta	1	Male	22	All ages	383	Neonatal sepsis and other neonatal infections	1	Number	1990	2019	-0.458399	-0.0797425	-0.689194
1	Deaths	88	Malta	2	Female	22	All ages	383	Neonatal sepsis and other neonatal infections	1	Number	1990	2019	-0.363318	0.0554652	-0.620327
1	Deaths	88	Malta	3	Both	22	All ages	383	Neonatal sepsis and other neonatal infections	1	Number	1990	2019	-0.405166	-0.055036	-0.637983
1	Deaths	88	Malta	1	Male	22	All ages	383	Neonatal sepsis and other neonatal infections	3	Rate	1990	2019	-0.548339	-0.232564	-0.740807
1	Deaths	88	Malta	2	Female	22	All ages	383	Neonatal sepsis and other neonatal infections	3	Rate	1990	2019	-0.456282	-0.0986467	-0.675764
1	Deaths	88	Malta	3	Both	22	All ages	383	Neonatal sepsis and other neonatal infections	3	Rate	1990	2019	-0.497977	-0.202478	-0.694468
1	Deaths	88	Malta	1	Male	27	Age-standardized	383	Neonatal sepsis and other neonatal infections	3	Rate	1990	2019	-0.295264	0.19856	-0.595772
1	Deaths	88	Malta	2	Female	27	Age-standardized	383	Neonatal sepsis and other neonatal infections	3	Rate	1990	2019	-0.167055	0.379956	-0.504039
1	Deaths	88	Malta	3	Both	27	Age-standardized	383	Neonatal sepsis and other neonatal infections	3	Rate	1990	2019	-0.223972	0.233261	-0.528063
1	Deaths	126	Costa Rica	1	Male	22	All ages	383	Neonatal sepsis and other neonatal infections	1	Number	1990	2019	-0.752896	-0.57198	-0.862619
1	Deaths	126	Costa Rica	2	Female	22	All ages	383	Neonatal sepsis and other neonatal infections	1	Number	1990	2019	-0.696807	-0.49389	-0.819019
1	Deaths	126	Costa Rica	3	Both	22	All ages	383	Neonatal sepsis and other neonatal infections	1	Number	1990	2019	-0.72944	-0.539608	-0.844406
1	Deaths	126	Costa Rica	1	Male	22	All ages	383	Neonatal sepsis and other neonatal infections	3	Rate	1990	2019	-0.835416	-0.714916	-0.908497
1	Deaths	126	Costa Rica	2	Female	22	All ages	383	Neonatal sepsis and other neonatal infections	3	Rate	1990	2019	-0.810733	-0.684063	-0.887023
1	Deaths	126	Costa Rica	3	Both	22	All ages	383	Neonatal sepsis and other neonatal infections	3	Rate	1990	2019	-0.825625	-0.703279	-0.899721
1	Deaths	126	Costa Rica	1	Male	27	Age-standardized	383	Neonatal sepsis and other neonatal infections	3	Rate	1990	2019	-0.698509	-0.477343	-0.832474
1	Deaths	126	Costa Rica	2	Female	27	Age-standardized	383	Neonatal sepsis and other neonatal infections	3	Rate	1990	2019	-0.631806	-0.384792	-0.78046
1	Deaths	126	Costa Rica	3	Both	27	Age-standardized	383	Neonatal sepsis and other neonatal infections	3	Rate	1990	2019	-0.67065	-0.439485	-0.810632
1	Deaths	139	Algeria	1	Male	22	All ages	383	Neonatal sepsis and other neonatal infections	1	Number	1990	2019	-0.175555	0.948559	-0.645921
1	Deaths	139	Algeria	2	Female	22	All ages	383	Neonatal sepsis and other neonatal infections	1	Number	1990	2019	-0.198822	0.814453	-0.663088
1	Deaths	139	Algeria	3	Both	22	All ages	383	Neonatal sepsis and other neonatal infections	1	Number	1990	2019	-0.185561	0.573924	-0.564199
1	Deaths	139	Algeria	1	Male	22	All ages	383	Neonatal sepsis and other neonatal infections	3	Rate	1990	2019	-0.502842	0.175021	-0.786483
1	Deaths	139	Algeria	2	Female	22	All ages	383	Neonatal sepsis and other neonatal infections	3	Rate	1990	2019	-0.515018	0.0983539	-0.796055
1	Deaths	139	Algeria	3	Both	22	All ages	383	Neonatal sepsis and other neonatal infections	3	Rate	1990	2019	-0.507946	-0.049093	-0.736705
1	Deaths	139	Algeria	1	Male	27	Age-standardized	383	Neonatal sepsis and other neonatal infections	3	Rate	1990	2019	-0.283748	0.687505	-0.691847
1	Deaths	139	Algeria	2	Female	27	Age-standardized	383	Neonatal sepsis and other neonatal infections	3	Rate	1990	2019	-0.298884	0.589046	-0.704726
1	Deaths	139	Algeria	3	Both	27	Age-standardized	383	Neonatal sepsis and other neonatal infections	3	Rate	1990	2019	-0.289927	0.371187	-0.621166
1	Deaths	349	Greenland	1	Male	22	All ages	383	Neonatal sepsis and other neonatal infections	1	Number	1990	2019	-0.563844	-0.136268	-0.784721
1	Deaths	349	Greenland	2	Female	22	All ages	383	Neonatal sepsis and other neonatal infections	1	Number	1990	2019	-0.334124	0.286597	-0.667821
1	Deaths	349	Greenland	3	Both	22	All ages	383	Neonatal sepsis and other neonatal infections	1	Number	1990	2019	-0.526607	-0.142368	-0.745165
1	Deaths	349	Greenland	1	Male	22	All ages	383	Neonatal sepsis and other neonatal infections	3	Rate	1990	2019	-0.55661	-0.121942	-0.78115
1	Deaths	349	Greenland	2	Female	22	All ages	383	Neonatal sepsis and other neonatal infections	3	Rate	1990	2019	-0.361711	0.233295	-0.681582
1	Deaths	349	Greenland	3	Both	22	All ages	383	Neonatal sepsis and other neonatal infections	3	Rate	1990	2019	-0.531755	-0.151696	-0.747936
1	Deaths	349	Greenland	1	Male	27	Age-standardized	383	Neonatal sepsis and other neonatal infections	3	Rate	1990	2019	-0.364166	0.260774	-0.686271
1	Deaths	349	Greenland	2	Female	27	Age-standardized	383	Neonatal sepsis and other neonatal infections	3	Rate	1990	2019	0.0203848	0.971794	-0.490883
1	Deaths	349	Greenland	3	Both	27	Age-standardized	383	Neonatal sepsis and other neonatal infections	3	Rate	1990	2019	-0.292732	0.281928	-0.619976
1	Deaths	522	Sudan	1	Male	22	All ages	383	Neonatal sepsis and other neonatal infections	1	Number	1990	2019	-0.131142	1.20746	-0.645917
1	Deaths	522	Sudan	2	Female	22	All ages	383	Neonatal sepsis and other neonatal infections	1	Number	1990	2019	-0.0302188	1.64216	-0.634018
1	Deaths	522	Sudan	3	Both	22	All ages	383	Neonatal sepsis and other neonatal infections	1	Number	1990	2019	-0.0880111	0.90939	-0.533962
1	Deaths	522	Sudan	1	Male	22	All ages	383	Neonatal sepsis and other neonatal infections	3	Rate	1990	2019	-0.571497	0.0886766	-0.825373
1	Deaths	522	Sudan	2	Female	22	All ages	383	Neonatal sepsis and other neonatal infections	3	Rate	1990	2019	-0.518213	0.312623	-0.81818
1	Deaths	522	Sudan	3	Both	22	All ages	383	Neonatal sepsis and other neonatal infections	3	Rate	1990	2019	-0.548597	-0.0549185	-0.769328
1	Deaths	522	Sudan	1	Male	27	Age-standardized	383	Neonatal sepsis and other neonatal infections	3	Rate	1990	2019	-0.276304	0.839841	-0.703609
1	Deaths	522	Sudan	2	Female	27	Age-standardized	383	Neonatal sepsis and other neonatal infections	3	Rate	1990	2019	-0.223629	1.109	-0.706015
1	Deaths	522	Sudan	3	Both	27	Age-standardized	383	Neonatal sepsis and other neonatal infections	3	Rate	1990	2019	-0.254688	0.561077	-0.618644
1	Deaths	435	South Sudan	1	Male	22	All ages	383	Neonatal sepsis and other neonatal infections	1	Number	1990	2019	0.148871	1.51002	-0.466999
1	Deaths	435	South Sudan	2	Female	22	All ages	383	Neonatal sepsis and other neonatal infections	1	Number	1990	2019	0.205014	1.60438	-0.426419
1	Deaths	435	South Sudan	3	Both	22	All ages	383	Neonatal sepsis and other neonatal infections	1	Number	1990	2019	0.171482	1.02181	-0.350773
1	Deaths	435	South Sudan	1	Male	22	All ages	383	Neonatal sepsis and other neonatal infections	3	Rate	1990	2019	-0.235776	0.669654	-0.64545
1	Deaths	435	South Sudan	2	Female	22	All ages	383	Neonatal sepsis and other neonatal infections	3	Rate	1990	2019	-0.280662	0.554696	-0.657598
1	Deaths	435	South Sudan	3	Both	22	All ages	383	Neonatal sepsis and other neonatal infections	3	Rate	1990	2019	-0.260551	0.276181	-0.590203
1	Deaths	435	South Sudan	1	Male	27	Age-standardized	383	Neonatal sepsis and other neonatal infections	3	Rate	1990	2019	-0.205578	0.730787	-0.62899
1	Deaths	435	South Sudan	2	Female	27	Age-standardized	383	Neonatal sepsis and other neonatal infections	3	Rate	1990	2019	-0.168202	0.788282	-0.603539
1	Deaths	435	South Sudan	3	Both	27	Age-standardized	383	Neonatal sepsis and other neonatal infections	3	Rate	1990	2019	-0.190618	0.397939	-0.554772
1	Deaths	89	Netherlands	1	Male	22	All ages	383	Neonatal sepsis and other neonatal infections	1	Number	1990	2019	-0.288475	0.00901289	-0.517408
1	Deaths	89	Netherlands	2	Female	22	All ages	383	Neonatal sepsis and other neonatal infections	1	Number	1990	2019	0.140697	0.605992	-0.208116
1	Deaths	89	Netherlands	3	Both	22	All ages	383	Neonatal sepsis and other neonatal infections	1	Number	1990	2019	-0.131498	0.214613	-0.385513
1	Deaths	89	Netherlands	1	Male	22	All ages	383	Neonatal sepsis and other neonatal infections	3	Rate	1990	2019	-0.383649	-0.125952	-0.581959
1	Deaths	89	Netherlands	2	Female	22	All ages	383	Neonatal sepsis and other neonatal infections	3	Rate	1990	2019	-0.00377654	0.402587	-0.308411
1	Deaths	89	Netherlands	3	Both	22	All ages	383	Neonatal sepsis and other neonatal infections	3	Rate	1990	2019	-0.244559	0.0564951	-0.465507
1	Deaths	89	Netherlands	1	Male	27	Age-standardized	383	Neonatal sepsis and other neonatal infections	3	Rate	1990	2019	-0.217257	0.109593	-0.46936
1	Deaths	89	Netherlands	2	Female	27	Age-standardized	383	Neonatal sepsis and other neonatal infections	3	Rate	1990	2019	0.262359	0.778001	-0.123672
1	Deaths	89	Netherlands	3	Both	27	Age-standardized	383	Neonatal sepsis and other neonatal infections	3	Rate	1990	2019	-0.0418377	0.339943	-0.322438
1	Deaths	140	Bahrain	1	Male	22	All ages	383	Neonatal sepsis and other neonatal infections	1	Number	1990	2019	-0.529931	-0.113204	-0.747128
1	Deaths	140	Bahrain	2	Female	22	All ages	383	Neonatal sepsis and other neonatal infections	1	Number	1990	2019	0.0685773	1.03654	-0.41774
1	Deaths	140	Bahrain	3	Both	22	All ages	383	Neonatal sepsis and other neonatal infections	1	Number	1990	2019	-0.347678	0.0883711	-0.585339
1	Deaths	140	Bahrain	1	Male	22	All ages	383	Neonatal sepsis and other neonatal infections	3	Rate	1990	2019	-0.8458	-0.709099	-0.917049
1	Deaths	140	Bahrain	2	Female	22	All ages	383	Neonatal sepsis and other neonatal infections	3	Rate	1990	2019	-0.581314	-0.202048	-0.771861
1	Deaths	140	Bahrain	3	Both	22	All ages	383	Neonatal sepsis and other neonatal infections	3	Rate	1990	2019	-0.770283	-0.616727	-0.853976
1	Deaths	140	Bahrain	1	Male	27	Age-standardized	383	Neonatal sepsis and other neonatal infections	3	Rate	1990	2019	-0.512532	-0.0781759	-0.738775
1	Deaths	140	Bahrain	2	Female	27	Age-standardized	383	Neonatal sepsis and other neonatal infections	3	Rate	1990	2019	0.104973	1.09739	-0.403787
1	Deaths	140	Bahrain	3	Both	27	Age-standardized	383	Neonatal sepsis and other neonatal infections	3	Rate	1990	2019	-0.324464	0.130201	-0.571072
1	Deaths	351	Guam	1	Male	22	All ages	383	Neonatal sepsis and other neonatal infections	1	Number	1990	2019	0.0443003	1.00876	-0.493109
1	Deaths	351	Guam	2	Female	22	All ages	383	Neonatal sepsis and other neonatal infections	1	Number	1990	2019	-0.16529	0.648087	-0.562956
1	Deaths	351	Guam	3	Both	22	All ages	383	Neonatal sepsis and other neonatal infections	1	Number	1990	2019	-0.0366521	0.548736	-0.432279
1	Deaths	351	Guam	1	Male	22	All ages	383	Neonatal sepsis and other neonatal infections	3	Rate	1990	2019	-0.134503	0.664827	-0.579898
1	Deaths	351	Guam	2	Female	22	All ages	383	Neonatal sepsis and other neonatal infections	3	Rate	1990	2019	-0.355185	0.273152	-0.662382
1	Deaths	351	Guam	3	Both	22	All ages	383	Neonatal sepsis and other neonatal infections	3	Rate	1990	2019	-0.227864	0.241332	-0.544964
1	Deaths	351	Guam	1	Male	27	Age-standardized	383	Neonatal sepsis and other neonatal infections	3	Rate	1990	2019	0.187141	1.28028	-0.42462
1	Deaths	351	Guam	2	Female	27	Age-standardized	383	Neonatal sepsis and other neonatal infections	3	Rate	1990	2019	-0.0295296	0.915307	-0.492082
1	Deaths	351	Guam	3	Both	27	Age-standardized	383	Neonatal sepsis and other neonatal infections	3	Rate	1990	2019	0.107095	0.777984	-0.347574
1	Deaths	179	Ethiopia	1	Male	22	All ages	383	Neonatal sepsis and other neonatal infections	1	Number	1990	2019	0.052262	0.781679	-0.389753
1	Deaths	179	Ethiopia	2	Female	22	All ages	383	Neonatal sepsis and other neonatal infections	1	Number	1990	2019	0.192347	0.910919	-0.251298
1	Deaths	179	Ethiopia	3	Both	22	All ages	383	Neonatal sepsis and other neonatal infections	1	Number	1990	2019	0.105215	0.65818	-0.29145
1	Deaths	179	Ethiopia	1	Male	22	All ages	383	Neonatal sepsis and other neonatal infections	3	Rate	1990	2019	-0.499984	-0.153378	-0.710021
1	Deaths	179	Ethiopia	2	Female	22	All ages	383	Neonatal sepsis and other neonatal infections	3	Rate	1990	2019	-0.427465	-0.0824252	-0.640492
1	Deaths	179	Ethiopia	3	Both	22	All ages	383	Neonatal sepsis and other neonatal infections	3	Rate	1990	2019	-0.472089	-0.207962	-0.661558
1	Deaths	179	Ethiopia	1	Male	27	Age-standardized	383	Neonatal sepsis and other neonatal infections	3	Rate	1990	2019	-0.293487	0.193173	-0.590895
1	Deaths	179	Ethiopia	2	Female	27	Age-standardized	383	Neonatal sepsis and other neonatal infections	3	Rate	1990	2019	-0.204411	0.272504	-0.499569
1	Deaths	179	Ethiopia	3	Both	27	Age-standardized	383	Neonatal sepsis and other neonatal infections	3	Rate	1990	2019	-0.260107	0.108551	-0.524932
6	Incidence	154	Tunisia	1	Male	22	All ages	383	Neonatal sepsis and other neonatal infections	1	Number	1990	2019	-0.0138901	0.205531	-0.163872
6	Incidence	154	Tunisia	2	Female	22	All ages	383	Neonatal sepsis and other neonatal infections	1	Number	1990	2019	-0.111447	0.0878767	-0.267659
6	Incidence	154	Tunisia	3	Both	22	All ages	383	Neonatal sepsis and other neonatal infections	1	Number	1990	2019	-0.0555513	0.121306	-0.178832
6	Incidence	154	Tunisia	1	Male	22	All ages	383	Neonatal sepsis and other neonatal infections	3	Rate	1990	2019	-0.267855	-0.104944	-0.37921
6	Incidence	154	Tunisia	2	Female	22	All ages	383	Neonatal sepsis and other neonatal infections	3	Rate	1990	2019	-0.363559	-0.22079	-0.475448
6	Incidence	154	Tunisia	3	Both	22	All ages	383	Neonatal sepsis and other neonatal infections	3	Rate	1990	2019	-0.311204	-0.18222	-0.401114
6	Incidence	154	Tunisia	1	Male	27	Age-standardized	383	Neonatal sepsis and other neonatal infections	3	Rate	1990	2019	0.386197	0.694281	0.176746
6	Incidence	154	Tunisia	2	Female	27	Age-standardized	383	Neonatal sepsis and other neonatal infections	3	Rate	1990	2019	0.25798	0.540045	0.0364914
6	Incidence	154	Tunisia	3	Both	27	Age-standardized	383	Neonatal sepsis and other neonatal infections	3	Rate	1990	2019	0.332099	0.580314	0.158308
6	Incidence	45	Bulgaria	1	Male	22	All ages	383	Neonatal sepsis and other neonatal infections	1	Number	1990	2019	1.72031	2.37488	1.09746
6	Incidence	45	Bulgaria	2	Female	22	All ages	383	Neonatal sepsis and other neonatal infections	1	Number	1990	2019	1.04352	1.48789	0.651901
6	Incidence	45	Bulgaria	3	Both	22	All ages	383	Neonatal sepsis and other neonatal infections	1	Number	1990	2019	1.35378	1.77472	0.967016
6	Incidence	45	Bulgaria	1	Male	22	All ages	383	Neonatal sepsis and other neonatal infections	3	Rate	1990	2019	2.45864	3.29087	1.66674
6	Incidence	45	Bulgaria	2	Female	22	All ages	383	Neonatal sepsis and other neonatal infections	3	Rate	1990	2019	1.52049	2.06859	1.03747
6	Incidence	45	Bulgaria	3	Both	22	All ages	383	Neonatal sepsis and other neonatal infections	3	Rate	1990	2019	1.94661	2.47356	1.46243
6	Incidence	45	Bulgaria	1	Male	27	Age-standardized	383	Neonatal sepsis and other neonatal infections	3	Rate	1990	2019	3.45597	4.52627	2.43748
6	Incidence	45	Bulgaria	2	Female	27	Age-standardized	383	Neonatal sepsis and other neonatal infections	3	Rate	1990	2019	2.35435	3.08179	1.71327
6	Incidence	45	Bulgaria	3	Both	27	Age-standardized	383	Neonatal sepsis and other neonatal infections	3	Rate	1990	2019	2.8594	3.54781	2.22673
6	Incidence	46	Croatia	1	Male	22	All ages	383	Neonatal sepsis and other neonatal infections	1	Number	1990	2019	0.125298	0.36182	-0.0650819
6	Incidence	46	Croatia	2	Female	22	All ages	383	Neonatal sepsis and other neonatal infections	1	Number	1990	2019	0.074986	0.326104	-0.125817
6	Incidence	46	Croatia	3	Both	22	All ages	383	Neonatal sepsis and other neonatal infections	1	Number	1990	2019	0.105343	0.276062	-0.0467381
6	Incidence	46	Croatia	1	Male	22	All ages	383	Neonatal sepsis and other neonatal infections	3	Rate	1990	2019	0.300441	0.573775	0.0804301
6	Incidence	46	Croatia	2	Female	22	All ages	383	Neonatal sepsis and other neonatal infections	3	Rate	1990	2019	0.238159	0.527394	0.00687636
6	Incidence	46	Croatia	3	Both	22	All ages	383	Neonatal sepsis and other neonatal infections	3	Rate	1990	2019	0.275188	0.472139	0.0997381
6	Incidence	46	Croatia	1	Male	27	Age-standardized	383	Neonatal sepsis and other neonatal infections	3	Rate	1990	2019	0.759499	1.12792	0.461897
6	Incidence	46	Croatia	2	Female	27	Age-standardized	383	Neonatal sepsis and other neonatal infections	3	Rate	1990	2019	0.67309	1.06494	0.360708
6	Incidence	46	Croatia	3	Both	27	Age-standardized	383	Neonatal sepsis and other neonatal infections	3	Rate	1990	2019	0.724388	0.991033	0.487498
6	Incidence	58	Estonia	1	Male	22	All ages	383	Neonatal sepsis and other neonatal infections	1	Number	1990	2019	-0.766158	-0.70636	-0.821982
6	Incidence	58	Estonia	2	Female	22	All ages	383	Neonatal sepsis and other neonatal infections	1	Number	1990	2019	-0.46931	-0.340614	-0.565644
6	Incidence	58	Estonia	3	Both	22	All ages	383	Neonatal sepsis and other neonatal infections	1	Number	1990	2019	-0.694592	-0.627688	-0.758613
6	Incidence	58	Estonia	1	Male	22	All ages	383	Neonatal sepsis and other neonatal infections	3	Rate	1990	2019	-0.722608	-0.651672	-0.788829
6	Incidence	58	Estonia	2	Female	22	All ages	383	Neonatal sepsis and other neonatal infections	3	Rate	1990	2019	-0.361352	-0.206475	-0.477282
6	Incidence	58	Estonia	3	Both	22	All ages	383	Neonatal sepsis and other neonatal infections	3	Rate	1990	2019	-0.634937	-0.554965	-0.711463
6	Incidence	58	Estonia	1	Male	27	Age-standardized	383	Neonatal sepsis and other neonatal infections	3	Rate	1990	2019	-0.625674	-0.52999	-0.714906
6	Incidence	58	Estonia	2	Female	27	Age-standardized	383	Neonatal sepsis and other neonatal infections	3	Rate	1990	2019	-0.143699	0.0640146	-0.299229
6	Incidence	58	Estonia	3	Both	27	Age-standardized	383	Neonatal sepsis and other neonatal infections	3	Rate	1990	2019	-0.509457	-0.402342	-0.612227
6	Incidence	131	Nicaragua	1	Male	22	All ages	383	Neonatal sepsis and other neonatal infections	1	Number	1990	2019	-0.23934	-0.0116533	-0.413084
6	Incidence	131	Nicaragua	2	Female	22	All ages	383	Neonatal sepsis and other neonatal infections	1	Number	1990	2019	-0.171861	0.0724019	-0.366332
6	Incidence	131	Nicaragua	3	Both	22	All ages	383	Neonatal sepsis and other neonatal infections	1	Number	1990	2019	-0.205387	-0.00646038	-0.364137
6	Incidence	131	Nicaragua	1	Male	22	All ages	383	Neonatal sepsis and other neonatal infections	3	Rate	1990	2019	-0.54766	-0.412262	-0.65098
6	Incidence	131	Nicaragua	2	Female	22	All ages	383	Neonatal sepsis and other neonatal infections	3	Rate	1990	2019	-0.50361	-0.357198	-0.620177
6	Incidence	131	Nicaragua	3	Both	22	All ages	383	Neonatal sepsis and other neonatal infections	3	Rate	1990	2019	-0.525563	-0.406791	-0.620347
6	Incidence	131	Nicaragua	1	Male	27	Age-standardized	383	Neonatal sepsis and other neonatal infections	3	Rate	1990	2019	-0.169581	0.0788458	-0.358987
6	Incidence	131	Nicaragua	2	Female	27	Age-standardized	383	Neonatal sepsis and other neonatal infections	3	Rate	1990	2019	-0.0947078	0.171986	-0.306953
6	Incidence	131	Nicaragua	3	Both	27	Age-standardized	383	Neonatal sepsis and other neonatal infections	3	Rate	1990	2019	-0.131937	0.0848052	-0.304892
6	Incidence	118	Suriname	1	Male	22	All ages	383	Neonatal sepsis and other neonatal infections	1	Number	1990	2019	0.0574594	0.262887	-0.10383
6	Incidence	118	Suriname	2	Female	22	All ages	383	Neonatal sepsis and other neonatal infections	1	Number	1990	2019	0.0841565	0.277726	-0.0716447
6	Incidence	118	Suriname	3	Both	22	All ages	383	Neonatal sepsis and other neonatal infections	1	Number	1990	2019	0.0708133	0.20287	-0.0454748
6	Incidence	118	Suriname	1	Male	22	All ages	383	Neonatal sepsis and other neonatal infections	3	Rate	1990	2019	-0.277743	-0.137434	-0.387906
6	Incidence	118	Suriname	2	Female	22	All ages	383	Neonatal sepsis and other neonatal infections	3	Rate	1990	2019	-0.284579	-0.156845	-0.38739
6	Incidence	118	Suriname	3	Both	22	All ages	383	Neonatal sepsis and other neonatal infections	3	Rate	1990	2019	-0.281137	-0.192484	-0.359204
6	Incidence	118	Suriname	1	Male	27	Age-standardized	383	Neonatal sepsis and other neonatal infections	3	Rate	1990	2019	0.0621117	0.268655	-0.0997051
6	Incidence	118	Suriname	2	Female	27	Age-standardized	383	Neonatal sepsis and other neonatal infections	3	Rate	1990	2019	0.103132	0.300066	-0.0553454
6	Incidence	118	Suriname	3	Both	27	Age-standardized	383	Neonatal sepsis and other neonatal infections	3	Rate	1990	2019	0.0824535	0.215745	-0.0354793
6	Incidence	143	Iraq	1	Male	22	All ages	383	Neonatal sepsis and other neonatal infections	1	Number	1990	2019	1.19474	1.64071	0.839694
6	Incidence	143	Iraq	2	Female	22	All ages	383	Neonatal sepsis and other neonatal infections	1	Number	1990	2019	0.643481	1.03863	0.316911
6	Incidence	143	Iraq	3	Both	22	All ages	383	Neonatal sepsis and other neonatal infections	1	Number	1990	2019	0.906112	1.25863	0.634593
6	Incidence	143	Iraq	1	Male	22	All ages	383	Neonatal sepsis and other neonatal infections	3	Rate	1990	2019	-0.0865211	0.0990969	-0.234297
6	Incidence	143	Iraq	2	Female	22	All ages	383	Neonatal sepsis and other neonatal infections	3	Rate	1990	2019	-0.310688	-0.144955	-0.447658
6	Incidence	143	Iraq	3	Both	22	All ages	383	Neonatal sepsis and other neonatal infections	3	Rate	1990	2019	-0.203667	-0.0563924	-0.317102
6	Incidence	143	Iraq	1	Male	27	Age-standardized	383	Neonatal sepsis and other neonatal infections	3	Rate	1990	2019	0.598955	0.923004	0.341784
6	Incidence	143	Iraq	2	Female	27	Age-standardized	383	Neonatal sepsis and other neonatal infections	3	Rate	1990	2019	0.196075	0.483272	-0.0414827
6	Incidence	143	Iraq	3	Both	27	Age-standardized	383	Neonatal sepsis and other neonatal infections	3	Rate	1990	2019	0.387852	0.645834	0.189461
6	Incidence	6	China	1	Male	22	All ages	383	Neonatal sepsis and other neonatal infections	1	Number	1990	2019	0.0258429	0.142789	-0.089431
6	Incidence	6	China	2	Female	22	All ages	383	Neonatal sepsis and other neonatal infections	1	Number	1990	2019	0.0989075	0.244815	-0.0428561
6	Incidence	6	China	3	Both	22	All ages	383	Neonatal sepsis and other neonatal infections	1	Number	1990	2019	0.0586799	0.184797	-0.0624327
6	Incidence	6	China	1	Male	22	All ages	383	Neonatal sepsis and other neonatal infections	3	Rate	1990	2019	-0.1364	-0.0379499	-0.233443
6	Incidence	6	China	2	Female	22	All ages	383	Neonatal sepsis and other neonatal infections	3	Rate	1990	2019	-0.096499	0.0234635	-0.213054
6	Incidence	6	China	3	Both	22	All ages	383	Neonatal sepsis and other neonatal infections	3	Rate	1990	2019	-0.118965	-0.0140102	-0.219755
6	Incidence	6	China	1	Male	27	Age-standardized	383	Neonatal sepsis and other neonatal infections	3	Rate	1990	2019	0.623034	0.809634	0.439097
6	Incidence	6	China	2	Female	27	Age-standardized	383	Neonatal sepsis and other neonatal infections	3	Rate	1990	2019	0.798078	1.03928	0.566466
6	Incidence	6	China	3	Both	27	Age-standardized	383	Neonatal sepsis and other neonatal infections	3	Rate	1990	2019	0.701376	0.904839	0.505876
6	Incidence	51	Poland	1	Male	22	All ages	383	Neonatal sepsis and other neonatal infections	1	Number	1990	2019	-0.774507	-0.715313	-0.817158
6	Incidence	51	Poland	2	Female	22	All ages	383	Neonatal sepsis and other neonatal infections	1	Number	1990	2019	-0.703182	-0.636521	-0.757589
6	Incidence	51	Poland	3	Both	22	All ages	383	Neonatal sepsis and other neonatal infections	1	Number	1990	2019	-0.747722	-0.686969	-0.794955
6	Incidence	51	Poland	1	Male	22	All ages	383	Neonatal sepsis and other neonatal infections	3	Rate	1990	2019	-0.774931	-0.715847	-0.817501
6	Incidence	51	Poland	2	Female	22	All ages	383	Neonatal sepsis and other neonatal infections	3	Rate	1990	2019	-0.7068	-0.640952	-0.760544
6	Incidence	51	Poland	3	Both	22	All ages	383	Neonatal sepsis and other neonatal infections	3	Rate	1990	2019	-0.749538	-0.689222	-0.796431
6	Incidence	51	Poland	1	Male	27	Age-standardized	383	Neonatal sepsis and other neonatal infections	3	Rate	1990	2019	-0.668635	-0.5818	-0.731071
6	Incidence	51	Poland	2	Female	27	Age-standardized	383	Neonatal sepsis and other neonatal infections	3	Rate	1990	2019	-0.562109	-0.463712	-0.642234
6	Incidence	51	Poland	3	Both	27	Age-standardized	383	Neonatal sepsis and other neonatal infections	3	Rate	1990	2019	-0.628574	-0.539315	-0.698022
6	Incidence	144	Jordan	1	Male	22	All ages	383	Neonatal sepsis and other neonatal infections	1	Number	1990	2019	2.13612	2.84198	1.52699
6	Incidence	144	Jordan	2	Female	22	All ages	383	Neonatal sepsis and other neonatal infections	1	Number	1990	2019	1.30558	1.79285	0.909866
6	Incidence	144	Jordan	3	Both	22	All ages	383	Neonatal sepsis and other neonatal infections	1	Number	1990	2019	1.71948	2.18786	1.28102
6	Incidence	144	Jordan	1	Male	22	All ages	383	Neonatal sepsis and other neonatal infections	3	Rate	1990	2019	-0.00317776	0.221181	-0.196789
6	Incidence	144	Jordan	2	Female	22	All ages	383	Neonatal sepsis and other neonatal infections	3	Rate	1990	2019	-0.235545	-0.0739807	-0.366751
6	Incidence	144	Jordan	3	Both	22	All ages	383	Neonatal sepsis and other neonatal infections	3	Rate	1990	2019	-0.118228	0.0336419	-0.260397
6	Incidence	144	Jordan	1	Male	27	Age-standardized	383	Neonatal sepsis and other neonatal infections	3	Rate	1990	2019	0.738167	1.12876	0.401142
6	Incidence	144	Jordan	2	Female	27	Age-standardized	383	Neonatal sepsis and other neonatal infections	3	Rate	1990	2019	0.273729	0.542779	0.0552795
6	Incidence	144	Jordan	3	Both	27	Age-standardized	383	Neonatal sepsis and other neonatal infections	3	Rate	1990	2019	0.504872	0.764281	0.261789
6	Incidence	123	Peru	1	Male	22	All ages	383	Neonatal sepsis and other neonatal infections	1	Number	1990	2019	-0.053391	0.0809653	-0.185677
6	Incidence	123	Peru	2	Female	22	All ages	383	Neonatal sepsis and other neonatal infections	1	Number	1990	2019	-0.0729827	0.0566053	-0.196039
6	Incidence	123	Peru	3	Both	22	All ages	383	Neonatal sepsis and other neonatal infections	1	Number	1990	2019	-0.0627632	0.0419168	-0.170482
6	Incidence	123	Peru	1	Male	22	All ages	383	Neonatal sepsis and other neonatal infections	3	Rate	1990	2019	-0.399075	-0.313784	-0.483053
6	Incidence	123	Peru	2	Female	22	All ages	383	Neonatal sepsis and other neonatal infections	3	Rate	1990	2019	-0.403367	-0.319964	-0.482567
6	Incidence	123	Peru	3	Both	22	All ages	383	Neonatal sepsis and other neonatal infections	3	Rate	1990	2019	-0.400916	-0.334004	-0.46977
6	Incidence	123	Peru	1	Male	27	Age-standardized	383	Neonatal sepsis and other neonatal infections	3	Rate	1990	2019	-0.0233548	0.115749	-0.159467
6	Incidence	123	Peru	2	Female	27	Age-standardized	383	Neonatal sepsis and other neonatal infections	3	Rate	1990	2019	-0.0390484	0.0950207	-0.166589
6	Incidence	123	Peru	3	Both	27	Age-standardized	383	Neonatal sepsis and other neonatal infections	3	Rate	1990	2019	-0.0307886	0.0775853	-0.142363
6	Incidence	163	India	1	Male	22	All ages	383	Neonatal sepsis and other neonatal infections	1	Number	1990	2019	0.0622918	0.162325	-0.0380911
6	Incidence	163	India	2	Female	22	All ages	383	Neonatal sepsis and other neonatal infections	1	Number	1990	2019	0.131411	0.222177	0.0300714
6	Incidence	163	India	3	Both	22	All ages	383	Neonatal sepsis and other neonatal infections	1	Number	1990	2019	0.0958193	0.184885	-0.00106423
6	Incidence	163	India	1	Male	22	All ages	383	Neonatal sepsis and other neonatal infections	3	Rate	1990	2019	-0.336672	-0.274208	-0.399354
6	Incidence	163	India	2	Female	22	All ages	383	Neonatal sepsis and other neonatal infections	3	Rate	1990	2019	-0.314912	-0.259952	-0.376275
6	Incidence	163	India	3	Both	22	All ages	383	Neonatal sepsis and other neonatal infections	3	Rate	1990	2019	-0.325834	-0.271039	-0.385438
6	Incidence	163	India	1	Male	27	Age-standardized	383	Neonatal sepsis and other neonatal infections	3	Rate	1990	2019	0.173206	0.281302	0.0629408
6	Incidence	163	India	2	Female	27	Age-standardized	383	Neonatal sepsis and other neonatal infections	3	Rate	1990	2019	0.275524	0.376118	0.162208
6	Incidence	163	India	3	Both	27	Age-standardized	383	Neonatal sepsis and other neonatal infections	3	Rate	1990	2019	0.222211	0.318626	0.115043
6	Incidence	135	Brazil	1	Male	22	All ages	383	Neonatal sepsis and other neonatal infections	1	Number	1990	2019	0.145828	0.221483	0.0616359
6	Incidence	135	Brazil	2	Female	22	All ages	383	Neonatal sepsis and other neonatal infections	1	Number	1990	2019	0.120847	0.189607	0.0494076
6	Incidence	135	Brazil	3	Both	22	All ages	383	Neonatal sepsis and other neonatal infections	1	Number	1990	2019	0.132734	0.191553	0.063328
6	Incidence	135	Brazil	1	Male	22	All ages	383	Neonatal sepsis and other neonatal infections	3	Rate	1990	2019	-0.203264	-0.150658	-0.261806
6	Incidence	135	Brazil	2	Female	22	All ages	383	Neonatal sepsis and other neonatal infections	3	Rate	1990	2019	-0.239029	-0.192346	-0.287531
6	Incidence	135	Brazil	3	Both	22	All ages	383	Neonatal sepsis and other neonatal infections	3	Rate	1990	2019	-0.221881	-0.181476	-0.269558
6	Incidence	135	Brazil	1	Male	27	Age-standardized	383	Neonatal sepsis and other neonatal infections	3	Rate	1990	2019	0.266476	0.349637	0.173066
6	Incidence	135	Brazil	2	Female	27	Age-standardized	383	Neonatal sepsis and other neonatal infections	3	Rate	1990	2019	0.246697	0.322788	0.167388
6	Incidence	135	Brazil	3	Both	27	Age-standardized	383	Neonatal sepsis and other neonatal infections	3	Rate	1990	2019	0.255893	0.321245	0.179699
6	Incidence	109	Cuba	1	Male	22	All ages	383	Neonatal sepsis and other neonatal infections	1	Number	1990	2019	-0.558645	-0.476117	-0.635236
6	Incidence	109	Cuba	2	Female	22	All ages	383	Neonatal sepsis and other neonatal infections	1	Number	1990	2019	-0.449102	-0.337943	-0.542874
6	Incidence	109	Cuba	3	Both	22	All ages	383	Neonatal sepsis and other neonatal infections	1	Number	1990	2019	-0.503071	-0.42064	-0.570265
6	Incidence	109	Cuba	1	Male	22	All ages	383	Neonatal sepsis and other neonatal infections	3	Rate	1990	2019	-0.57418	-0.494557	-0.648075
6	Incidence	109	Cuba	2	Female	22	All ages	383	Neonatal sepsis and other neonatal infections	3	Rate	1990	2019	-0.480699	-0.375915	-0.569093
6	Incidence	109	Cuba	3	Both	22	All ages	383	Neonatal sepsis and other neonatal infections	3	Rate	1990	2019	-0.526094	-0.447481	-0.590175
6	Incidence	109	Cuba	1	Male	27	Age-standardized	383	Neonatal sepsis and other neonatal infections	3	Rate	1990	2019	-0.238762	-0.0968176	-0.370806
6	Incidence	109	Cuba	2	Female	27	Age-standardized	383	Neonatal sepsis and other neonatal infections	3	Rate	1990	2019	-0.0466717	0.145074	-0.208694
6	Incidence	109	Cuba	3	Both	27	Age-standardized	383	Neonatal sepsis and other neonatal infections	3	Rate	1990	2019	-0.141528	0.000660229	-0.257272
6	Incidence	150	Oman	1	Male	22	All ages	383	Neonatal sepsis and other neonatal infections	1	Number	1990	2019	1.03581	1.45552	0.694391
6	Incidence	150	Oman	2	Female	22	All ages	383	Neonatal sepsis and other neonatal infections	1	Number	1990	2019	0.729339	1.07965	0.46051
6	Incidence	150	Oman	3	Both	22	All ages	383	Neonatal sepsis and other neonatal infections	1	Number	1990	2019	0.897244	1.15846	0.666042
6	Incidence	150	Oman	1	Male	22	All ages	383	Neonatal sepsis and other neonatal infections	3	Rate	1990	2019	-0.218905	-0.0578716	-0.349901
6	Incidence	150	Oman	2	Female	22	All ages	383	Neonatal sepsis and other neonatal infections	3	Rate	1990	2019	-0.140744	0.0333133	-0.274317
6	Incidence	150	Oman	3	Both	22	All ages	383	Neonatal sepsis and other neonatal infections	3	Rate	1990	2019	-0.195742	-0.0850122	-0.29375
6	Incidence	150	Oman	1	Male	27	Age-standardized	383	Neonatal sepsis and other neonatal infections	3	Rate	1990	2019	0.725637	1.07922	0.436126
6	Incidence	150	Oman	2	Female	27	Age-standardized	383	Neonatal sepsis and other neonatal infections	3	Rate	1990	2019	0.455581	0.750583	0.229439
6	Incidence	150	Oman	3	Both	27	Age-standardized	383	Neonatal sepsis and other neonatal infections	3	Rate	1990	2019	0.602638	0.821896	0.407894
6	Incidence	171	Democratic Republic of the Congo	1	Male	22	All ages	383	Neonatal sepsis and other neonatal infections	1	Number	1990	2019	0.690146	0.998635	0.424511
6	Incidence	171	Democratic Republic of the Congo	2	Female	22	All ages	383	Neonatal sepsis and other neonatal infections	1	Number	1990	2019	0.710326	1.00708	0.44495
6	Incidence	171	Democratic Republic of the Congo	3	Both	22	All ages	383	Neonatal sepsis and other neonatal infections	1	Number	1990	2019	0.699673	0.953724	0.476546
6	Incidence	171	Democratic Republic of the Congo	1	Male	22	All ages	383	Neonatal sepsis and other neonatal infections	3	Rate	1990	2019	-0.266881	-0.13307	-0.382102
6	Incidence	171	Democratic Republic of the Congo	2	Female	22	All ages	383	Neonatal sepsis and other neonatal infections	3	Rate	1990	2019	-0.236149	-0.103613	-0.354668
6	Incidence	171	Democratic Republic of the Congo	3	Both	22	All ages	383	Neonatal sepsis and other neonatal infections	3	Rate	1990	2019	-0.251839	-0.140011	-0.350055
6	Incidence	171	Democratic Republic of the Congo	1	Male	27	Age-standardized	383	Neonatal sepsis and other neonatal infections	3	Rate	1990	2019	0.0848461	0.283373	-0.0857614
6	Incidence	171	Democratic Republic of the Congo	2	Female	27	Age-standardized	383	Neonatal sepsis and other neonatal infections	3	Rate	1990	2019	0.0894142	0.278305	-0.0790992
6	Incidence	171	Democratic Republic of the Congo	3	Both	27	Age-standardized	383	Neonatal sepsis and other neonatal infections	3	Rate	1990	2019	0.0868688	0.249069	-0.0553608
6	Incidence	7	Democratic People's Republic of Korea	1	Male	22	All ages	383	Neonatal sepsis and other neonatal infections	1	Number	1990	2019	-0.504862	-0.421633	-0.577765
6	Incidence	7	Democratic People's Republic of Korea	2	Female	22	All ages	383	Neonatal sepsis and other neonatal infections	1	Number	1990	2019	-0.514648	-0.429259	-0.589148
6	Incidence	7	Democratic People's Republic of Korea	3	Both	22	All ages	383	Neonatal sepsis and other neonatal infections	1	Number	1990	2019	-0.509475	-0.442273	-0.567798
6	Incidence	7	Democratic People's Republic of Korea	1	Male	22	All ages	383	Neonatal sepsis and other neonatal infections	3	Rate	1990	2019	-0.622163	-0.558651	-0.677795
6	Incidence	7	Democratic People's Republic of Korea	2	Female	22	All ages	383	Neonatal sepsis and other neonatal infections	3	Rate	1990	2019	-0.591459	-0.519584	-0.654168
6	Incidence	7	Democratic People's Republic of Korea	3	Both	22	All ages	383	Neonatal sepsis and other neonatal infections	3	Rate	1990	2019	-0.606297	-0.55236	-0.653109
6	Incidence	7	Democratic People's Republic of Korea	1	Male	27	Age-standardized	383	Neonatal sepsis and other neonatal infections	3	Rate	1990	2019	0.032543	0.20487	-0.119284
6	Incidence	7	Democratic People's Republic of Korea	2	Female	27	Age-standardized	383	Neonatal sepsis and other neonatal infections	3	Rate	1990	2019	0.010406	0.188347	-0.145283
6	Incidence	7	Democratic People's Republic of Korea	3	Both	27	Age-standardized	383	Neonatal sepsis and other neonatal infections	3	Rate	1990	2019	0.0220657	0.162705	-0.0998812
6	Incidence	11	Indonesia	1	Male	22	All ages	383	Neonatal sepsis and other neonatal infections	1	Number	1990	2019	-0.487215	-0.388815	-0.534714
6	Incidence	11	Indonesia	2	Female	22	All ages	383	Neonatal sepsis and other neonatal infections	1	Number	1990	2019	-0.421453	-0.380253	-0.458628
6	Incidence	11	Indonesia	3	Both	22	All ages	383	Neonatal sepsis and other neonatal infections	1	Number	1990	2019	-0.465848	-0.391114	-0.504361
6	Incidence	11	Indonesia	1	Male	22	All ages	383	Neonatal sepsis and other neonatal infections	3	Rate	1990	2019	-0.637682	-0.568155	-0.671243
6	Incidence	11	Indonesia	2	Female	22	All ages	383	Neonatal sepsis and other neonatal infections	3	Rate	1990	2019	-0.582005	-0.552239	-0.608864
6	Incidence	11	Indonesia	3	Both	22	All ages	383	Neonatal sepsis and other neonatal infections	3	Rate	1990	2019	-0.61837	-0.564976	-0.645887
6	Incidence	11	Indonesia	1	Male	27	Age-standardized	383	Neonatal sepsis and other neonatal infections	3	Rate	1990	2019	-0.366384	-0.244964	-0.425254
6	Incidence	11	Indonesia	2	Female	27	Age-standardized	383	Neonatal sepsis and other neonatal infections	3	Rate	1990	2019	-0.283074	-0.231398	-0.330008
6	Incidence	11	Indonesia	3	Both	27	Age-standardized	383	Neonatal sepsis and other neonatal infections	3	Rate	1990	2019	-0.339058	-0.245803	-0.38634
6	Incidence	101	Canada	1	Male	22	All ages	383	Neonatal sepsis and other neonatal infections	1	Number	1990	2019	0.0396337	0.22323	-0.135987
[truncated: 1,673 more rows]
