# Supplementary material for: Global, regional, and national incidence and mortality of neonatal sepsis and other neonatal infections, 1990–2019
Source: Front Public Health. 2023 Mar 14;11:1139832. doi: 10.3389/fpubh.2023.1139832 (PMC10043440; doi:10.3389/fpubh.2023.1139832)
Supplement: Supplementary file 4 [file Table_4.XLSX]

## Sheet: EAPC of ASIR (1990-2019)
	location	EAPC	UCI	LCI
1	Timor-Leste	-0.317385	-0.248637	-0.386085
2	Viet Nam	-0.417805	-0.358181	-0.477392
3	Democratic People's Republic of Korea	0.00329418	0.329627	-0.321977
4	Micronesia (Federated States of)	-0.449483	-0.323191	-0.575615
5	Papua New Guinea	-0.37674	-0.259642	-0.493701
6	Myanmar	-0.237364	-0.108104	-0.366456
7	Samoa	-0.903925	-0.701838	-1.1056
8	Philippines	-1.07965	-0.890684	-1.26825
9	Tonga	-0.100872	0.0559933	-0.257492
10	Solomon Islands	-0.980752	-0.751855	-1.20912
11	Vanuatu	-0.746763	-0.579899	-0.913348
12	Sri Lanka	1.2751	1.44534	1.10515
13	Thailand	2.51949	2.85745	2.18264
14	Indonesia	-1.63288	-1.53547	-1.7302
15	Bosnia and Herzegovina	2.44848	2.67791	2.21957
16	Armenia	-2.13117	-1.82636	-2.43504
17	Bahrain	2.1304	2.54104	1.72141
18	Spain	0.354616	0.761211	-0.0503375
19	Cameroon	-0.0886647	0.0660236	-0.243114
20	France	0.313602	0.511613	0.11598
21	Djibouti	0.167828	0.284174	0.051617
22	Honduras	-0.0556132	0.123191	-0.234098
23	Malaysia	-0.594697	-0.459413	-0.729797
24	Eritrea	0.236053	0.294459	0.17768
25	Germany	-0.841625	-0.754978	-0.928197
26	Montenegro	-1.46338	-1.32468	-1.60187
27	Greece	-1.4035	-0.976866	-1.82829
28	Nicaragua	0.0407756	0.305234	-0.222986
29	Australia	-0.853247	-0.77366	-0.932769
30	Switzerland	-0.976109	-0.870167	-1.08194
31	Tajikistan	-2.01584	-1.72795	-2.30288
32	Uzbekistan	0.877386	1.04841	0.706648
33	Ethiopia	0.536854	0.639406	0.434406
34	Cuba	-0.22573	-0.0263813	-0.424681
35	Romania	-1.11606	-0.83674	-1.39459
36	Russian Federation	-0.315625	-0.191764	-0.439332
37	Brunei Darussalam	1.94017	2.05346	1.82701
38	Turkmenistan	1.74855	1.97591	1.52169
39	Albania	0.928027	1.19775	0.65902
40	South Africa	1.09366	1.34173	0.846197
41	Guinea	-0.740214	-0.649132	-0.831213
42	Italy	0.480324	0.538872	0.42181
43	Peru	0.211638	0.348602	0.0748602
44	Ukraine	-1.08318	-0.915607	-1.25046
45	Eswatini	0.257258	0.409201	0.105545
46	Brazil	0.911299	1.03182	0.790918
47	Poland	-4.47492	-3.5771	-5.36438
48	Guinea-Bissau	-0.671632	-0.592915	-0.750287
49	Gabon	1.04782	1.14071	0.955002
50	Zimbabwe	-0.598461	-0.415934	-0.780654
51	Liberia	-0.749444	-0.552673	-0.945825
52	Kyrgyzstan	-0.93669	-0.727876	-1.14507
53	Yemen	0.400994	0.476092	0.325952
54	Colombia	2.42676	2.79718	2.05768
55	Argentina	-2.18815	-2.0314	-2.34465
56	Malta	0.26888	0.357814	0.180025
57	Mali	0.397449	0.538606	0.256489
58	Burundi	0.618034	0.816657	0.419803
59	Bhutan	2.5268	2.73632	2.3177
60	Denmark	0.0318499	0.0838553	-0.0201285
61	Algeria	1.78331	1.93732	1.62954
62	Oman	1.44895	1.52383	1.37413
63	Mozambique	-0.43954	-0.323552	-0.555394
64	Seychelles	0.310614	0.435327	0.186056
65	Japan	-0.178594	-0.141524	-0.21565
66	Comoros	0.347641	0.486491	0.208982
67	Serbia	-4.76333	-4.26447	-5.25959
68	Norway	-0.0721572	-0.0454131	-0.0988942
69	Netherlands	1.16589	1.2882	1.04372
70	Finland	-0.371823	-0.305655	-0.437947
71	Benin	-0.75765	-0.682274	-0.832969
72	Qatar	0.627188	0.75412	0.500416
73	Somalia	-0.74974	-0.660331	-0.839069
74	Nepal	1.18618	1.3672	1.00549
75	Rwanda	1.10429	1.26827	0.940582
76	Latvia	-0.209462	0.000148887	-0.418633
77	Burkina Faso	0.125097	0.170652	0.0795621
78	Afghanistan	0.676412	0.803989	0.548997
79	Slovakia	-0.358581	-0.0909129	-0.625531
80	United Republic of Tanzania	0.583385	0.718505	0.448446
81	Grenada	0.748659	0.810919	0.686437
82	Libya	0.365319	0.562276	0.168748
83	Sweden	-0.987761	-0.818787	-1.15645
84	Bangladesh	2.10273	2.28899	1.91681
85	Uganda	0.326148	0.49019	0.162375
86	Republic of Korea	0.057536	0.375745	-0.259664
87	Portugal	-0.974621	-0.845654	-1.10342
88	Slovenia	2.84196	3.08848	2.59603
89	Mexico	0.462532	0.70364	0.222001
90	Guyana	-0.459112	-0.287902	-0.630028
91	Morocco	0.73253	0.873774	0.591483
92	Pakistan	1.09706	1.21111	0.983143
93	Palestine	0.43926	0.691981	0.187173
94	Iceland	-1.14435	-1.04913	-1.23949
95	Saint Vincent and the Grenadines	0.277718	0.700747	-0.143534
96	Maldives	0.728328	0.92537	0.53167
97	Iran (Islamic Republic of)	1.35895	1.52012	1.19805
98	Barbados	1.51005	1.70738	1.3131
99	Andorra	-0.728469	-0.631748	-0.825095
100	Dominica	1.27145	1.45608	1.08715
101	Turkey	1.20531	1.27743	1.13324
102	United States of America	-0.156256	-0.0409786	-0.2714
103	Singapore	3.06184	3.5298	2.596
104	Sao Tome and Principe	0.524862	0.653185	0.396703
105	Lithuania	3.81954	4.51018	3.13347
106	Panama	-0.0967878	0.0723026	-0.265593
107	Zambia	0.72362	0.849631	0.597767
108	Trinidad and Tobago	-0.118441	0.171655	-0.407697
109	Bermuda	0.773463	0.924735	0.622418
110	United Kingdom	-0.348934	-0.282361	-0.415464
111	Czechia	2.49452	3.32746	1.66829
112	Ireland	0.744695	0.801594	0.687828
113	Suriname	0.479617	0.601136	0.358244
114	Democratic Republic of the Congo	0.297311	0.343051	0.251591
115	South Sudan	-0.244478	-0.168747	-0.320151
116	Dominican Republic	0.414401	0.729995	0.099795
117	Belize	0.548903	0.761969	0.336288
118	United Arab Emirates	0.736558	0.847116	0.626121
119	Kuwait	-1.03892	-0.764813	-1.31227
120	Northern Mariana Islands	0.442235	0.943854	-0.0568914
121	Palau	-0.189114	-0.00722167	-0.370675
122	Cabo Verde	2.14929	2.25944	2.03927
123	Mongolia	-0.573782	-0.405381	-0.741898
124	Republic of Moldova	-0.547355	-0.221775	-0.871872
125	Venezuela (Bolivarian Republic of)	0.740182	0.951534	0.529273
126	Cook Islands	-0.0156765	0.0926442	-0.12388
127	San Marino	-0.381858	-0.319909	-0.443768
128	Togo	-0.588751	-0.482532	-0.694858
129	Chile	-0.0101104	0.113967	-0.134034
130	Equatorial Guinea	1.56614	1.79183	1.34095
131	Lebanon	2.12642	2.24124	2.01173
132	Chad	-0.781234	-0.605254	-0.956903
133	Greenland	-0.0287003	0.0819294	-0.139208
134	Tokelau	0.4715	0.551226	0.391838
135	Bolivia (Plurinational State of)	-0.666839	-0.541364	-0.792155
136	Paraguay	-3.87963	-3.50847	-4.24936
137	Hungary	0.720627	1.02379	0.418375
138	American Samoa	-1.40924	-0.970034	-1.84649
139	Uruguay	-1.43511	-1.20605	-1.66364
140	Sudan	0.520238	0.710318	0.330516
141	Guam	-0.123279	0.527567	-0.76991
142	Tuvalu	-0.124708	0.018934	-0.268143
143	Mauritania	0.331676	0.442368	0.221107
144	Ecuador	-2.11198	-1.58762	-2.63354
145	Puerto Rico	1.76928	2.20672	1.33372
146	North Macedonia	8.40907	9.09827	7.72422
147	Niger	0.336959	0.39361	0.280339
148	Saint Kitts and Nevis	0.286804	0.377099	0.196591
149	Bulgaria	6.237	6.78522	5.69159
150	Croatia	1.0818	2.12566	0.048618
151	China	2.12201	2.23831	2.00584
152	New Zealand	1.69469	1.90454	1.48527
153	Austria	0.35053	0.486689	0.214556
154	Israel	-1.26323	-1.12694	-1.39932
155	Belgium	-0.59971	-0.303312	-0.895227
156	Cyprus	-0.616773	-0.558068	-0.675444
157	Luxembourg	-0.218694	-0.190613	-0.246767
158	Saint Lucia	1.64653	1.98532	1.30886
159	Antigua and Barbuda	0.650038	0.878062	0.422529
160	Bahamas	-0.322552	-0.163398	-0.481452
161	Guatemala	0.100906	0.31126	-0.109006
162	Haiti	0.616547	0.709991	0.523191
163	Costa Rica	-3.10913	-2.80843	-3.40891
164	Jamaica	1.91717	2.22407	1.61118
165	El Salvador	-1.4974	-1.17407	-1.81967
166	Syrian Arab Republic	-0.076018	0.0203505	-0.172294
167	Tunisia	1.00658	1.0459	0.967275
168	India	0.233652	0.400908	0.0666738
169	C么te d'Ivoire	-0.736773	-0.648978	-0.82449
170	Gambia	-1.04343	-0.949754	-1.13701
171	Ghana	0.627857	0.701335	0.554432
172	Nigeria	-0.239028	-0.151993	-0.325987
173	Monaco	-0.322332	-0.28136	-0.363288
174	Nauru	-0.543094	-0.251265	-0.834071
175	Niue	0.44813	0.603658	0.292844
176	United States Virgin Islands	0.554783	0.711439	0.39837
177	Taiwan (Province of China)	2.33297	2.65897	2.00801
178	Azerbaijan	-0.7158	-0.596023	-0.835433
179	Belarus	-0.833974	-0.692972	-0.974775
180	Fiji	-1.18506	-0.940671	-1.42884
181	Angola	0.121199	0.153073	0.0893356
182	Canada	0.604352	0.72015	0.488687
183	Egypt	0.726308	0.88769	0.565184
184	Senegal	-1.34599	-1.23766	-1.45421
185	Cambodia	0.471566	0.602379	0.340923
186	Georgia	-0.940842	-0.294983	-1.58252
187	Kiribati	-0.21462	-0.078104	-0.35095
188	Estonia	-2.97303	-2.2181	-3.72213
189	Central African Republic	-0.117001	-0.0251291	-0.208789
190	Iraq	1.50679	1.78057	1.23376
191	Kenya	-0.83674	-0.720565	-0.952779
192	Sierra Leone	-0.869199	-0.746927	-0.99132
193	Botswana	0.855624	1.02228	0.689242
194	Lao People's Democratic Republic	-0.316991	-0.271959	-0.362003
195	Kazakhstan	-0.49826	-0.365277	-0.631066
196	Marshall Islands	-0.926298	-0.837771	-1.01475
197	Congo	0.677299	0.818764	0.536034
198	Jordan	1.50051	1.57767	1.42341
199	Saudi Arabia	-1.3983	-1.20366	-1.59256
200	Lesotho	-0.0699687	0.0135234	-0.153391
201	Madagascar	-0.23252	-0.0971206	-0.367736
202	Malawi	-0.0943264	0.0303815	-0.218879
203	Namibia	1.58913	1.69914	1.47925
204	Mauritius	0.459167	0.703466	0.215461

## Sheet: EAPC of ASIR (2010-2019)
	location	EAPC	UCI	LCI
1	Brunei Darussalam	1.13096	1.28678	0.975385
2	Indonesia	-1.56718	-1.25154	-1.88182
3	Togo	0.490426	0.687362	0.293875
4	Micronesia (Federated States of)	0.296078	0.445939	0.146442
5	Republic of Korea	-0.834307	-0.391763	-1.27488
6	Latvia	-1.63233	-1.07713	-2.18442
7	Denmark	0.510725	0.627053	0.394532
8	Sao Tome and Principe	1.39424	1.64989	1.13923
9	Italy	0.642116	0.784018	0.500414
10	United States of America	-0.251523	-0.171599	-0.331382
11	Saint Vincent and the Grenadines	-2.82809	-2.42415	-3.23035
12	Democratic People's Republic of Korea	1.10052	1.44069	0.761498
13	Guinea	0.0889833	0.518118	-0.338319
14	Cameroon	1.50832	1.78313	1.23424
15	Bahrain	-1.57508	-0.820322	-2.3241
16	Bermuda	-0.661828	-0.452915	-0.870302
17	Ethiopia	-0.499447	-0.0722407	-0.924826
18	Czechia	-3.82682	-3.01669	-4.63018
19	Montenegro	-2.66348	-2.21015	-3.11472
20	Tajikistan	-2.05938	-1.93555	-2.18306
21	Eswatini	0.798635	1.30715	0.29267
22	Timor-Leste	-0.0876681	0.343088	-0.516575
23	Peru	-0.816439	-0.567792	-1.06446
24	Turkey	1.07144	1.35378	0.78988
25	Samoa	-0.592219	0.0727323	-1.25275
26	Uganda	-1.07327	-0.651443	-1.4933
27	South Sudan	-0.784374	-0.535639	-1.03249
28	Myanmar	0.784292	1.11933	0.450363
29	Pakistan	0.682216	0.788454	0.57609
30	Bosnia and Herzegovina	3.27155	3.72779	2.81732
31	Trinidad and Tobago	-2.49357	-2.07644	-2.90891
32	Mexico	-1.21523	-1.09695	-1.33338
33	San Marino	0.340767	0.442308	0.23933
34	Cuba	-1.40437	-0.967833	-1.83899
35	Djibouti	-0.207417	0.0520601	-0.466221
36	Kyrgyzstan	0.777509	1.14951	0.406877
37	Sweden	-0.0294652	0.187787	-0.246246
38	Libya	-1.64339	-1.32208	-1.96367
39	Spain	-2.68192	-2.20681	-3.15473
40	Iran (Islamic Republic of)	1.34006	1.81297	0.869347
41	Barbados	-0.689193	-0.464066	-0.91381
42	Gabon	0.160377	0.435997	-0.114488
43	Cook Islands	-0.15977	-0.0716011	-0.24786
44	South Africa	0.0348276	0.63492	-0.561686
45	Grenada	0.404965	0.715333	0.0955535
46	Honduras	-1.59387	-1.10356	-2.08176
47	Australia	-0.299043	-0.182346	-0.415604
48	Cabo Verde	1.77347	1.85076	1.69624
49	Brazil	-0.330188	-0.0516003	-0.607999
50	Bhutan	0.455812	0.676352	0.235756
51	Suriname	-0.255517	-0.132369	-0.378512
52	Chad	0.620277	0.807895	0.433007
53	Yemen	0.650023	0.930804	0.370023
54	Iceland	-0.869323	-0.63877	-1.09934
55	Sudan	2.46373	3.00942	1.92092
56	Russian Federation	0.746411	1.03752	0.456145
57	Mauritania	1.10803	1.21907	0.997101
58	Niger	0.340007	0.69263	-0.0113815
59	Armenia	-2.26052	-1.7875	-2.73126
60	Singapore	4.07987	4.24319	3.91681
61	Belize	-1.57673	-1.42462	-1.7286
62	France	1.69497	1.8524	1.53779
63	China	1.38058	1.62603	1.13573
64	Kuwait	-0.755374	-0.31603	-1.19278
65	Seychelles	-0.505643	-0.280046	-0.730729
66	Nicaragua	-2.56445	-2.09799	-3.02868
67	Andorra	-0.359004	-0.170766	-0.546887
68	Ukraine	-2.6414	-2.47026	-2.81223
69	American Samoa	-3.68924	-3.23517	-4.14119
70	C么te d'Ivoire	-0.247488	0.18265	-0.675779
71	Lithuania	-1.72291	-1.13003	-2.31224
72	Malaysia	0.349144	0.470007	0.228428
73	Philippines	-2.29483	-2.03356	-2.5554
74	Bulgaria	2.43413	2.99237	1.87892
75	Finland	0.0160565	0.117649	-0.0854326
76	Guinea-Bissau	-0.188463	0.0445927	-0.420975
77	Angola	-0.0687857	0.164052	-0.301082
78	Hungary	1.41444	1.81261	1.01783
79	Democratic Republic of the Congo	0.544949	0.692436	0.397678
80	Liberia	-1.19862	-0.702943	-1.69183
81	Malta	-0.518552	-0.452781	-0.584279
82	Zimbabwe	0.638241	1.05229	0.225888
83	Burundi	-1.37917	-1.11148	-1.64614
84	Papua New Guinea	0.283274	0.447101	0.119715
85	Romania	-1.61665	-0.816345	-2.4105
86	Belarus	-0.25513	0.307895	-0.814995
87	Egypt	1.24241	2.16028	0.332791
88	United Arab Emirates	1.67661	2.06625	1.28845
89	Lebanon	0.799354	1.00672	0.592414
90	Mongolia	-0.979291	-0.840687	-1.1177
91	Turkmenistan	0.133501	0.716083	-0.445711
92	Dominica	-0.249585	-0.0685019	-0.430341
93	Mozambique	-1.07738	-0.807494	-1.34653
94	Ireland	0.634386	0.681228	0.587565
95	Sri Lanka	-0.304116	0.269755	-0.874702
96	Switzerland	-0.466731	-0.222355	-0.710508
97	Northern Mariana Islands	-1.93371	-0.94271	-2.9148
98	Tokelau	0.604673	0.723198	0.486287
99	Bolivia (Plurinational State of)	-0.0315331	0.841834	-0.897336
100	Afghanistan	1.47972	1.82757	1.13306
101	Panama	0.0631775	0.16454	-0.0380824
102	Poland	-5.03275	-3.72659	-6.32119
103	Solomon Islands	0.768222	1.05874	0.478536
104	Colombia	-0.788593	-0.653586	-0.923416
105	Greenland	0.894914	1.04958	0.740483
106	Eritrea	0.776628	0.999368	0.55438
107	Syrian Arab Republic	-1.01437	-0.723	-1.30489
108	Antigua and Barbuda	-1.38148	-0.990972	-1.77045
109	Benin	-0.0731319	0.290628	-0.435573
110	Japan	0.171309	0.306544	0.0362554
111	Guyana	-1.26859	-1.05694	-1.47979
112	Oman	2.05431	2.23331	1.87562
113	Taiwan (Province of China)	2.12536	2.69483	1.55904
114	Israel	-1.09789	-0.85894	-1.33626
115	Viet Nam	-0.142542	0.22828	-0.511992
116	Zambia	0.999804	1.3301	0.670585
117	Morocco	2.12901	2.55695	1.70285
118	Algeria	2.69447	2.91462	2.47479
119	New Zealand	0.164176	0.437438	-0.108342
120	Nepal	-0.645715	-0.357272	-0.933323
121	United Kingdom	0.253409	0.361804	0.14513
122	Republic of Moldova	3.01725	3.56782	2.4696
123	Germany	-0.190636	-0.0899421	-0.291229
124	Somalia	-0.546486	-0.410882	-0.681907
125	Maldives	-1.31199	-0.929766	-1.69274
126	Uzbekistan	-0.0411404	0.434559	-0.514587
127	Equatorial Guinea	-0.230656	-0.0182378	-0.442623
128	Monaco	0.143127	0.256441	0.0299414
129	Saint Lucia	-1.60466	-1.37634	-1.83245
130	Netherlands	0.130696	0.329347	-0.0675621
131	North Macedonia	1.97738	2.69553	1.26426
132	Senegal	-0.436513	-0.172538	-0.699791
133	Chile	0.733069	0.777885	0.688273
134	Sierra Leone	0.581864	0.734863	0.429097
135	Kenya	-1.66166	-1.14294	-2.17767
136	Tonga	-0.43903	-0.270854	-0.606921
137	Rwanda	0.175163	0.450189	-0.0991102
138	Fiji	-1.34975	-0.881162	-1.81612
139	Palau	-0.41592	-0.325153	-0.506604
140	Gambia	-0.311038	0.0804642	-0.70101
141	Guatemala	-2.01342	-1.78809	-2.23822
142	Bangladesh	0.107219	0.470095	-0.254346
143	Tuvalu	0.342416	0.627442	0.058197
144	Mali	0.452045	0.514351	0.389777
145	Qatar	1.34609	1.73041	0.963219
146	Botswana	0.0139954	0.426037	-0.396356
147	Guam	-3.61876	-3.16538	-4.07002
148	Venezuela (Bolivarian Republic of)	-1.74933	-1.48301	-2.01492
149	Uruguay	-2.72969	-2.23659	-3.22029
150	Serbia	-5.21986	-4.28942	-6.14124
151	Dominican Republic	-1.8513	-1.56799	-2.13379
152	Azerbaijan	-0.475178	-0.23674	-0.713045
153	Canada	0.0289139	0.0940442	-0.036174
154	Argentina	-1.68717	-1.30989	-2.06301
155	Vanuatu	0.129824	0.372396	-0.112163
156	Ecuador	-3.65144	-3.21933	-4.08162
157	Iraq	1.6388	1.75896	1.51878
158	Palestine	1.87117	2.0519	1.69076
159	Burkina Faso	0.310256	0.471506	0.149265
160	United States Virgin Islands	-0.742888	-0.533734	-0.951602
161	Comoros	-1.19839	-0.91177	-1.48417
162	Albania	1.94964	2.49819	1.40403
163	Greece	0.135045	0.176581	0.0935253
164	Estonia	-6.2144	-5.33384	-7.08678
165	Portugal	0.0949972	0.310437	-0.11998
166	United Republic of Tanzania	-0.573851	-0.2071	-0.939254
167	Nauru	2.51199	2.63868	2.38546
168	Madagascar	-0.965146	-0.621073	-1.30803
169	Ghana	0.231344	0.540702	-0.0770611
170	Paraguay	-4.32118	-3.55438	-5.08188
171	Puerto Rico	-2.11657	-1.68955	-2.54174
172	Slovakia	1.83622	2.15145	1.52196
173	Thailand	-0.258379	0.484092	-0.995364
174	Central African Republic	-1.11722	-0.978835	-1.2554
175	Lesotho	0.174831	0.491177	-0.14052
176	Jordan	1.76479	1.95881	1.57114
177	Bahamas	-1.81197	-1.55742	-2.06585
178	Norway	0.126261	0.166377	0.0861614
179	Croatia	-4.32863	-3.60593	-5.04592
180	Luxembourg	0.0100921	0.0516173	-0.0314159
181	Tunisia	0.818047	0.892219	0.74393
182	Saint Kitts and Nevis	-0.595762	-0.379358	-0.811695
183	Costa Rica	-4.59827	-3.32377	-5.85597
184	Austria	1.63411	1.75192	1.51644
185	Niue	-0.695854	-0.585375	-0.80621
186	Malawi	-1.34402	-0.945209	-1.74122
187	Slovenia	1.52465	1.90621	1.14452
188	Congo	0.0535811	0.208577	-0.101175
189	Nigeria	-0.901951	-0.396103	-1.40523
190	Cambodia	1.06126	1.22464	0.898146
191	Namibia	0.80761	1.29015	0.327365
192	Saudi Arabia	-2.19032	-1.71187	-2.66644
193	Georgia	-2.91099	-2.56285	-3.25788
194	Kiribati	-0.385758	0.16553	-0.934013
195	India	2.01936	2.80938	1.23541
196	Mauritius	2.16521	2.59601	1.73623
197	Haiti	0.838011	1.31816	0.360134
198	El Salvador	-2.67772	-1.83874	-3.50953
199	Belgium	-2.33284	-2.14991	-2.51543
200	Lao People's Democratic Republic	0.11945	0.260406	-0.021308
201	Marshall Islands	-0.0439402	0.23725	-0.324341
202	Kazakhstan	-0.24147	0.605165	-1.08098
203	Jamaica	-0.567991	-0.510603	-0.625346
204	Cyprus	-0.723634	-0.576421	-0.870629

## Sheet: EAPC of ASDR (1990-2019)
	location	EAPC	UCI	LCI
1	Timor-Leste	-1.20466	-1.05556	-1.35354
2	Viet Nam	-2.12289	-2.08244	-2.16333
3	Democratic People's Republic of Korea	-0.38944	-0.224059	-0.554547
4	Micronesia (Federated States of)	-1.29995	-1.16344	-1.43627
5	Papua New Guinea	0.4116	0.605374	0.2182
6	Myanmar	-1.47045	-1.30744	-1.63319
7	Samoa	-1.22517	-1.10289	-1.34729
8	Philippines	-0.938227	-0.637411	-1.23813
9	Tonga	-0.880852	-0.761106	-1.00045
10	Solomon Islands	-1.19328	-0.878281	-1.50729
11	Vanuatu	-0.558203	-0.332415	-0.783481
12	Sri Lanka	-0.428192	-0.234445	-0.621563
13	Thailand	1.84548	2.46856	1.22619
14	Indonesia	-1.77086	-1.65149	-1.89008
15	Bosnia and Herzegovina	-0.0712755	0.228072	-0.369729
16	Armenia	-2.81019	-2.39981	-3.21885
17	Bahrain	-0.240152	0.820025	-1.28918
18	Spain	-1.52167	-1.24013	-1.8024
19	Cameroon	-0.95592	-0.856126	-1.05561
20	France	-1.38247	-0.868483	-1.89379
21	Djibouti	-0.970131	-0.793616	-1.14633
22	Honduras	-1.88498	-1.7455	-2.02426
23	Malaysia	-2.56321	-2.35999	-2.76601
24	Eritrea	-0.873732	-0.776789	-0.97058
25	Germany	-2.92722	-2.78756	-3.06668
26	Montenegro	-1.42577	-1.17886	-1.67207
27	Greece	-7.41034	-5.46235	-9.3182
28	Nicaragua	-2.77769	-2.41626	-3.13778
29	Australia	-5.5237	-5.20597	-5.84037
30	Switzerland	-2.25399	-1.85171	-2.65462
31	Tajikistan	0.149477	0.346948	-0.0476046
32	Uzbekistan	3.40315	3.87907	2.92941
33	Ethiopia	-0.73156	-0.482306	-0.980189
34	Cuba	-1.28666	-0.957362	-1.61487
35	Romania	-2.76752	-2.18196	-3.34958
36	Russian Federation	-1.58894	-1.1089	-2.06665
37	Brunei Darussalam	0.989676	1.20431	0.775499
38	Turkmenistan	2.1218	2.49862	1.74637
39	Albania	-2.79402	-2.52088	-3.06641
40	South Africa	0.925076	1.36382	0.488233
41	Guinea	-1.18628	-1.11669	-1.25582
42	Italy	-0.829046	-0.48545	-1.17145
43	Peru	-1.17819	-1.05354	-1.30268
44	Ukraine	-0.308782	-0.148098	-0.469208
45	Eswatini	-0.381168	-0.301922	-0.460352
46	Brazil	-2.1907	-1.86424	-2.51607
47	Poland	-7.03067	-6.32048	-7.73548
48	Guinea-Bissau	-1.3502	-1.2836	-1.41674
49	Gabon	-0.428949	-0.200551	-0.656825
50	Zimbabwe	0.30856	0.47331	0.14408
51	Liberia	-2.3319	-2.25546	-2.40828
52	Kyrgyzstan	0.420145	0.671931	0.168989
53	Yemen	-0.136209	-0.0367479	-0.23557
54	Colombia	0.965643	1.56644	0.368396
55	Argentina	-3.53228	-3.28468	-3.77924
56	Malta	-0.625369	-0.337402	-0.912504
57	Mali	-0.82596	-0.70379	-0.94798
58	Burundi	-0.728443	-0.568156	-0.888472
59	Bhutan	-1.87516	-1.73482	-2.01531
60	Denmark	-1.17078	-0.582165	-1.75591
61	Algeria	-1.2133	-1.15566	-1.27091
62	Oman	-1.45923	-1.23605	-1.68191
63	Mozambique	-0.790695	-0.641429	-0.939736
64	Seychelles	-0.761111	-0.618888	-0.90313
65	Japan	-3.54206	-3.32313	-3.76051
66	Comoros	-1.20276	-1.10809	-1.29733
67	Serbia	-8.65722	-7.47265	-9.82662
68	Norway	-1.59359	-1.10379	-2.08097
69	Netherlands	0.33564	0.546218	0.125503
70	Finland	-1.83452	-1.47107	-2.19662
71	Benin	-1.18266	-1.12795	-1.23733
72	Qatar	-3.14363	-2.90273	-3.38394
73	Somalia	-0.2124	-0.105678	-0.319008
74	Nepal	-0.499376	-0.312552	-0.68585
75	Rwanda	-0.990148	-0.774316	-1.20551
76	Latvia	-2.44591	-1.81927	-3.06855
77	Burkina Faso	-1.02514	-0.905739	-1.14441
78	Afghanistan	0.0976314	0.215235	-0.0198342
79	Slovakia	-0.954	-0.58661	-1.32003
80	United Republic of Tanzania	-0.387611	-0.245372	-0.529647
81	Grenada	0.258062	0.413788	0.102577
82	Libya	-2.11023	-2.05479	-2.16564
83	Sweden	-2.29512	-1.89211	-2.69648
84	Bangladesh	-1.07423	-0.798157	-1.34953
85	Uganda	-0.592475	-0.419105	-0.765544
86	Republic of Korea	-3.44633	-3.02484	-3.866
87	Portugal	-3.57121	-3.16749	-3.97325
88	Slovenia	2.42956	3.35516	1.51224
89	Mexico	-0.675134	-0.438441	-0.911264
90	Guyana	-0.399953	-0.000187487	-0.79812
91	Morocco	-0.849295	-0.672257	-1.02602
92	Pakistan	-0.832661	-0.704045	-0.961111
93	Palestine	-0.720178	-0.45876	-0.980909
94	Iceland	-3.15631	-2.98939	-3.32294
95	Saint Vincent and the Grenadines	0.324111	0.866339	-0.215202
96	Maldives	-2.20434	-2.0267	-2.38165
97	Iran (Islamic Republic of)	-1.60418	-1.33925	-1.86839
98	Barbados	0.890218	1.12245	0.658519
99	Andorra	-2.20197	-2.10561	-2.29824
100	Dominica	1.46733	1.72533	1.20998
101	Turkey	-2.02696	-1.93593	-2.11791
102	United States of America	-0.814014	-0.576991	-1.05047
103	Singapore	0.408741	1.20801	-0.384213
104	Sao Tome and Principe	-1.46409	-1.34475	-1.58328
105	Lithuania	5.70743	7.14314	4.29096
106	Panama	-0.845304	-0.643814	-1.04639
107	Zambia	-0.754103	-0.596151	-0.911804
108	Trinidad and Tobago	-1.56688	-0.974719	-2.15549
109	Bermuda	-0.882801	-0.614343	-1.15053
110	United Kingdom	-4.08377	-3.71214	-4.45397
111	Czechia	3.04953	3.9484	2.15844
112	Ireland	1.46877	1.96256	0.977377
113	Suriname	-0.00925081	0.178892	-0.197041
114	Democratic Republic of the Congo	-0.391637	-0.27697	-0.506172
115	South Sudan	-0.69341	-0.634497	-0.752289
116	Dominican Republic	0.415409	0.689817	0.141749
117	Belize	-0.0911459	0.179641	-0.3612
118	United Arab Emirates	-2.07143	-1.90318	-2.2394
119	Kuwait	-3.15823	-2.74671	-3.56802
120	Northern Mariana Islands	0.932591	1.526	0.342652
121	Palau	-1.48252	-1.3747	-1.59022
122	Cabo Verde	-0.866113	-0.509537	-1.22141
123	Mongolia	-0.908585	-0.668453	-1.14814
124	Republic of Moldova	-1.08841	-0.593777	-1.58058
125	Venezuela (Bolivarian Republic of)	-0.797798	-0.536365	-1.05854
126	Cook Islands	-3.96705	-3.42514	-4.50591
127	San Marino	-2.18785	-2.02579	-2.34964
128	Togo	-1.56221	-1.49036	-1.634
129	Chile	-2.40235	-2.033	-2.77031
130	Equatorial Guinea	-1.74708	-1.52936	-1.96433
131	Lebanon	-1.47891	-1.37803	-1.57969
132	Chad	-1.29592	-1.2269	-1.36489
133	Greenland	-1.49025	-0.432382	-2.53689
134	Tokelau	-2.10289	-1.84934	-2.35578
135	Bolivia (Plurinational State of)	-0.0862824	0.117658	-0.289808
136	Paraguay	-6.26187	-5.53373	-6.9844
137	Hungary	-0.339021	0.624802	-1.29361
138	American Samoa	-1.62859	-0.919471	-2.33263
139	Uruguay	-2.23381	-1.91336	-2.55321
140	Sudan	-0.829319	-0.71742	-0.941093
141	Guam	0.741776	1.54239	-0.0525205
142	Tuvalu	-1.60494	-1.46729	-1.7424
143	Mauritania	-1.47331	-1.36623	-1.58029
144	Ecuador	-3.6792	-3.01783	-4.33606
145	Puerto Rico	1.0346	1.72752	0.346409
146	North Macedonia	9.31007	10.8317	7.80936
147	Niger	-0.999944	-0.888132	-1.11163
148	Saint Kitts and Nevis	0.172522	0.303017	0.0421956
149	Bulgaria	8.88023	10.1961	7.58011
150	Croatia	3.1882	5.85889	0.584877
151	China	-1.90914	-1.72187	-2.09605
152	New Zealand	2.89137	3.59879	2.18878
153	Austria	0.463742	1.60811	-0.667735
154	Israel	-3.59318	-3.20091	-3.98385
155	Belgium	-2.66564	-2.32804	-3.00208
156	Cyprus	-4.82011	-4.229	-5.40757
157	Luxembourg	-4.09467	-3.58351	-4.60312
158	Saint Lucia	0.561138	0.844639	0.278435
159	Antigua and Barbuda	-0.307037	-0.10753	-0.506144
160	Bahamas	-0.651869	-0.501572	-0.80194
161	Guatemala	-2.3052	-2.19563	-2.41464
162	Haiti	0.414494	0.545396	0.283764
163	Costa Rica	-4.97462	-4.18692	-5.75584
164	Jamaica	1.5934	1.91342	1.27438
165	El Salvador	-4.37795	-3.95579	-4.79825
166	Syrian Arab Republic	-2.07348	-1.72592	-2.41981
167	Tunisia	-1.8091	-1.76287	-1.8553
168	India	-1.94642	-1.76498	-2.12753
169	C么te d'Ivoire	-1.05889	-0.968855	-1.14885
170	Gambia	-1.37434	-1.29778	-1.45084
171	Ghana	0.846543	1.19118	0.503082
172	Nigeria	-0.55655	-0.455562	-0.657435
173	Monaco	-1.60738	-1.57256	-1.64219
174	Nauru	-0.221053	0.146862	-0.587617
175	Niue	-0.854341	-0.660713	-1.04759
176	United States Virgin Islands	-0.282131	-0.127529	-0.436493
177	Taiwan (Province of China)	8.47816	9.51598	7.45017
178	Azerbaijan	0.587721	1.03213	0.145271
179	Belarus	-1.61776	-1.37012	-1.86477
180	Fiji	-1.97023	-1.54266	-2.39594
181	Angola	-0.857677	-0.610187	-1.10455
182	Canada	-0.591382	-0.40785	-0.774576
183	Egypt	-1.70331	-1.37791	-2.02763
184	Senegal	-1.25567	-1.179	-1.33229
185	Cambodia	-1.06346	-0.890571	-1.23604
186	Georgia	2.6335	3.6734	1.60402
187	Kiribati	-0.229925	0.0390398	-0.498167
188	Estonia	-7.28978	-5.95385	-8.60673
189	Central African Republic	0.47776	0.628495	0.32725
190	Iraq	-0.665974	-0.508042	-0.823655
191	Kenya	-0.552818	-0.485178	-0.620412
192	Sierra Leone	-1.43031	-1.37145	-1.48913
193	Botswana	-0.669042	-0.476975	-0.860738
194	Lao People's Democratic Republic	-0.838067	-0.653134	-1.02266
195	Kazakhstan	0.148623	0.511092	-0.212539
196	Marshall Islands	-0.777254	-0.510725	-1.04307
197	Congo	-0.13812	0.00923277	-0.285256
198	Jordan	-1.50625	-1.41075	-1.60166
199	Saudi Arabia	-5.30004	-4.89723	-5.70115
200	Lesotho	-0.292145	-0.155229	-0.428874
201	Madagascar	-0.869272	-0.775142	-0.963313
202	Malawi	-1.05508	-0.820509	-1.28909
203	Namibia	-0.634095	-0.555436	-0.712692
204	Mauritius	0.766953	1.41909	0.119011

## Sheet: EAPC of ASDR (2010-2019)
	location	EAPC	UCI	LCI
1	Brunei Darussalam	0.932779	1.76919	0.103243
2	Indonesia	-2.39288	-2.18524	-2.60007
3	Togo	-1.44474	-1.31439	-1.57492
4	Micronesia (Federated States of)	-1.83825	-1.76217	-1.91427
5	Republic of Korea	-0.392831	-0.178578	-0.606624
6	Latvia	-6.18398	-4.93112	-7.42032
7	Denmark	1.80127	3.79314	-0.152365
8	Sao Tome and Principe	-1.96904	-1.48934	-2.4464
9	Italy	-1.11501	-0.601363	-1.626
10	United States of America	-0.630022	-0.34293	-0.916288
11	Saint Vincent and the Grenadines	-1.97428	-1.79312	-2.15512
12	Democratic People's Republic of Korea	-1.70149	-1.59786	-1.80501
13	Guinea	-1.11484	-0.982139	-1.24737
14	Cameroon	-1.24907	-0.929548	-1.56757
15	Bahrain	-7.16154	-4.39931	-9.84397
16	Bermuda	-2.07776	-1.66261	-2.49116
17	Ethiopia	-2.99205	-2.761	-3.22254
18	Czechia	-3.90351	-3.15222	-4.64897
19	Montenegro	-2.62891	-2.26992	-2.98658
20	Tajikistan	-0.863681	-0.761539	-0.965717
21	Eswatini	-0.861462	-0.732558	-0.990198
22	Timor-Leste	-0.967525	-0.827747	-1.10711
23	Peru	-2.45598	-2.24085	-2.67063
24	Turkey	-1.19083	-0.752718	-1.62701
25	Samoa	-2.04293	-1.87499	-2.21059
26	Uganda	-2.01383	-1.40084	-2.623
27	South Sudan	-1.17285	-0.797062	-1.54721
28	Myanmar	-2.20326	-1.95833	-2.44758
29	Pakistan	-1.40226	-1.30763	-1.4968
30	Bosnia and Herzegovina	1.80606	2.73243	0.88805
31	Trinidad and Tobago	-1.45542	-1.16273	-1.74723
32	Mexico	-2.1435	-1.99741	-2.28938
33	San Marino	-0.852842	-0.780607	-0.925024
34	Cuba	-2.40053	-1.81028	-2.98723
35	Djibouti	-2.28759	-2.1037	-2.47114
36	Kyrgyzstan	-1.05395	-0.197736	-1.90282
37	Sweden	0.344398	1.20118	-0.505127
38	Libya	-1.70958	-1.48836	-1.9303
39	Spain	-2.52208	-2.10258	-2.9398
40	Iran (Islamic Republic of)	-3.4076	-2.97958	-3.83373
41	Barbados	-1.08218	-0.970831	-1.19341
42	Gabon	-2.00875	-1.74349	-2.27329
43	Cook Islands	-6.04958	-5.09009	-6.99937
44	South Africa	-2.58195	-2.42247	-2.74116
45	Grenada	0.226347	0.507718	-0.0542369
46	Honduras	-2.00241	-1.89928	-2.10544
47	Australia	-2.72565	-1.67559	-3.76449
48	Cabo Verde	-2.38425	-2.13007	-2.63776
49	Brazil	-3.67934	-3.21871	-4.13779
50	Bhutan	-2.1665	-2.10645	-2.22651
51	Suriname	-1.53633	-1.34191	-1.73037
52	Chad	-1.01991	-0.906394	-1.1333
53	Yemen	-0.905791	-0.78004	-1.03138
54	Iceland	-3.45983	-2.16529	-4.73725
55	Sudan	-1.78925	-1.61515	-1.96304
56	Russian Federation	-1.87876	-0.440594	-3.29616
57	Mauritania	-2.6242	-2.3361	-2.91145
58	Niger	-0.464598	-0.391782	-0.537361
59	Armenia	-2.15134	-1.15238	-3.1402
60	Singapore	2.03314	3.86499	0.233599
61	Belize	-2.64902	-2.04154	-3.25273
62	France	0.46007	1.50704	-0.576101
63	China	-0.382418	0.141941	-0.90403
64	Kuwait	-0.98264	1.66712	-3.56334
65	Seychelles	-1.18441	-1.0636	-1.30507
66	Nicaragua	-2.19623	-1.76311	-2.62743
67	Andorra	-2.39417	-1.99021	-2.79647
68	Ukraine	0.403668	1.30819	-0.492783
69	American Samoa	-3.18131	-2.01885	-4.32997
70	C么te d'Ivoire	-1.72258	-1.25463	-2.18831
71	Lithuania	-4.20527	-3.74129	-4.66701
72	Malaysia	-0.59931	-0.030735	-1.16465
73	Philippines	-3.23851	-3.02447	-3.45208
74	Bulgaria	-2.2735	-1.57614	-2.96592
75	Finland	-0.724018	0.118387	-1.55933
76	Guinea-Bissau	-1.90296	-1.72516	-2.08044
77	Angola	-2.50983	-2.46678	-2.55286
78	Hungary	-2.42136	-1.41576	-3.41669
79	Democratic Republic of the Congo	-1.55132	-1.2172	-1.88431
80	Liberia	-1.94224	-1.69812	-2.18576
81	Malta	-0.0687673	0.204895	-0.341682
82	Zimbabwe	-1.3373	-1.18969	-1.48469
83	Burundi	-2.27186	-1.92281	-2.61968
84	Papua New Guinea	-0.690245	-0.671432	-0.709055
85	Romania	-2.06197	-1.25134	-2.86595
86	Belarus	-3.12358	-2.98183	-3.26512
87	Egypt	-2.76432	-2.26762	-3.25849
88	United Arab Emirates	-3.02314	-2.56232	-3.48178
89	Lebanon	-1.66869	-1.37423	-1.96228
90	Mongolia	-2.42913	-2.15182	-2.70565
91	Turkmenistan	-0.88278	-0.488755	-1.27525
92	Dominica	0.174973	0.458412	-0.107665
93	Mozambique	-1.82346	-1.67858	-1.96814
94	Ireland	-0.780744	0.0856763	-1.63966
95	Sri Lanka	-2.25165	-2.07706	-2.42593
96	Switzerland	-0.288912	1.27829	-1.83187
97	Northern Mariana Islands	-0.949491	-0.577636	-1.31996
98	Tokelau	-2.85631	-2.72049	-2.99195
99	Bolivia (Plurinational State of)	-1.84335	-1.60502	-2.08111
100	Afghanistan	-0.0644952	0.0598981	-0.188734
101	Panama	-2.15935	-1.8703	-2.44755
102	Poland	-5.58323	-3.39772	-7.71928
103	Solomon Islands	-2.02409	-1.94014	-2.10796
104	Colombia	-2.45087	-2.0309	-2.86904
105	Greenland	2.14753	3.8225	0.499585
106	Eritrea	-1.5317	-1.38056	-1.68262
107	Syrian Arab Republic	-2.48955	-1.63877	-3.33298
108	Antigua and Barbuda	-1.50689	-1.24611	-1.76697
109	Benin	-1.25209	-1.10851	-1.39547
110	Japan	-2.69325	-1.87151	-3.50811
111	Guyana	-2.73693	-2.12164	-3.34834
112	Oman	-1.02005	-0.653304	-1.38543
113	Taiwan (Province of China)	-1.40173	0.0642784	-2.84626
114	Israel	-3.5128	-2.48579	-4.529
115	Viet Nam	-2.26764	-2.18789	-2.34732
116	Zambia	-1.67761	-1.56938	-1.78572
117	Morocco	-2.29206	-2.16128	-2.42266
118	Algeria	-1.40067	-1.29258	-1.50865
119	New Zealand	-2.55903	-1.99369	-3.1211
120	Nepal	-2.15274	-2.12759	-2.17789
121	United Kingdom	-1.47332	-1.00884	-1.93563
122	Republic of Moldova	1.80388	3.25608	0.372115
123	Germany	-1.58282	-1.19593	-1.9682
124	Somalia	-1.15115	-1.00682	-1.29527
125	Maldives	-1.41333	-1.25996	-1.56645
126	Uzbekistan	-1.44154	-0.152402	-2.71403
127	Equatorial Guinea	-2.42905	-2.10265	-2.75436
128	Monaco	-1.54538	-1.41765	-1.67295
129	Saint Lucia	-1.70739	-1.28724	-2.12576
130	Netherlands	-0.504696	0.247738	-1.25148
131	North Macedonia	-1.88717	-0.746256	-3.01498
132	Senegal	-1.32335	-0.926854	-1.71826
133	Chile	-1.0653	-0.524875	-1.60278
134	Sierra Leone	-1.24044	-1.1576	-1.3232
135	Kenya	-1.07482	-0.816666	-1.33231
136	Tonga	-1.5621	-1.52188	-1.6023
137	Rwanda	-2.00923	-1.84506	-2.17312
138	Fiji	-1.03606	-0.67309	-1.39771
139	Palau	-2.01084	-1.9066	-2.11497
140	Gambia	-1.92827	-1.73272	-2.12344
141	Guatemala	-1.92645	-1.71737	-2.13508
142	Bangladesh	-3.48054	-3.31696	-3.64385
143	Tuvalu	-2.25973	-2.18215	-2.33724
144	Mali	-0.347358	-0.21688	-0.477666
145	Qatar	-2.4402	-2.24054	-2.63945
146	Botswana	-1.99673	-1.90755	-2.08582
147	Guam	-3.04309	-2.11726	-3.96016
148	Venezuela (Bolivarian Republic of)	-1.35907	-1.06833	-1.64895
149	Uruguay	-3.86123	-2.7428	-4.96679
150	Serbia	-2.6487	-1.24392	-4.0335
151	Dominican Republic	-2.18369	-1.80422	-2.56168
152	Azerbaijan	-1.25166	-1.18068	-1.32259
153	Canada	-0.818757	-0.663958	-0.973314
154	Argentina	-2.75787	-1.89658	-3.61161
155	Vanuatu	-1.71953	-1.56062	-1.87819
156	Ecuador	-3.05335	-1.55649	-4.52745
157	Iraq	-1.75587	-1.0397	-2.46686
158	Palestine	-1.74726	-1.56187	-1.9323
159	Burkina Faso	0.160237	0.278556	0.0420585
160	United States Virgin Islands	-1.30694	-1.15934	-1.45432
161	Comoros	-2.0323	-1.92811	-2.13637
162	Albania	0.195208	0.46078	-0.069662
163	Greece	0.560653	1.75655	-0.62119
164	Estonia	-7.70388	-3.62269	-11.6123
165	Portugal	-2.27121	-1.5145	-3.0221
166	United Republic of Tanzania	-1.80195	-1.59344	-2.01003
167	Nauru	-2.55583	-2.41856	-2.6929
168	Madagascar	-1.70237	-1.57258	-1.83198
169	Ghana	-1.73348	-1.43666	-2.0294
170	Paraguay	-6.60236	-5.16506	-8.01788
171	Puerto Rico	-3.42485	-2.30334	-4.53349
172	Slovakia	0.61679	1.57111	-0.328562
173	Thailand	-2.44076	-2.12482	-2.75567
174	Central African Republic	-0.873034	-0.7403	-1.00559
175	Lesotho	-1.32916	-1.20841	-1.44977
176	Jordan	-0.925091	-0.470889	-1.37722
177	Bahamas	-0.858275	-0.760653	-0.955802
178	Norway	-2.55654	-1.57099	-3.53223
179	Croatia	-5.00247	-3.7609	-6.22802
180	Luxembourg	0.227409	0.588219	-0.132107
181	Tunisia	-2.35042	-2.26336	-2.4374
182	Saint Kitts and Nevis	-0.434955	-0.235095	-0.634415
183	Costa Rica	-1.744	-0.573212	-2.901
184	Austria	2.47857	4.42074	0.572529
185	Niue	-1.62275	-1.54756	-1.69789
186	Malawi	-2.86966	-2.61235	-3.12629
187	Slovenia	-2.07349	-1.05192	-3.08451
188	Congo	-1.68647	-1.37209	-1.99985
189	Nigeria	-1.03936	-0.965259	-1.1134
190	Cambodia	-1.70709	-1.56341	-1.85056
191	Namibia	-1.36354	-1.30741	-1.41963
192	Saudi Arabia	-3.63553	-3.27675	-3.99299
193	Georgia	-3.70711	-3.16365	-4.24752
194	Kiribati	-1.48875	-1.41037	-1.56707
195	India	-1.37028	-1.17239	-1.56777
196	Mauritius	2.98078	4.76671	1.22529
197	Haiti	-0.501352	-0.35803	-0.644467
198	El Salvador	-1.62488	-1.46645	-1.78305
199	Belgium	-2.18617	-1.69118	-2.67866
200	Lao People's Democratic Republic	-1.86759	-1.81732	-1.91784
201	Marshall Islands	-1.84191	-1.7342	-1.94949
202	Kazakhstan	-2.98004	-2.73274	-3.22671
203	Jamaica	-0.835277	-0.14708	-1.51873
204	Cyprus	-7.22077	-5.6666	-8.74934
